# Supplementary material for: SAPrIm 2.0: a semi-automated protocol for mid-throughput soluble HLA immunopeptidomics
Source: Front Immunol. 2025 Apr 24;16:1546629. doi: 10.3389/fimmu.2025.1546629 (PMC12058715; doi:10.3389/fimmu.2025.1546629)
Supplement: Supplementary file 3 [file Table2.xlsx]

## Sheet: DDA_5mL
Supplementary Table 2.1. Peaks Output file for 5mL DDA volume group.
Peptide	-10LgP	Mass	Tag Length	CAA (%)	Length	Delta RT	MS2 Correlation	ppm	m/z	z	RT	Area DDA_5mL	Scan	Source File	#Feature	#Feature DDA_5mL	Accession	PTM	AScore	Positional Confidence	tag(>=0.0%)	Found By
A(+42.01)PQLRPAGTA	29.93	1022.55	10	20	10	-3.2795	0.34	0.7	512.283	2	37.2957	74700	17880	DDA_5000_Fx2.raw	2	2	Q63ZY3|KANK2_HUMAN	Acetylation (N-term)	A1:Acetylation (N-term):1000.00	0 0 20 31 0 0 0 0 0 0	A(+42.01)PQLRPAGTA	DB Search
AAAAPSPVL	37.65	795.449	9	77.8	9	-1.5794	0.82	1.8	796.458	1	51.0703	33600	24520	DDA_5000_Fx1.raw	1	1	Q9BWW4|SSBP3_HUMAN:P81877|SSBP2_HUMAN			0 0 5 19 13 13 4 4 5	AAAAPSPVL	DB Search
AAAAVGGAL	30.43	699.391	9	77.8	9	-2.9635	0.86	1.3	700.4	1	42.4952	49200	20236	DDA_5000_Fx1.raw	1	1	Q9H2X8|I27L2_HUMAN			0 0 5 43 15 5 5 8 5	AAAAVGGAL	DB Search
AAADYIPTV	24.32	919.465	9	55.6	9	-0.4452	0.91	-0.7	920.472	1	66.4191	274000	32154	DDA_5000_Fx1.raw	1	1	P19086|GNAZ_HUMAN			0 0 6 6 48 19 12 0 0	AAADYIPTV	DB Search
AAARSRAAA	19.99	843.467	9	44.4	9	29.4124	0.03	-9.3	422.737	2	50.8118	1280000	24570	DDA_5000_Fx2.raw	1	1	O14511|NRG2_HUMAN			5 49 28 0 0 0 15 1 1	AAARSRAAA	DB Search
AAFPGASLY	42.29	895.444	9	55.6	9	2.7821	0.93	1.2	896.452	1	69.7501	1190000	34128	DDA_5000_Fx2.raw	2	2	Q15038|DAZP2_HUMAN			0 0 18 1 1 6 4 2 2	AAFPGASLY	DB Search
AAGPGFSL	30.16	718.365	8	50	8	-2.5817	0.9	2.8	719.374	1	64.2465	66100	31367	DDA_5000_Fx2.raw	1	1	Q9UQ88|CD11A_HUMAN:P21127|CD11B_HUMAN			0 0 47 0 0 11 10 5	AAGPGFSL	DB Search
AAGPPISEGK	33.31	925.487	10	20	10	0.5633	0.6	-1.1	463.75	2	24.5262	16500	11318	DDA_5000_Fx1.raw	1	1	Q15517|CDSN_HUMAN			0 0 11 31 0 0 0 0 0 0	AAGPPISEGK	DB Search
AAGPPISEGKY	37.59	1088.55	11	45.5	11	0.3637	0.63	0.3	545.283	2	35.5253	90800	16754	DDA_5000_Fx1.raw	1	1	Q15517|CDSN_HUMAN			0 0 23 75 5 5 0 0 0 0 5	AAGPPISEGKY	DB Search
AAGQAGNEAGRFG	41.12	1204.56	13	53.8	13	0.2408	0.83	-0.3	603.286	2	25.7103	17400	11948	DDA_5000_Fx1.raw	1	1	Q6UWP8|SBSN_HUMAN			0 0 5 5 67 11 11 12 12 0 0 0 0	AAGQAGNEAGRFG	DB Search
AAIAAVNAL	23.67	812.476	9	77.8	9	2.2633	0.9	1.8	813.484	1	61.3035	186000	29868	DDA_5000_Fx2.raw	2	2	Q14498|RBM39_HUMAN			0 0 6 66 76 27 11 11 5	AAIAAVNAL	DB Search
AANPHSFVF	29.97	988.477	9	44.4	9	-5.5444	0.88	3.6	495.247	2	52.698	36600	25560	DDA_5000_Fx2.raw	1	1	Q9NQ55|SSF1_HUMAN			0 0 0 0 0 8 12 14 5	AANPHSFVF	DB Search
AAPLGTTL	33.52	742.423	8	100	8	-2.5745	0.93	1.3	743.431	1	55.2098	233000	26632	DDA_5000_Fx1.raw	1	1	Q6VMQ6|MCAF1_HUMAN			4 4 3 5 5 9 3 3	AAPLGTTL	DB Search
AAPLHSVL	30.44	806.465	8	25	8	-4.2116	0.32	1.7	404.24	2	41.5421	22000	20018	DDA_5000_Fx2.raw	1	1	Q14204|DYHC1_HUMAN			0 0 23 0 0 0 0 5	AAPLHSVL	DB Search
AAPQ(+0.98)RLGKS	20.08	927.514	9	22.2	9	-0.7765	0.67	0.4	464.764	2	18.7145	2510	8561	DDA_5000_Fx1.raw	1	1	Q9UKN7|MYO15_HUMAN	Deamidation (NQ)	Q4:Deamidation (NQ):1000.00	0 0 12 12 0 0 0 0 0	AAPQ(+0.98)RLGKS	DB Search
AASHPLLL	35.1	820.481	8	50	8	-6.61	0.92	1.6	411.248	2	47.8988	77700	23154	DDA_5000_Fx2.raw	1	1	P20591|MX1_HUMAN			0 0 0 0 16 16 43 5	AASHPLLL	DB Search
AAVPKSLQL	32.71	925.56	9	44.4	9	-2.4996	0.87	1.5	463.788	2	47.8964	31100	23160	DDA_5000_Fx2.raw	1	1	O75843|AP1G2_HUMAN			0 0 16 10 0 0 8 0 5	AAVPKSLQL	DB Search
AAVPRAAFL	36.36	914.534	9	55.6	9	-5.412	0.94	0.6	458.274	2	52.851	143000	25898	DDA_5000_Fx3.raw	2	2	P30040|ERP29_HUMAN			3 3 11 0 0 0 0 7 5	AAVPRAAFL	DB Search
ADLVHHV	28.47	789.413	7	100	7	23.7858	0.72	-1.2	395.713	2	50.76	86800	24598	DDA_5000_Fx2.raw	1	1	Q9Y4A5|TRRAP_HUMAN			5 50 47 47 71 4 4	ADLVHHV	DB Search
ADS(+79.97)GEGDFLAEGGGVR	43.34	1615.65	16	75	16	9.5747	0.87	0.1	808.833	2	61.0298	1460000	29430	DDA_5000_Fx1.raw	1	1	P02671|FIBA_HUMAN	Phosphorylation (STY)	S3:Phosphorylation (STY):1000.00	0 0 9 10 14 21 21 40 40 28 28 4 3 1 1 5	ADS(+79.97)GEGDFLAEGGGVR	DB Search
ADSGEGDFLAEGGGVR	43.34	1535.69	16	75	16	0.3733	0.86	0.4	768.85	2	50.6225	2200000	24242	DDA_5000_Fx1.raw	1	1	P02671|FIBA_HUMAN			1 1 12 19 19 28 28 53 53 27 27 4 2 1 1 5	ADSGEGDFLAEGGGVR	DB Search
ADSGEGDFLAEGGGVRGPR	41.53	1845.86	19	47.4	19	-1.2628	0.07	0.2	616.294	3	44.4129	229000	21178	DDA_5000_Fx1.raw	1	1	P02671|FIBA_HUMAN			0 0 50 22 22 16 16 24 24 5 5 0 0 0 0 0 0 0 1	ADSGEGDFLAEGGGVRGPR	DB Search
AEEGKKLVAASQAALGL	45.18	1654.93	17	58.8	17	2.2259	0.62	0.8	552.649	3	56.3128	215000	27366	DDA_5000_Fx2.raw	2	2	P02768|ALBU_HUMAN			0 0 1 0 0 0 0 2 3 4 4 4 13 6 2 16 5	AEEGKKLVAASQAALGL	DB Search
AEQNRKDAEAWFNEKSKEL	29.87	2292.11	19	21.1	19	-1.9221	0.34	-0.3	574.035	4	41.3578	42900	19917	DDA_5000_Fx2.raw	1	1	P13645|K1C10_HUMAN			0 0 0 0 0 0 0 0 0 0 0 3 0 0 2 0 0 2 2	AEQNRKDAEAWFNEKSKEL	DB Search
AEVEQKL	22.93	815.439	7	71.4	7	2.1016	0.41	-0.5	408.726	2	29.4477	35200	13754	DDA_5000_Fx1.raw	1	1	Q8IX12|CCAR1_HUMAN			0 0 21 49 31 8 5	AEVEQKL	DB Search
AEVSVKIPE	20.63	970.534	9	11.1	9	0.8754	0.33	0.3	486.274	2	47.1711	54900	22579	DDA_5000_Fx1.raw	1	1	Q13905|RPGF1_HUMAN			0 0 16 0 0 0 0 0 0	AEVSVKIPE	DB Search
AFIEKHWTF	41.89	1177.59	9	88.9	9	-4.1662	0.54	1.9	589.804	2	54.5345	255000	26459	DDA_5000_Fx2.raw	2	2	Q9H8E8|CSR2B_HUMAN			5 15 32 12 0 7 7 17 5	AFIEKHWTF	DB Search
AFLKVSSVF	41.69	996.564	9	77.8	9	-4.661	0.88	0.4	499.29	2	67.759	87800	33139	DDA_5000_Fx2.raw	1	1	P46060|RAGP1_HUMAN			1 1 8 3 3 5 5 6 5	AFLKVSSVF	DB Search
AFM(+15.99)KGVFTF	41.78	1062.52	9	77.8	9	-3.158	0.85	1.4	532.268	2	64.3417	836000	31678	DDA_5000_Fx3.raw	2	2	Q96I45|TM141_HUMAN	Oxidation (M)	M3:Oxidation (M):1000.00	0 0 8 3 3 6 10 24 5	AFM(+15.99)KGVFTF	DB Search
AFNSGKVD	33.33	836.403	8	50	8	-1.553	0.88	-1	419.208	2	23.234	37500	10754	DDA_5000_Fx1.raw	1	1	P04406|G3P_HUMAN			0 0 15 11 8 0 0 5	AFNSGKVD	DB Search
AFSPVLLQF	34.34	1020.56	9	77.8	9	-11.5747	0.87	0.3	511.29	2	96.5023	350000	47464	DDA_5000_Fx2.raw	2	2	O15054|KDM6B_HUMAN			0 0 9 3 3 20 4 16 5	AFSPVLLQF	DB Search
AGAGIALNDH	38.03	937.462	10	80	10	0.4189	0.75	0.7	469.738	2	32.9698	55500	15509	DDA_5000_Fx1.raw	1	1	P04406|G3P_HUMAN			4 4 12 17 17 33 29 21 0 0	AGAGIALNDH	DB Search
AGLQFPVGR	32.85	943.524	9	88.9	9	1.6191	0.91	3.7	472.771	2	52.3535	71500	25668	DDA_5000_Fx3.raw	1	1	Q96QV6|H2A1A_HUMAN:P0C0S8|H2A1_HUMAN:Q99878|H2A1J_HUMAN:Q8IUE6|H2A2B_HUMAN:P04908|H2A1B_HUMAN:P0C0S5|H2AZ_HUMAN:P16104|H2AX_HUMAN:Q93077|H2A1C_HUMAN:Q96KK5|H2A1H_HUMAN:Q9BTM1|H2AJ_HUMAN:Q7L7L0|H2A3_HUMAN:Q71UI9|H2AV_HUMAN:Q16777|H2A2C_HUMAN:Q6FI13|H2A2A_HUMAN:P20671|H2A1D_HUMAN			5 0 3 60 91 3 3 5 5	AGLQFPVGR	DB Search
AHVGPRL	26.45	748.434	7	14.3	7	3.9548	0.89	0.4	375.225	2	28.656	11200	13628	DDA_5000_Fx2.raw	1	1	Q9BQ83|SLX1_HUMAN			0 0 33 0 0 0 0	AHVGPRL	DB Search
AIIERTASF	29.67	1006.54	9	77.8	9	0.3592	0.8	0.5	504.28	2	44.6885	49000	21572	DDA_5000_Fx2.raw	1	1	Q12872|SFSWA_HUMAN			3 3 29 7 0 0 2 5 5	AIIERTASF	DB Search
AIIHGLSSL	28.19	909.528	9	55.6	9	-3.6937	0.77	1.2	455.772	2	55.6344	38000	27018	DDA_5000_Fx2.raw	1	1	P54274|TERF1_HUMAN			0 0 0 0 6 6 5 9 5	AIIHGLSSL	DB Search
AILTHGI	32.67	723.428	7	100	7	15.1928	0.88	1.4	724.436	1	60.3996	128000	29689	DDA_5000_Fx3.raw	2	2	P21108|PRPS3_HUMAN:P60891|PRPS1_HUMAN:P11908|PRPS2_HUMAN			3 3 18 33 8 15 5	AILTHGI	DB Search
AIM(+15.99)DIVIKV	34.48	1016.59	9	77.8	9	-4.0806	0.81	0.8	509.305	2	62.6545	444000	30547	DDA_5000_Fx2.raw	3	3	Q9NZJ5|E2AK3_HUMAN	Oxidation (M)	M3:Oxidation (M):1000.00	0 0 7 2 4 4 5 2 2	AIM(+15.99)DIVIKV	DB Search
AIM(+15.99)DLLLRL	32.53	1072.63	9	44.4	9	-7.3808	0.75	0.7	537.323	2	81.4893	363000	40151	DDA_5000_Fx3.raw	1	1	Q5H9R7|PP6R3_HUMAN:Q9UPN7|PP6R1_HUMAN	Oxidation (M)	M3:Oxidation (M):1000.00	0 0 75 31 31 23 0 0 0	AIM(+15.99)DLLLRL	DB Search
AIQLTQSPSSLSASVGD	45.2	1659.83	17	58.8	17	6.1991	0.74	4.1	830.926	2	65.5747	178000	32035	DDA_5000_Fx2.raw	1	1	P0DP09|KV113_HUMAN:A0A0B4J2D9|KVD13_HUMAN			0 0 12 13 13 8 8 0 0 7 0 0 0 8 8 5 5	AIQLTQSPSSLSASVGD	DB Search
AIQM(+15.99)TQSPSSLSASVGD	40.51	1693.78	17	47.1	17	7.33	0.64	-0.7	847.898	2	50.0244	74100	24203	DDA_5000_Fx2.raw	1	1	A0A0C4DH72|KV106_HUMAN	Oxidation (M)	M4:Oxidation (M):1000.00	0 0 14 20 20 30 42 0 0 28 0 0 0 24 26 0 0	AIQM(+15.99)TQSPSSLSASVGD	DB Search
AIVDKVPSV	41.75	926.544	9	77.8	9	0.8813	0.92	0.2	464.279	2	47.2369	2290000	22825	DDA_5000_Fx2.raw	3	3	Q9Y678|COPG1_HUMAN			0 0 15 3 3 7 5 5 5	AIVDKVPSV	DB Search
AKEVTQL	29.79	787.444	7	71.4	7	-1.2675	0.76	0.4	788.452	1	26.5008	68600	12579	DDA_5000_Fx2.raw	2	2	P35527|K1C9_HUMAN			0 0 16 23 17 17 5	AKEVTQL	DB Search
AKSLYSALF	20.55	998.544	9	55.6	9	-8.7117	0.69	1.8	500.28	2	59.9772	327000	29424	DDA_5000_Fx3.raw	2	2	Q13459|MYO9B_HUMAN:B2RTY4|MYO9A_HUMAN			5 0 0 10 0 0 24 13 5	AKSLYSALF	DB Search
ALAAALAHI	28.63	849.507	9	11.1	9	-4.8751	0.62	-1.8	425.76	2	56.9428	50700	27685	DDA_5000_Fx2.raw	1	1	Q9BQ39|DDX50_HUMAN:Q9NR30|DDX21_HUMAN			0 0 1 1 1 1 2 0 0	ALAAALAHI	DB Search
ALADGVQKV	33.34	899.508	9	100	9	1.0619	0.91	0.3	450.761	2	33.4427	1270000	15710	DDA_5000_Fx1.raw	3	3	O14791|APOL1_HUMAN			5 5 27 21 2 2 11 2 2	ALADGVQKV	DB Search
ALADNLLRV	40.69	983.576	9	77.8	9	-1.8412	0.88	0.5	492.796	2	64.8473	528000	31627	DDA_5000_Fx2.raw	2	2	P16444|DPEP1_HUMAN			4 4 32 26 6 6 4 0 0	ALADNLLRV	DB Search
ALAEEVEQV	23.43	986.492	9	77.8	9	1.9182	0.84	1.5	494.254	2	54.6305	475000	26241	DDA_5000_Fx1.raw	1	1	Q9BQE5|APOL2_HUMAN			0 0 20 20 24 32 11 21 5	ALAEEVEQV	DB Search
ALAEIAKAEL	33.34	1027.59	10	60	10	-5.2027	0.87	-0.6	514.803	2	55.523	246000	26716	DDA_5000_Fx1.raw	2	2	P23246|SFPQ_HUMAN			0 0 20 20 26 20 0 0 3 5	ALAEIAKAEL	DB Search
ALAGHQDGITFI	30.03	1241.64	12	58.3	12	-3.1313	0.85	1.7	621.829	2	62.4111		30426	DDA_5000_Fx2.raw	0	0	Q8TEB1|DCA11_HUMAN			0 0 0 0 0 7 8 8 26 21 10 5	ALAGHQDGITFI	DB Search
ALAN(+0.98)GIEEV	25.67	915.455	9	55.6	9	4.5907	0.58	0.5	916.463	1	57.303	126000	27619	DDA_5000_Fx1.raw	1	1	O95236|APOL3_HUMAN	Deamidation (NQ)	N4:Deamidation (NQ):1000.00	0 0 42 0 0 33 23 23 5	ALAN(+0.98)GIEEV	DB Search
ALANGIEEV	26.46	914.471	9	77.8	9	1.987	0.9	0.7	915.479	1	55.3678	220000	26625	DDA_5000_Fx1.raw	1	1	O95236|APOL3_HUMAN			0 0 20 13 13 16 12 10 5	ALANGIEEV	DB Search
ALANHLIKV	35.18	977.602	9	66.7	9	-4.0742	0.81	1.9	489.809	2	38.6386	26800	18552	DDA_5000_Fx2.raw	1	1	Q9H4M9|EHD1_HUMAN:Q9NZN3|EHD3_HUMAN			0 0 5 5 0 7 17 5 5	ALANHLIKV	DB Search
ALAPGLPTA	35.11	809.465	9	33.3	9	5.2896	0.95	0.3	810.472	1	60.2852	835000	29307	DDA_5000_Fx2.raw	4	4	Q9UMX5|NENF_HUMAN			0 0 12 1 1 21 5 0 1	ALAPGLPTA	DB Search
ALAQRLLEV	37.51	1011.61	9	88.9	9	-2.4675	0.78	6.4	506.814	2	58.9473	232000	28665	DDA_5000_Fx2.raw	1	1	Q6ZMZ3|SYNE3_HUMAN			3 3 15 4 0 7 9 18 5	ALAQRLLEV	DB Search
ALASHLIEA	33.31	923.508	9	88.9	9	-4.7989	0.87	0.5	462.761	2	45.0459	1910000	21537	DDA_5000_Fx1.raw	2	2	Q9NZN4|EHD2_HUMAN			3 3 4 4 1 18 18 7 5	ALASHLIEA	DB Search
ALATLIHQV	42.36	964.571	9	55.6	9	-1.7482	0.93	1.4	483.293	2	54.8776	1020000	26601	DDA_5000_Fx2.raw	2	2	Q9UBW8|CSN7A_HUMAN			0 0 22 12 12 15 7 1 1	ALATLIHQV	DB Search
ALDEIC(+119.00)FKV	37.81	1155.53	9	77.8	9	-2.7929	0.65	1.6	386.185	3	63.9577	133000	31237	DDA_5000_Fx2.raw	2	2	Q75QN2|INT8_HUMAN	Cysteinylation	C6:Cysteinylation:1000.00	0 0 20 13 31 20 20 8 5	ALDEIC(+119.00)FKV	DB Search
ALDEVFTKV	42.36	1020.55	9	100	9	0.3716	0.84	0.3	511.282	2	59.8659	78800	29138	DDA_5000_Fx2.raw	1	1	Q9UMX5|NENF_HUMAN			5 6 13 12 19 17 17 3 3	ALDEVFTKV	DB Search
ALDGAAGTVYL	36.84	1049.54	11	63.6	11	0.0647	0.84	1.2	1050.55	1	69.853	113000	33896	DDA_5000_Fx1.raw	1	1	Q9Y4D7|PLXD1_HUMAN			0 0 4 8 11 19 8 8 6 0 0	ALDGAAGTVYL	DB Search
ALDGAIYC(+119.00)V	30.56	1042.45	9	66.7	9	-1.1079	0.68	1.8	522.231	2	64.0176	169000	30947	DDA_5000_Fx1.raw	1	1	O94819|KBTBB_HUMAN	Cysteinylation	C8:Cysteinylation:1000.00	0 0 3 3 7 0 10 7 5	ALDGAIYC(+119.00)V	DB Search
ALDKATVLL	32.78	942.575	9	55.6	9	-3.9428	0.53	0.2	472.295	2	55.8815	284000	27400	DDA_5000_Fx3.raw	2	2	Q53EL6|PDCD4_HUMAN			0 0 0 0 15 23 50 33 5	ALDKATVLL	DB Search
ALDSQ(+0.98)VPKV	20.02	956.518	9	33.3	9	-2.2202	0.49	-9.7	479.262	2	41.4407	14300	19751	DDA_5000_Fx1.raw	1	1	Q5JSP0|FGD3_HUMAN	Deamidation (NQ)	Q5:Deamidation (NQ):1000.00	0 0 6 1 0 9 11 1 1	ALDSQ(+0.98)VPKV	DB Search
ALDSQVPKV	41.26	955.534	9	77.8	9	-2.5852	0.93	0.4	478.774	2	41.7576	891000	19751	DDA_5000_Fx1.raw	1	1	Q5JSP0|FGD3_HUMAN			5 6 22 3 3 9 11 1 1	ALDSQVPKV	DB Search
ALDSTNVEL	29.06	960.476	9	77.8	9	2.5008	0.82	1.4	961.485	1	59.5098	100000	28714	DDA_5000_Fx1.raw	1	1	P57735|RAB25_HUMAN			0 0 33 26 14 14 52 9 5	ALDSTNVEL	DB Search
ALDTSNVM(+15.99)V	32	964.454	9	55.6	9	3.4515	0.86	-0.8	483.234	2	50.1037	135000	24063	DDA_5000_Fx1.raw	1	1	Q27J81|INF2_HUMAN	Oxidation (M)	M8:Oxidation (M):1000.00	0 0 8 8 0 0 12 12 5	ALDTSNVM(+15.99)V	DB Search
ALDVM(+15.99)VSTFHK	29.68	1262.63	11	36.4	11	-0.9194	0.76	1.1	421.885	3	41.7865	45100	20467	DDA_5000_Fx3.raw	1	1	P26447|S10A4_HUMAN	Oxidation (M)	M5:Oxidation (M):1000.00	0 0 0 0 0 46 15 0 0 11 5	ALDVM(+15.99)VSTFHK	DB Search
ALEEQLQQIRAE	40.68	1426.74	12	58.3	12	3.1743	0.81	1.6	714.379	2	52.4545	156000	25716	DDA_5000_Fx3.raw	3	3	P13645|K1C10_HUMAN			0 0 37 37 37 47 26 16 16 0 0 0	ALEEQLQQIRAE	DB Search
ALFEEELARL	44	1189.63	10	100	10	-4.2043	0.85	-1.2	595.824	2	76.0445	113000	37297	DDA_5000_Fx2.raw	1	1	Q9NY15|STAB1_HUMAN			2 2 72 65 25 14 11 5 3 3	ALFEEELARL	DB Search
ALFEEQGIGV	33.35	1061.54	10	60	10	-3.5597	0.78	2.1	1062.55	1	75.0365	161000	36479	DDA_5000_Fx1.raw	2	2	O95477|ABCA1_HUMAN			0 0 30 50 42 20 20 18 0 0	ALFEEQGIGV	DB Search
ALFEGKVQL	36.71	1003.57	9	77.8	9	-2.0323	0.66	1.2	502.793	2	60.3901	352000	29404	DDA_5000_Fx2.raw	2	2	Q8NEZ3|WDR19_HUMAN			0 0 26 26 4 3 3 3 5	ALFEGKVQL	DB Search
ALFGALFLA	25.29	921.532	9	55.6	9	5.5372	0.89	-0.7	922.539	1	106.066	873000	52285	DDA_5000_Fx3.raw	2	2	P55058|PLTP_HUMAN			0 0 9 26 51 62 20 0 0	ALFGALFLA	DB Search
ALFPAPLAQI	32.93	1039.61	10	60	10	-6.8843	0.8	-0.3	520.81	2	93.0081	37700	45858	DDA_5000_Fx3.raw	1	1	Q8ND24|RN214_HUMAN			0 0 2 2 2 3 2 0 0 5	ALFPAPLAQI	DB Search
ALFPGVALL	39.42	899.548	9	77.8	9	-5.7723	0.94	3.8	900.559	1	100.433	94300	49371	DDA_5000_Fx2.raw	2	2	P30101|PDIA3_HUMAN			0 0 17 2 2 7 18 3 3	ALFPGVALL	DB Search
ALGPVASV	20.83	712.412	8	50	8	-0.6893	0.84	3.6	713.422	1	54.657	25200	26325	DDA_5000_Fx1.raw	1	1	P38571|LICH_HUMAN			0 0 17 0 0 15 5 5	ALGPVASV	DB Search
ALGSVVAV	30.56	714.428	8	75	8	0.6294	0.88	0.5	715.435	1	59.3678	325000	28885	DDA_5000_Fx2.raw	2	2	Q01780|EXOSX_HUMAN:Q9Y2E5|MA2B2_HUMAN			0 0 24 27 34 18 8 5	ALGSVVAV	DB Search
ALHDQLFYL	28.73	1118.58	9	66.7	9	-5.8108	0.83	-0.2	560.295	2	72.2449	81800	35401	DDA_5000_Fx2.raw	1	1	Q8NBM8|PCYXL_HUMAN			0 0 0 6 7 29 33 20 5	ALHDQLFYL	DB Search
ALHNHYTQKSLSLSPG	45.19	1751.9	16	37.5	16	1.6733	0.92	1	584.973	3	30.6175	812000	14553	DDA_5000_Fx2.raw	4	4	P01859|IGHG2_HUMAN:P01857|IGHG1_HUMAN:P0DOX5|IGG1_HUMAN			0 0 0 1 1 8 5 5 2 2 0 0 0 9 0 0	ALHNHYTQKSLSLSPG	DB Search
ALIEKLVEL	25.62	1026.63	9	44.4	9	-8.2284	0.77	3.6	514.325	2	72.664	148000	35573	DDA_5000_Fx2.raw	1	1	Q14181|DPOA2_HUMAN			0 0 23 13 0 7 0 0 5	ALIEKLVEL	DB Search
ALIEQKVEL	20.26	1041.61	9	44.4	9	-4.5665	0.76	1.1	521.811	2	53.5852	45100	25770	DDA_5000_Fx1.raw	1	1	Q5EBL4|RIPL1_HUMAN			0 0 27 18 14 0 0 0 5	ALIEQKVEL	DB Search
ALISNSHQL	33.25	981.524	9	44.4	9	-1.2891	0.84	0.2	491.77	2	37.3044	537000	17704	DDA_5000_Fx1.raw	2	2	O75444|MAF_HUMAN			0 0 67 12 7 7 0 0 0	ALISNSHQL	DB Search
ALLADEFAL	21.2	961.512	9	55.6	9	-3.8343	0.83	2.5	962.522	1	89.579	30000	43652	DDA_5000_Fx1.raw	1	1	Q8WX92|NELFB_HUMAN			0 0 90 36 36 36 46 0 0	ALLADEFAL	DB Search
ALLDKLYAL	38.57	1018.61	9	77.8	9	-0.7439	0.84	2.3	510.312	2	77.0677	3210000	37974	DDA_5000_Fx3.raw	5	5	Q9NV31|IMP3_HUMAN			0 0 24 6 2 7 15 12 5	ALLDKLYAL	DB Search
ALLDKM(+15.99)VLL	30.37	1030.61	9	66.7	9	-5.7558	0.81	0.7	516.312	2	64.8442	161000	31649	DDA_5000_Fx2.raw	2	2	P40197|GPV_HUMAN	Oxidation (M)	M6:Oxidation (M):1000.00	0 0 16 7 0 17 53 16 5	ALLDKM(+15.99)VLL	DB Search
ALLDQLHTL	35.15	1022.58	9	100	9	-3.4903	0.86	-0.4	512.295	2	68.9107	123000	33717	DDA_5000_Fx2.raw	1	1	Q9Y6Q9|NCOA3_HUMAN			2 2 50 8 7 7 3 2 2	ALLDQLHTL	DB Search
ALLDRIVSV	37.86	984.597	9	88.9	9	-1.7284	0.78	1	493.306	2	68.2795	406000	33663	DDA_5000_Fx3.raw	2	2	Q92621|NU205_HUMAN			5 7 19 7 0 11 12 12 5	ALLDRIVSV	DB Search
ALLDSAHLL	34.87	951.539	9	100	9	-3.6379	0.86	0.5	476.777	2	68.2328	261000	33369	DDA_5000_Fx2.raw	1	1	O14617|AP3D1_HUMAN			2 2 44 16 3 3 2 2 2	ALLDSAHLL	DB Search
ALLEDEERVVRL	33.26	1440.79	12	50	12	-6.5253	0.07	0.8	481.272	3	58.4603	375000	28168	DDA_5000_Fx1.raw	1	1	A0FGR8|ESYT2_HUMAN			5 6 74 12 8 5 0 0 0 0 0 0	ALLEDEERVVRL	DB Search
ALLEGVNTV	24.12	914.507	9	66.7	9	-2.1976	0.78	2	915.516	1	64.2807	76200	31078	DDA_5000_Fx1.raw	1	1	Q7L190|DPPA4_HUMAN			0 0 54 35 35 65 15 0 5	ALLEGVNTV	DB Search
ALLEIPLTV	20.75	967.595	9	33.3	9	-16.8645	0.87	3.1	968.606	1	95.9768	18300	47205	DDA_5000_Fx2.raw	1	1	P01023|A2MG_HUMAN			0 0 27 39 17 0 0 0 0	ALLEIPLTV	DB Search
ALLETNPYL	34.99	1032.55	9	77.8	9	-4.81	0.91	0.6	517.282	2	74.5595	83700	36230	DDA_5000_Fx1.raw	2	2	O96005|CLPT1_HUMAN			0 0 11 11 9 9 17 17 5	ALLETNPYL	DB Search
ALLETVNRL	32.79	1027.6	9	55.6	9	-2.9645	0.86	0.8	514.809	2	55.6607	59000	27026	DDA_5000_Fx2.raw	1	1	Q8IWJ2|GCC2_HUMAN			0 0 96 85 16 10 0 0 4	ALLETVNRL	DB Search
ALLGEIVRA	25.64	940.571	9	55.6	9	-2.9282	0.85	4.7	471.295	2	58.9473	139000	28686	DDA_5000_Fx2.raw	1	1	Q5U651|RAIN_HUMAN			0 0 93 13 13 5 2 0 0	ALLGEIVRA	DB Search
ALLGILQHV	24.68	962.591	9	33.3	9	-7.3998	0.88	0.4	482.303	2	72.2974	26900	35443	DDA_5000_Fx2.raw	1	1	Q8IVD9|NUDC3_HUMAN			0 0 43 0 0 20 20 0 0	ALLGILQHV	DB Search
ALLPSSPTL	29.92	897.517	9	55.6	9	-1.0167	0.84	2.6	898.527	1	71.3275	104000	34916	DDA_5000_Fx2.raw	1	1	Q92994|TF3B_HUMAN			0 0 21 3 2 25 9 0 0	ALLPSSPTL	DB Search
ALLSRLEQI	30.05	1041.62	9	88.9	9	-3.7628	0.82	0.5	521.817	2	62.8636	737000	30636	DDA_5000_Fx2.raw	1	1	Q9UKM9|RALY_HUMAN			5 5 47 4 0 3 3 17 5	ALLSRLEQI	DB Search
ALM(+15.99)ADM(+15.99)VYV	37.15	1043.47	9	77.8	9	4.3047	0.79	0	1044.47	1	59.7205	493000	28806	DDA_5000_Fx1.raw	4	4	O75643|U520_HUMAN	Oxidation (M);Oxidation (M)	M3:Oxidation (M):1000.00;M6:Oxidation (M):1000.00	0 0 12 28 28 88 69 11 5	ALM(+15.99)ADM(+15.99)VYV	DB Search
ALM(+15.99)DEILM(+15.99)L	32.51	1079.52	9	77.8	9	-2.9172	0.77	-0.7	540.769	2	83.8867	558000	41184	DDA_5000_Fx2.raw	4	4	Q8NF91|SYNE1_HUMAN	Oxidation (M);Oxidation (M)	M3:Oxidation (M):1000.00;M8:Oxidation (M):1000.00	0 0 17 17 20 99 39 41 5	ALM(+15.99)DEILM(+15.99)L	DB Search
ALM(+15.99)DEVVKA	42.87	990.506	9	55.6	9	1.1165	0.86	-1.3	496.259	2	36.8836	196000	17453	DDA_5000_Fx1.raw	2	2	P00558|PGK1_HUMAN	Oxidation (M)	M3:Oxidation (M):1000.00	0 0 26 8 7 7 18 0 0	ALM(+15.99)DEVVKA	DB Search
ALM(+15.99)DLLLRL	32.53	1072.63	9	44.4	9	-11.0258	0.71	0.7	537.323	2	81.4893	363000	40151	DDA_5000_Fx3.raw	1	1	O75170|PP6R2_HUMAN	Oxidation (M)	M3:Oxidation (M):1000.00	0 0 75 31 31 23 0 0 0	ALM(+15.99)DLLLRL	DB Search
ALM(+15.99)EAVSHV	20.71	971.475	9	33.3	9	-1.8413	0.77	0.2	486.745	2	33.8096	12200	15950	DDA_5000_Fx1.raw	1	1	Q9Y6D6|BIG1_HUMAN	Oxidation (M)	M3:Oxidation (M):1000.00	0 0 9 8 0 0 9 0 0	ALM(+15.99)EAVSHV	DB Search
ALM(+15.99)KEIPAL	25.49	1000.56	9	33.3	9	-4.3088	0.83	0.8	501.289	2	50.2422	43000	24655	DDA_5000_Fx3.raw	1	1	Q96S66|CLCC1_HUMAN	Oxidation (M)	M3:Oxidation (M):1000.00	0 0 7 0 0 9 0 0 5	ALM(+15.99)KEIPAL	DB Search
ALM(+15.99)PVLNQV	39.48	999.542	9	55.6	9	1.5832	0.88	-0.3	500.778	2	61.8674	123000	30282	DDA_5000_Fx3.raw	1	1	Q5RKV6|EXOS6_HUMAN	Oxidation (M)	M3:Oxidation (M):1000.00	0 0 31 0 0 15 6 6 5	ALM(+15.99)PVLNQV	DB Search
ALNDC(+119.00)IYSV	30.17	1115.46	9	77.8	9	-0.9252	0.84	0.9	558.739	2	59.3515	186000	28637	DDA_5000_Fx1.raw	1	1	Q9Y573|IPP_HUMAN	Cysteinylation	C5:Cysteinylation:1000.00	0 0 4 4 5 5 6 37 5	ALNDC(+119.00)IYSV	DB Search
ALNDHHVYL	41.55	1080.54	9	100	9	-2.4397	0.77	0.1	541.275	2	36.2293	5730000	17166	DDA_5000_Fx1.raw	4	4	P05062|ALDOB_HUMAN			5 13 4 4 8 13 79 7 5	ALNDHHVYL	DB Search
ALNEKLVNL	38.56	1012.59	9	55.6	9	-0.0529	0.86	-0.9	507.303	2	53.8068		26098	DDA_5000_Fx2.raw	0	0	O00303|EIF3F_HUMAN			0 0 2 2 1 1 5 3 5	ALNEKLVNL	DB Search
ALNELLQHV	42.01	1035.57	9	55.6	9	0.2585	0.89	0.7	518.793	2	62.6809	3360000	30515	DDA_5000_Fx2.raw	3	3	Q9Y490|TLN1_HUMAN			1 1 21 21 33 18 18 1 1	ALNELLQHV	DB Search
ALPEFLTHQY	41	1217.61	10	60	10	-0.7892	0.59	0.7	609.812	2	65.7596	43300	32145	DDA_5000_Fx2.raw	1	1	Q9UIG8|SO3A1_HUMAN			0 0 11 11 5 5 6 2 1 1	ALPEFLTHQY	DB Search
ALPPVLTTV	34.76	909.553	9	55.6	9	-1.6823	0.93	1.7	910.562	1	76.6171		37573	DDA_5000_Fx2.raw	0	0	Q6PKG0|LARP1_HUMAN			0 0 3 0 0 4 4 2 2	ALPPVLTTV	DB Search
ALPSKLPTF	34.8	972.564	9	77.8	9	-2.4718	0.49	-0.5	487.289	2	60.8565	11100000	29749	DDA_5000_Fx2.raw	3	3	Q14258|TRI25_HUMAN			0 0 21 4 4 5 5 5 5	ALPSKLPTF	DB Search
ALQ(+0.98)ESLVQI	22.89	1000.54	9	44.4	9	0.7201	0.68	-0.7	501.279	2	76.1419	73900	37001	DDA_5000_Fx1.raw	1	1	P08240|SRPRA_HUMAN	Deamidation (NQ)	Q3:Deamidation (NQ):26.93	0 0 2 0 0 10 0 5 5	ALQ(+0.98)ESLVQI	DB Search
ALQEKLWNV	21.13	1099.6	9	44.4	9	-0.8736	0.8	1.2	550.809	2	58.8488	58200	28901	DDA_5000_Fx3.raw	1	1	Q96HW7|INT4_HUMAN			0 0 2 1 0 0 2 2 2	ALQEKLWNV	DB Search
ALQEM(+15.99)VHQV	32.39	1069.52	9	55.6	9	1.1464	0.83	2.3	535.77	2	30.5881	450000	14300	DDA_5000_Fx1.raw	2	2	Q14511|CASL_HUMAN	Oxidation (M)	M5:Oxidation (M):1000.00	0 0 27 20 10 10 8 0 0	ALQEM(+15.99)VHQV	DB Search
ALSAVLPRV	32.51	924.576	9	44.4	9	-1.9621	0.81	-0.3	463.295	2	57.9767	122000	28538	DDA_5000_Fx3.raw	1	1	O00408|PDE2A_HUMAN			0 0 18 18 28 18 0 0 0	ALSAVLPRV	DB Search
ALSDHHIYL	36.25	1067.54	9	88.9	9	-1.2119	0.82	0.3	534.777	2	42.379	10500000	20398	DDA_5000_Fx2.raw	4	4	P04075|ALDOA_HUMAN			4 4 2 0 7 9 73 12 5	ALSDHHIYL	DB Search
ALSDHHVYL	37.73	1053.52	9	22.2	9	-1.3946	0.8	1.2	527.77	2	37.3309	120000	17648	DDA_5000_Fx1.raw	1	1	P09972|ALDOC_HUMAN			0 0 1 0 2 0 5 0 0	ALSDHHVYL	DB Search
ALSDLEITL	24.71	973.533	9	22.2	9	-0.454	0.81	-0.5	974.54	1	86.3499	1220000	42676	DDA_5000_Fx2.raw	2	2	Q96AC1|FERM2_HUMAN			0 0 0 0 18 18 0 0 0	ALSDLEITL	DB Search
ALSDSIHTV	33.42	941.482	9	55.6	9	1.3967	0.87	0.5	471.748	2	41.2819	105000	19617	DDA_5000_Fx1.raw	1	1	Q9UKN5|PRDM4_HUMAN			0 0 7 6 2 2 3 0 0	ALSDSIHTV	DB Search
ALSDYDLVL	20.41	1007.52	9	55.6	9	-0.7162	0.85	2.1	1008.53	1	85.4706		41633	DDA_5000_Fx1.raw	0	0	P08754|GNAI3_HUMAN:P63096|GNAI1_HUMAN			0 0 9 9 16 16 31 0 0	ALSDYDLVL	DB Search
ALSELATAV	20.28	873.481	9	55.6	9	-1.6955	0.86	2.1	874.49	1	63.7022	68400	30814	DDA_5000_Fx1.raw	1	1	Q9BWL3|CA043_HUMAN			0 0 20 20 35 22 14 0 0	ALSELATAV	DB Search
ALSELTTC(+119.00)L	33.25	1068.48	9	77.8	9	-6.9485	0.72	0.5	535.249	2	64.9417	62400	31432	DDA_5000_Fx1.raw	1	1	Q9P246|STIM2_HUMAN	Cysteinylation	C8:Cysteinylation:1000.00	0 0 5 5 8 11 18 12 5	ALSELTTC(+119.00)L	DB Search
ALSEQILM(+15.99)V	28.83	1018.54	9	77.8	9	1.9557	0.82	-0.8	510.275	2	72.1662	958000	35407	DDA_5000_Fx2.raw	5	5	P48552|NRIP1_HUMAN	Oxidation (M)	M8:Oxidation (M):1000.00	0 0 6 3 3 20 15 16 5	ALSEQILM(+15.99)V	DB Search
ALSEVTAAL	22.45	873.481	9	77.8	9	-2.8567	0.83	0.7	874.489	1	64.7022	164000	31295	DDA_5000_Fx1.raw	1	1	Q13586|STIM1_HUMAN			0 0 42 42 33 33 36 14 5	ALSEVTAAL	DB Search
ALSGHLETV	36.39	925.487	9	44.4	9	-1.1503	0.8	1.2	463.751	2	37.4809		17749	DDA_5000_Fx1.raw	0	0	A6NMY6|AXA2L_HUMAN:P07355|ANXA2_HUMAN			0 0 0 0 0 7 7 12 5	ALSGHLETV	DB Search
ALSNLEVKL	42.39	985.581	9	100	9	-1.584	0.83	0.2	493.798	2	58.6358	6760000	28651	DDA_5000_Fx2.raw	4	4	Q86UX7|URP2_HUMAN			4 4 12 12 10 10 16 5 5	ALSNLEVKL	DB Search
ALSSVYLLL	22.4	977.58	9	77.8	9	-7.7567	0.63	0.4	489.797	2	91.1358	173000	45025	DDA_5000_Fx3.raw	1	1	Q92508|PIEZ1_HUMAN			0 0 8 8 12 12 7 41 5	ALSSVYLLL	DB Search
ALTEYTLYL	20.19	1085.56	9	22.2	9	-1.5266	0.69	1.1	1086.57	1	86.0612	23500	41909	DDA_5000_Fx1.raw	1	1	Q14139|UBE4A_HUMAN			0 0 28 25 0 0 0 0 0	ALTEYTLYL	DB Search
ALTGHLEEV	32.01	967.497	9	66.7	9	-3.7689	0.88	0.2	484.756	2	41.2559	78200	19611	DDA_5000_Fx1.raw	1	1	P04083|ANXA1_HUMAN			0 0 11 8 0 10 10 14 5	ALTGHLEEV	DB Search
ALVDHVAEL	33.34	965.518	9	66.7	9	-0.9198	0.82	2.2	483.767	2	54.9472	89700	26426	DDA_5000_Fx1.raw	1	1	B0I1T2|MYO1G_HUMAN			0 0 7 7 0 19 27 27 5	ALVDHVAEL	DB Search
ALVESLEYV	23.19	1021.53	9	77.8	9	-3.2793	0.78	0.3	511.774	2	76.2484	50700	37079	DDA_5000_Fx1.raw	1	1	Q9NU22|MDN1_HUMAN			0 0 9 4 4 4 4 30 5	ALVESLEYV	DB Search
ALVVQVAEA	24.11	898.512	9	44.4	9	0.4699	0.69	0.8	450.264	2	59.0622	76500	28521	DDA_5000_Fx1.raw	1	1	P07686|HEXB_HUMAN			0 0 34 21 21 18 0 0 0	ALVVQVAEA	DB Search
ALWDIETGQQTV	34.35	1359.67	12	66.7	12	7.2657	0.87	1.7	680.842	2	79.9022	52500	39236	DDA_5000_Fx2.raw	1	1	P62879|GBB2_HUMAN			0 0 10 10 12 11 11 0 0 12 18 5	ALWDIETGQQTV	DB Search
ALWDKLFNL	44.28	1118.61	9	77.8	9	-8.5494	0.9	-0.4	560.313	2	94.1996	401000	46370	DDA_5000_Fx2.raw	1	1	Q8WXH0|SYNE2_HUMAN			1 1 30 12 4 4 10 9 5	ALWDKLFNL	DB Search
ALWERIEGV	40.11	1071.57	9	88.9	9	-1.834	0.86	1	536.793	2	64.0103	84700	31248	DDA_5000_Fx2.raw	1	1	Q9BWT7|CAR10_HUMAN			2 2 31 7 0 2 2 6 5	ALWERIEGV	DB Search
ALWGFFPVL	26.05	1048.57	9	77.8	9	5.0329	0.8	-0.6	1049.58	1	110.217	422000	54242	DDA_5000_Fx2.raw	2	2	Q9NPA0|EMC7_HUMAN			0 0 8 11 64 68 11 2 2	ALWGFFPVL	DB Search
ALWNEEALL	22.55	1057.54	9	11.1	9	-0.3864	0.65	2.6	1058.55	1	87.166	22400	42859	DDA_5000_Fx2.raw	1	1	Q14739|LBR_HUMAN			0 0 0 0 49 0 0 0 0	ALWNEEALL	DB Search
ALYASRLYL	29.49	1068.6	9	55.6	9	-3.1507	0.83	-0.2	535.306	2	61.4859	97600	29944	DDA_5000_Fx2.raw	2	2	Q96IJ6|GMPPA_HUMAN			0 0 47 28 0 0 5 2 5	ALYASRLYL	DB Search
ALYGQPLLL	31.69	986.58	9	77.8	9	-3.0026	0.85	2.1	987.589	1	85.5664	81200	42026	DDA_5000_Fx2.raw	2	2	Q13107|UBP4_HUMAN			0 0 16 11 11 9 9 9 5	ALYGQPLLL	DB Search
AM(+15.99)FDHIPVGV	28.57	1100.53	10	50	10	2.0597	0.86	0.3	551.274	2	60.4439	413000	29423	DDA_5000_Fx2.raw	2	2	Q9Y3I0|RTCB_HUMAN	Oxidation (M)	M2:Oxidation (M):1000.00	0 0 0 0 0 37 5 5 18 5	AM(+15.99)FDHIPVGV	DB Search
AM(+15.99)GIM(+15.99)NSFVNDIFER	42.95	1774.8	15	86.7	15	-3.3452	0.75	1.5	888.41	2	74.0424	39800	36479	DDA_5000_Fx3.raw	1	1	P23527|H2B1O_HUMAN:Q99879|H2B1M_HUMAN:P58876|H2B1D_HUMAN:O60814|H2B1K_HUMAN:Q8N257|H2B3B_HUMAN:Q93079|H2B1H_HUMAN:P57053|H2BFS_HUMAN:P33778|H2B1B_HUMAN:P62807|H2B1C_HUMAN:Q99877|H2B1N_HUMAN:P06899|H2B1J_HUMAN:Q5QNW6|H2B2F_HUMAN:Q99880|H2B1L_HUMAN:Q16778|H2B2E_HUMAN	Oxidation (M);Oxidation (M)	M2:Oxidation (M):1000.00;M5:Oxidation (M):1000.00	0 0 29 13 55 68 68 56 56 11 11 22 8 8 5	AM(+15.99)GIM(+15.99)NSFVNDIFER	DB Search
ANHLIKV	28.47	793.481	7	71.4	7	8.6575	0.77	1.1	397.748	2	38.6386	23800	18542	DDA_5000_Fx2.raw	1	1	Q9H4M9|EHD1_HUMAN:Q9NZN3|EHD3_HUMAN			0 0 5 55 28 21 5	ANHLIKV	DB Search
APAFLYDIY	42.39	1071.53	9	77.8	9	0.4475	0.84	1.1	1072.54	1	88.4065	91000	43457	DDA_5000_Fx2.raw	1	1	Q8WVX9|FACR1_HUMAN			0 0 51 51 61 21 21 6 5	APAFLYDIY	DB Search
APAIIYDC(+119.00)Y	42.77	1146.47	9	77.8	9	-3.9524	0.71	-0.4	574.243	2	61.2909	196000	29576	DDA_5000_Fx1.raw	1	1	Q96K12|FACR2_HUMAN	Cysteinylation	C8:Cysteinylation:1000.00	0 0 69 53 34 13 19 49 5	APAIIYDC(+119.00)Y	DB Search
APAPIHNQF	34.67	993.503	9	77.8	9	0.0304	0.8	1.9	497.76	2	35.1935	209000	16824	DDA_5000_Fx2.raw	2	2	Q15011|HERP1_HUMAN			5 20 29 4 4 0 0 2 5	APAPIHNQF	DB Search
APAPSTVHF	33.66	925.466	9	100	9	-1.0443	0.76	-0.3	463.74	2	41.1958	266000	19808	DDA_5000_Fx2.raw	2	2	Q13118|KLF10_HUMAN			5 17 20 9 5 3 3 3 3	APAPSTVHF	DB Search
APARPQPAY	33.33	969.503	9	66.7	9	0.7953	0.67	2.4	485.76	2	25.4217	12100	11802	DDA_5000_Fx1.raw	1	1	O43306|ADCY6_HUMAN			5 15 0 0 0 12 52 21 5	APARPQPAY	DB Search
APATSILEY	33.27	963.491	9	88.9	9	-1.9461	0.85	1.6	964.5	1	66.289	914000	32173	DDA_5000_Fx1.raw	2	2	Q96PU8|QKI_HUMAN			5 0 23 23 47 50 35 32 5	APATSILEY	DB Search
APDELHYTY	26.27	1107.49	9	0	9	-0.0491	0.66	0.3	554.751	2	45.5491	70200	21765	DDA_5000_Fx1.raw	1	1	P04843|RPN1_HUMAN			0 0 0 0 0 0 0 1 1	APDELHYTY	DB Search
APEEHPVLL	43.01	1003.53	9	100	9	-4.6389	0.74	0.3	502.774	2	47.591	2520000	22752	DDA_5000_Fx1.raw	1	1	P60709|ACTB_HUMAN:A5A3E0|POTEF_HUMAN:P63261|ACTG_HUMAN			5 15 3 2 2 12 12 14 5	APEEHPVLL	DB Search
APFFRDYIM(+15.99)	34.2	1174.55	9	66.7	9	2.3535	0.63	-0.1	588.281	2	64.1426	105000	31292	DDA_5000_Fx2.raw	1	1	Q3SYC2|MOGT2_HUMAN	Oxidation (M)	M9:Oxidation (M):1000.00	5 57 56 0 0 0 22 34 5	APFFRDYIM(+15.99)	DB Search
APFHQLRISY	45.04	1230.65	10	80	10	-0.6627	0.41	1.1	411.225	3	47.0522	254000	22730	DDA_5000_Fx2.raw	2	2	O60264|SMCA5_HUMAN			5 9 9 59 22 12 12 0 0 5	APFHQLRISY	DB Search
APFHVVITSY	22.53	1132.59	10	50	10	-0.4393	0.79	-0.1	567.303	2	60.5968	41400	29516	DDA_5000_Fx2.raw	1	1	Q9ULG1|INO80_HUMAN			0 0 0 0 3 10 4 0 11 5	APFHVVITSY	DB Search
APFRSEVC(+119.00)F	30.43	1173.49	9	44.4	9	-1.0572	0.77	1.1	587.755	2	50.6291	174000	24505	DDA_5000_Fx2.raw	2	2	Q9BVP2|GNL3_HUMAN	Cysteinylation	C8:Cysteinylation:1000.00	0 0 6 0 0 0 56 23 5	APFRSEVC(+119.00)F	DB Search
APFSKVITF	44.97	1008.56	9	88.9	9	-0.2382	0.47	0.8	505.29	2	67.1866	267000	32848	DDA_5000_Fx2.raw	2	2	O95757|HS74L_HUMAN			5 49 44 6 0 4 10 37 5	APFSKVITF	DB Search
APFSKVLTF	44.97	1008.56	9	88.9	9	-4.703	0.49	0.8	505.29	2	67.1866	267000	32848	DDA_5000_Fx2.raw	2	2	Q92598|HS105_HUMAN:P34932|HSP74_HUMAN			5 49 44 6 0 4 10 37 5	APFSKVLTF	DB Search
APFTEGISF	40.65	967.465	9	88.9	9	0.4216	0.86	0.6	968.473	1	78.5881	302000	38539	DDA_5000_Fx2.raw	2	2	Q9BQE5|APOL2_HUMAN			5 0 25 25 33 38 38 14 5	APFTEGISF	DB Search
APHGPGLIYRQPN	31.96	1418.74	13	23.1	13	1.5915	0.87	-0.2	473.921	3	33.5043	68700	16367	DDA_5000_Fx3.raw	2	2	P02765|FETUA_HUMAN			0 0 0 0 0 0 9 17 13 0 0 0 0	APHGPGLIYRQPN	DB Search
APHLDPLAY	30.52	995.508	9	66.7	9	-1.3808	0.87	-0.9	498.761	2	57.0158	76900	27521	DDA_5000_Fx1.raw	1	1	Q8NF91|SYNE1_HUMAN			0 0 0 9 12 24 24 32 5	APHLDPLAY	DB Search
APIAC(+119.00)LLPAF	30.77	1133.56	10	80	10	-9.6377	0.67	1.7	567.789	2	91.4777	33200	45102	DDA_5000_Fx3.raw	1	1	Q96C34|RUND1_HUMAN	Cysteinylation	C5:Cysteinylation:1000.00	0 0 14 9 5 5 23 10 10 5	APIAC(+119.00)LLPAF	DB Search
APIDEAFESY	33.35	1140.5	10	80	10	2.06	0.59	2.2	571.257	2	70.0631	122000	33975	DDA_5000_Fx1.raw	1	1	Q9C037|TRIM4_HUMAN			0 0 3 3 11 31 9 7 52 5	APIDEAFESY	DB Search
APIDWGEEY	37.82	1078.46	9	88.9	9	1.6983	0.84	-0.3	1079.47	1	69.6751	145000	33781	DDA_5000_Fx1.raw	1	1	Q96TA1|NIBA2_HUMAN			5 0 10 10 35 15 15 18 5	APIDWGEEY	DB Search
APIDWIEEY	33.35	1134.52	9	77.8	9	5.9093	0.88	1.6	1135.53	1	87.3376	78400	42541	DDA_5000_Fx1.raw	2	2	Q9H553|ALG2_HUMAN			0 0 9 9 78 38 20 10 5	APIDWIEEY	DB Search
APIGVISLY	36.77	931.538	9	77.8	9	-2.3758	0.94	0.1	932.545	1	81.6833	107000	40114	DDA_5000_Fx2.raw	1	1	Q96IV6|FXDC2_HUMAN			0 0 16 16 61 39 22 9 5	APIGVISLY	DB Search
APIPHDGNLY	22.93	1095.53	10	40	10	0.5906	0.72	1.6	548.776	2	43.3329	76400	20611	DDA_5000_Fx1.raw	1	1	O00560|SDCB1_HUMAN			0 0 9 6 0 0 0 0 12 5	APIPHDGNLY	DB Search
APIQVFSTY	31.7	1024.52	9	44.4	9	3.1893	0.72	-0.6	513.268	2	71.9837	43300	35265	DDA_5000_Fx2.raw	1	1	Q96SB3|NEB2_HUMAN			0 0 0 0 27 11 0 20 5	APIQVFSTY	DB Search
APLKLQM(+15.99)EF	44.33	1091.57	9	44.4	9	-0.4597	0.6	1.5	546.792	2	52.0175	422000	25203	DDA_5000_Fx2.raw	3	3	Q9Y244|POMP_HUMAN	Oxidation (M)	M7:Oxidation (M):1000.00	5 6 5 1 1 1 1 1 5	APLKLQM(+15.99)EF	DB Search
APLKSKM(+15.99)IY	37.8	1065.59	9	77.8	9	-1.1059	0.42	0.7	533.802	2	24.5331	48200	11584	DDA_5000_Fx2.raw	2	2	P23528|COF1_HUMAN:P60981|DEST_HUMAN:Q9Y281|COF2_HUMAN	Oxidation (M)	M7:Oxidation (M):1000.00	5 14 14 7 0 5 0 6 5	APLKSKM(+15.99)IY	DB Search
APLQEKVVF	44.09	1029.59	9	100	9	-0.6904	0.6	1	515.801	2	52.4876	507000	25416	DDA_5000_Fx2.raw	3	3	Q96A54|PAQR1_HUMAN:Q86V24|PAQR2_HUMAN			5 35 35 19 18 19 41 30 5	APLQEKVVF	DB Search
APLYEEITY	33.88	1097.53	9	77.8	9	1.235	0.85	0.5	1098.54	1	72.0291	239000	35001	DDA_5000_Fx1.raw	2	2	O60291|MGRN1_HUMAN			0 0 26 27 27 43 24 7 5	APLYEEITY	DB Search
APM(+15.99)SIVAVSY	33.3	1052.52	10	80	10	-1.4301	0.84	-1.3	1053.53	1	62.076	665000	30003	DDA_5000_Fx1.raw	3	3	P21462|FPR1_HUMAN	Oxidation (M)	M3:Oxidation (M):1000.00	0 0 5 14 47 63 66 29 7 5	APM(+15.99)SIVAVSY	DB Search
APSDTVLM(+15.99)F	27.59	995.463	9	55.6	9	-5.8765	0.84	-1.1	498.738	2	73.0009	100000	35469	DDA_5000_Fx1.raw	1	1	Q6PD62|CTR9_HUMAN	Oxidation (M)	M8:Oxidation (M):1000.00	0 0 0 0 10 20 78 41 5	APSDTVLM(+15.99)F	DB Search
APSKTSLIM(+15.99)	24.5	962.511	9	33.3	9	0.5335	0.79	-0.5	482.262	2	29.9061	18500	14229	DDA_5000_Fx2.raw	1	1	Q9H334|FOXP1_HUMAN	Oxidation (M)	M9:Oxidation (M):1000.00	0 0 5 0 0 0 0 10 5	APSKTSLIM(+15.99)	DB Search
APSVVKISY	43.65	962.544	9	77.8	9	-0.0351	0.47	1.5	482.28	2	47.0786	265000	22751	DDA_5000_Fx2.raw	2	2	P51531|SMCA2_HUMAN			5 7 2 2 3 0 0 2 3	APSVVKISY	DB Search
APVADIFSSY	29.7	1068.51	10	40	10	0.5185	0.59	1.1	535.264	2	79.1125	55300	38833	DDA_5000_Fx2.raw	1	1	P08514|ITA2B_HUMAN			0 0 13 0 0 31 0 0 46 5	APVADIFSSY	DB Search
APVARLLIY	42.48	1014.62	9	77.8	9	-2.2262	0.65	1.8	508.319	2	63.6558	64300	31309	DDA_5000_Fx3.raw	1	1	P01023|A2MG_HUMAN			5 8 14 0 0 2 7 8 5	APVARLLIY	DB Search
APVEVTHNF	39.67	1012.5	9	100	9	-2.0681	0.62	-0.5	507.256	2	39.7677	256000	18851	DDA_5000_Fx1.raw	1	1	Q92900|RENT1_HUMAN			5 86 86 33 33 34 12 4 4	APVEVTHNF	DB Search
APVFRDYVF	43.25	1112.57	9	88.9	9	-0.9735	0.73	-0.3	557.29	2	67.3962	254000	32941	DDA_5000_Fx2.raw	1	1	Q9NZK5|ADA2_HUMAN			5 36 81 10 0 3 34 37 5	APVFRDYVF	DB Search
APVGGHILSY	45.06	1012.53	10	100	10	0.9999	0.61	1.6	507.275	2	47.7645	534000	23049	DDA_5000_Fx2.raw	2	2	O00159|MYO1C_HUMAN			5 59 43 5 5 5 72 25 79 5	APVGGHILSY	DB Search
APVGHSGIWSF	26.37	1156.57	11	36.4	11	-1.2864	0.82	-0.6	579.29	2	64.786	82800	31864	DDA_5000_Fx3.raw	1	1	Q8IWZ3|ANKH1_HUMAN			0 0 0 0 0 0 0 4 6 13 5	APVGHSGIWSF	DB Search
APVM(+15.99)LRVLY	22.49	1076.61	9	66.7	9	-1.6994	0.75	1.7	539.311	2	59.9746	69400	29190	DDA_5000_Fx2.raw	1	1	Q9BZZ2|SN_HUMAN	Oxidation (M)	M4:Oxidation (M):1000.00	5 8 16 14 0 0 0 4 5	APVM(+15.99)LRVLY	DB Search
APVPTGEVY	33.35	931.465	9	77.8	9	3.3793	0.93	-0.8	932.472	1	50.078	196000	23965	DDA_5000_Fx1.raw	1	1	P27824|CALX_HUMAN			3 3 6 2 0 0 4 11 5	APVPTGEVY	DB Search
APVQILQEY	33.14	1059.56	9	77.8	9	-0.2203	0.76	1.6	530.788	2	68.8284	100000	33400	DDA_5000_Fx1.raw	1	1	Q9H9C1|SPE39_HUMAN			0 0 8 8 54 42 16 5 5	APVQILQEY	DB Search
APWEVLC(+119.00)TY	40.27	1199.5	9	77.8	9	-0.164	0.85	0.7	600.757	2	78.43	55100	38479	DDA_5000_Fx2.raw	1	1	Q4KMQ2|ANO6_HUMAN	Cysteinylation	C7:Cysteinylation:1000.00	0 0 8 8 36 13 15 32 5	APWEVLC(+119.00)TY	DB Search
APWIESQDWAY	44.85	1364.6	11	81.8	11	5.1044	0.79	-1.5	683.308	2	83.6524	453000	41037	DDA_5000_Fx2.raw	2	2	P40763|STAT3_HUMAN			0 0 10 20 20 11 10 10 10 32 5	APWIESQDWAY	DB Search
AQTALYVLF	40.45	1024.56	9	55.6	9	-2.2496	0.85	1.5	1025.57	1	92.1511	92400	45325	DDA_5000_Fx2.raw	2	2	P09848|LPH_HUMAN			0 0 44 58 50 50 17 0 0	AQTALYVLF	DB Search
ARINTDFE	24.11	964.461	8	50	8	-0.2726	0.46	-0.4	483.238	2	35.3674	392000	16675	DDA_5000_Fx1.raw	1	1	Q13103|SPP24_HUMAN			0 0 1 1 6 6 14 5	ARINTDFE	DB Search
ARQPLLL	20.09	809.512	7	42.9	7	0.2958	0.57	0.2	405.763	2	55.0074	43600	26717	DDA_5000_Fx2.raw	1	1	Q5SW24|DACT2_HUMAN			0 0 0 0 24 26 5	ARQPLLL	DB Search
ASIC(+119.00)VTQAF	31.14	1057.46	9	55.6	9	-4.916	0.87	0.6	529.736	2	60.6361	79300	29281	DDA_5000_Fx1.raw	1	1	Q15629|TRAM1_HUMAN	Cysteinylation	C4:Cysteinylation:1000.00	0 0 0 0 4 8 7 22 5	ASIC(+119.00)VTQAF	DB Search
ASTKGPSVFPLAPSSK	35.63	1572.85	16	31.2	16	-1.4794	0.72	1.3	525.292	3	44.001	23400	21568	DDA_5000_Fx3.raw	1	1	P01857|IGHG1_HUMAN:P0DOX5|IGG1_HUMAN			0 0 0 0 0 0 0 9 0 18 18 20 0 0 0 5	ASTKGPSVFPLAPSSK	DB Search
ASTKGPSVFPLAPSSKS	35.47	1659.88	17	29.4	17	-1.4398	0.68	3.2	554.303	3	43.6103	129000	21015	DDA_5000_Fx2.raw	2	2	P01857|IGHG1_HUMAN:P0DOX5|IGG1_HUMAN			0 0 0 0 0 0 0 3 11 4 4 13 0 0 0 0 0	ASTKGPSVFPLAPSSKS	DB Search
ATHPFKF	39.71	846.439	7	100	7	2.3934	0.73	0.2	424.227	2	41.7602	239000	20424	DDA_5000_Fx3.raw	2	2	Q8NI08|NCOA7_HUMAN			5 8 39 13 13 43 5	ATHPFKF	DB Search
ATKISRF	23.5	821.476	7	100	7	6.687	0.74	-0.4	411.745	2	33.6532	61000	15844	DDA_5000_Fx1.raw	1	1	Q9GZP4|PITH1_HUMAN			5 28 94 39 2 2 2	ATKISRF	DB Search
ATKLSRF	23.5	821.476	7	100	7	6.2917	0.73	-0.4	411.745	2	33.6532	61000	15844	DDA_5000_Fx1.raw	1	1	Q96DN0|ERP27_HUMAN			5 28 94 39 2 2 2	ATKLSRF	DB Search
ATPLSTLSL	26.42	901.512	9	22.2	9	-2.1791	0.82	0.9	902.52	1	76.4149	56000	37495	DDA_5000_Fx2.raw	1	1	O60341|KDM1A_HUMAN			0 0 0 24 0 0 12 0 0	ATPLSTLSL	DB Search
ATWLLLAL	20.08	899.548	8	25	8	-3.2832	0.3	2.5	450.782	2	99.0138	22400	48710	DDA_5000_Fx2.raw	1	1	Q2M3M2|SC5A9_HUMAN			0 0 0 0 0 0 3 5	ATWLLLAL	DB Search
AVFPSIVGR	32.39	944.544	9	44.4	9	1.137	0.91	0.4	473.28	2	57.1929	53600	28085	DDA_5000_Fx3.raw	1	1	Q9BYX7|ACTBM_HUMAN:P60709|ACTB_HUMAN:P63267|ACTH_HUMAN:Q6S8J3|POTEE_HUMAN:P68133|ACTS_HUMAN:P62736|ACTA_HUMAN:A5A3E0|POTEF_HUMAN:P63261|ACTG_HUMAN:P0CG38|POTEI_HUMAN:P68032|ACTC_HUMAN			0 0 24 22 5 5 0 0 0	AVFPSIVGR	DB Search
AVGGLGKLGKDAVED	39.62	1427.76	15	46.7	15	-1.0436	0.36	1.3	476.929	3	37.9524	206000	18201	DDA_5000_Fx2.raw	2	2	P81605|DCD_HUMAN			0 0 5 5 0 4 4 9 0 0 0 0 0 7 5	AVGGLGKLGKDAVED	DB Search
AVHDITVAY	20.75	987.503	9	77.8	9	-1.878	0.82	-1	494.758	2	44.2318	113000	21089	DDA_5000_Fx1.raw	1	1	Q6UWP7|LCLT1_HUMAN			0 0 2 9 18 18 10 22 5	AVHDITVAY	DB Search
AVISGVM(+15.99)SL	26.55	891.473	9	44.4	9	1.8207	0.81	1.5	892.482	1	60.5968	25900	29522	DDA_5000_Fx2.raw	1	1	Q9BWW8|APOL6_HUMAN	Oxidation (M)	M7:Oxidation (M):1000.00	0 0 18 8 8 31 0 0 0	AVISGVM(+15.99)SL	DB Search
AVM(+15.99)DTLVSV	24.66	949.479	9	44.4	9	-0.5103	0.83	-0.2	475.747	2	60.8465	29900	29381	DDA_5000_Fx1.raw	1	1	O43149|ZZEF1_HUMAN	Oxidation (M)	M3:Oxidation (M):1000.00	0 0 5 0 0 7 0 10 5	AVM(+15.99)DTLVSV	DB Search
AVM(+15.99)EQIPEI	25.19	1044.52	9	55.6	9	-2.3322	0.74	0.7	523.266	2	64.0689	224000	31055	DDA_5000_Fx1.raw	1	1	Q9HAV4|XPO5_HUMAN	Oxidation (M)	M3:Oxidation (M):1000.00	0 0 5 11 11 13 1 1 5	AVM(+15.99)EQIPEI	DB Search
AWAPKPYHKF	36.66	1243.65	10	60	10	-0.2236	0.58	1.4	415.558	3	29.9327	100000	14221	DDA_5000_Fx2.raw	2	2	Q8N4C8|MINK1_HUMAN:O95819|M4K4_HUMAN:Q9UKE5|TNIK_HUMAN			0 0 28 11 11 0 0 7 4 4	AWAPKPYHKF	DB Search
AWQDWPLTQVTF	45.2	1490.72	12	83.3	12	-6.1674	0.79	2.5	746.369	2	102.93	444000	50640	DDA_5000_Fx2.raw	1	1	Q7L513|FCRLA_HUMAN			0 0 21 21 61 18 11 5 5 7 58 5	AWQDWPLTQVTF	DB Search
AWYDRFWLF	26.41	1302.62	9	55.6	9	-8.4323	0.77	-1.1	652.316	2	102.878	51000	50605	DDA_5000_Fx2.raw	1	1	Q8TEZ7|PAQR8_HUMAN			0 0 8 0 0 5 7 6 5	AWYDRFWLF	DB Search
AYADVQAVL	25.16	948.492	9	55.6	9	-0.571	0.84	1.2	949.5	1	67.7011	89000	32844	DDA_5000_Fx1.raw	1	1	Q9NRC1|ST7_HUMAN			0 0 24 24 57 41 41 0 0	AYADVQAVL	DB Search
AYAENIALL	22	976.523	9	77.8	9	-4.5613	0.86	-0.2	977.53	1	75.5635	2720000	36773	DDA_5000_Fx1.raw	2	2	Q99570|PI3R4_HUMAN			0 0 54 36 36 62 46 15 5	AYAENIALL	DB Search
AYAIIKEEL	33.28	1048.58	9	77.8	9	-4.8676	0.79	0.3	1049.59	1	55.1845	8760000	26559	DDA_5000_Fx1.raw	2	2	Q6PL18|ATAD2_HUMAN			0 0 21 80 24 2 2 31 5	AYAIIKEEL	DB Search
AYAILLC(+119.00)TW	25.64	1171.54	9	66.7	9	-8.7572	0.75	2.9	586.779	2	88.3941	755000	43539	DDA_5000_Fx3.raw	3	3	Q969R8|ITFG2_HUMAN	Cysteinylation	C7:Cysteinylation:1000.00	0 0 67 12 0 7 30 15 5	AYAILLC(+119.00)TW	DB Search
AYAKFYTLL	29.89	1088.59	9	44.4	9	-3.2811	0.73	1	545.303	2	69.0442	123000	33782	DDA_5000_Fx2.raw	1	1	Q5VZ89|DEN4C_HUMAN			0 0 1 1 1 2 2 4 5	AYAKFYTLL	DB Search
AYALLLQHL	42.23	1040.6	9	55.6	9	-7.0263	0.92	-0.3	521.308	2	71.118	145000	34822	DDA_5000_Fx2.raw	1	1	Q9BXS9|S26A6_HUMAN			0 0 38 22 22 11 11 1 1	AYALLLQHL	DB Search
AYANIISQF	35.17	1025.52	9	66.7	9	-0.7207	0.76	1.4	513.767	2	77.6451	54300	38095	DDA_5000_Fx2.raw	1	1	Q86VL8|S47A2_HUMAN			0 0 12 12 26 0 7 7 5	AYANIISQF	DB Search
AYAPFLLHW	33.87	1116.58	9	77.8	9	-4.3089	0.72	-1.2	559.294	2	84.0198	229000	41251	DDA_5000_Fx2.raw	2	2	Q9UHC9|NPCL1_HUMAN			0 0 16 29 14 11 11 5 5	AYAPFLLHW	DB Search
AYAPPPHVI	35.86	963.518	9	77.8	9	-3.1929	0.77	0.5	482.766	2	42.9633	765000	20467	DDA_5000_Fx1.raw	1	1	Q9BQE5|APOL2_HUMAN			0 0 13 86 16 8 2 2 2	AYAPPPHVI	DB Search
AYAPQGWIAFF	21.09	1269.62	11	18.2	11	-2.5213	0.78	-0.2	635.816	2	105.726	116000	52031	DDA_5000_Fx2.raw	1	1	Q8TEY7|UBP33_HUMAN			0 0 0 0 0 0 0 1 1 3 3	AYAPQGWIAFF	DB Search
AYAPVLQDF	41.37	1022.51	9	77.8	9	-1.8816	0.76	1.2	512.262	2	78.1202	1020000	38062	DDA_5000_Fx1.raw	3	3	P00451|FA8_HUMAN			0 0 20 9 9 8 10 48 5	AYAPVLQDF	DB Search
AYAQLAYLVF	37.35	1157.61	10	40	10	0.5718	0.49	1.9	579.814	2	98.3489	142000	48383	DDA_5000_Fx2.raw	2	2	Q13563|PKD2_HUMAN			0 0 14 0 0 23 0 0 29 5	AYAQLAYLVF	DB Search
AYARIGNSYF	33.33	1160.56	10	90	10	-1.8997	0.85	0.3	581.288	2	52.9028	145000	25423	DDA_5000_Fx1.raw	1	1	P31948|STIP1_HUMAN			2 2 3 0 2 2 4 20 26 5	AYARIGNSYF	DB Search
AYASQFGTF	20.6	990.445	9	44.4	9	-1.3517	0.48	-0.6	496.229	2	67.4382	55200	32688	DDA_5000_Fx1.raw	1	1	Q96QG7|MTMR9_HUMAN			0 0 35 0 0 5 0 16 5	AYASQFGTF	DB Search
AYATHPFKF	45.04	1080.54	9	77.8	9	-3.4553	0.87	1.5	541.278	2	41.5948	3890000	19999	DDA_5000_Fx2.raw	5	5	Q8NI08|NCOA7_HUMAN			0 0 7 4 4 2 2 9 5	AYATHPFKF	DB Search
AYDAIGELF	26.21	997.476	9	55.6	9	-3.241	0.93	2.1	998.485	1	88.2867	17200	43042	DDA_5000_Fx1.raw	1	1	Q96RF0|SNX18_HUMAN			0 0 11 66 11 0 0 6 5	AYDAIGELF	DB Search
AYDTVRWEF	30.12	1185.55	9	88.9	9	0.1952	0.81	1.5	593.781	2	67.9683	164000	33226	DDA_5000_Fx2.raw	1	1	Q9UHL4|DPP2_HUMAN			5 5 39 10 8 0 4 4 5	AYDTVRWEF	DB Search
AYDVLFHQW	22.51	1177.56	9	55.6	9	-0.4811	0.83	0.2	589.785	2	73.4245	36300	36007	DDA_5000_Fx2.raw	1	1	Q8NDA8|MROH1_HUMAN			0 0 13 5 8 11 7 0 0	AYDVLFHQW	DB Search
AYEIIDQ(+0.98)FF	29.98	1145.53	9	66.7	9	1.6083	0.42	-7.5	573.767	2	98.4815	28300	48443	DDA_5000_Fx2.raw	1	1	O00629|IMA3_HUMAN	Deamidation (NQ)	Q7:Deamidation (NQ):1000.00	0 0 32 23 5 3 0 17 5	AYEIIDQ(+0.98)FF	DB Search
AYEIIDQFF	34.46	1144.54	9	44.4	9	-5.4321	0.51	2	573.28	2	98.5612	254000	48535	DDA_5000_Fx2.raw	3	3	O00629|IMA3_HUMAN			0 0 26 21 0 0 0 18 5	AYEIIDQFF	DB Search
AYELTQYYF	41.67	1196.54	9	77.8	9	1.3861	0.39	0.8	599.277	2	82.5714	452000	40153	DDA_5000_Fx1.raw	2	2	Q9UK61|TASOR_HUMAN			0 0 13 4 4 4 4 11 5	AYELTQYYF	DB Search
AYFDVPELI	26.72	1065.54	9	55.6	9	-3.1035	0.9	-0.4	533.776	2	96.0296	35300	47212	DDA_5000_Fx2.raw	1	1	Q8N3C7|CLIP4_HUMAN			0 0 10 10 28 0 0 40 5	AYFDVPELI	DB Search
AYFHQPEAI	23.83	1074.51	9	33.3	9	-0.8028	0.77	2.7	538.265	2	47.1459	89200	22562	DDA_5000_Fx1.raw	1	1	P16455|MGMT_HUMAN			0 0 0 0 14 0 0 21 5	AYFHQPEAI	DB Search
AYFIGIFTF	24.67	1077.55	9	66.7	9	3.8434	0.84	2.7	1078.56	1	109.879	19500	54070	DDA_5000_Fx2.raw	1	1	Q9H2C2|ARV1_HUMAN			0 0 92 9 9 12 0 7 5	AYFIGIFTF	DB Search
AYFKDFHLL	40.71	1152.6	9	100	9	-3.2347	0.51	0.3	385.206	3	64.7125	747000	31571	DDA_5000_Fx2.raw	2	2	Q9BZW2|S13A1_HUMAN			5 7 22 18 5 5 6 5 5	AYFKDFHLL	DB Search
AYFKQSSVF	43.32	1075.53	9	55.6	9	0.29	0.75	2.2	538.775	2	51.0742	62300	24745	DDA_5000_Fx2.raw	1	1	Q6N021|TET2_HUMAN			0 0 10 0 0 7 7 5 5	AYFKQSSVF	DB Search
AYFNFPELL	37.04	1112.55	9	77.8	9	1.0218	0.81	1.4	557.285	2	102.509	366000	50525	DDA_5000_Fx3.raw	2	2	Q8IY21|DDX60_HUMAN			0 0 12 12 33 5 5 38 5	AYFNFPELL	DB Search
AYFQKPLLL	32.95	1091.64	9	55.6	9	-5.8945	0.85	3.3	546.828	2	67.2513	65800	33048	DDA_5000_Fx3.raw	1	1	Q9BYV1|AGT2_HUMAN			0 0 11 11 23 0 0 13 5	AYFQKPLLL	DB Search
AYFTETEKF	30.13	1134.52	9	77.8	9	-0.7832	0.81	2.4	568.27	2	51.9291	61600	24953	DDA_5000_Fx1.raw	1	1	Q9Y616|IRAK3_HUMAN			0 0 30 8 7 7 7 10 5	AYFTETEKF	DB Search
AYGASFLSF	34.73	961.455	9	22.2	9	-0.7105	0.73	0.1	962.462	1	87.5073	265000	43067	DDA_5000_Fx2.raw	2	2	Q5SWH9|TMM69_HUMAN			0 0 98 53 0 0 0 0 0	AYGASFLSF	DB Search
AYGDIILTF	20.82	1011.53	9	77.8	9	-0.7906	0.9	-0.2	1012.53	1	94.4962	67800	46470	DDA_5000_Fx2.raw	1	1	O43156|TTI1_HUMAN			0 0 11 11 83 31 5 3 3	AYGDIILTF	DB Search
AYGDIKERL	33.31	1063.57	9	66.7	9	-0.7485	0.36	0.8	355.53	3	34.9969	252000	16491	DDA_5000_Fx1.raw	2	2	A7MCY6|TBKB1_HUMAN			5 5 2 2 8 3 1 0 0	AYGDIKERL	DB Search
AYGEFLSRL	36.44	1054.54	9	77.8	9	-2.2246	0.88	0.9	528.28	2	65.3395	240000	32008	DDA_5000_Fx2.raw	1	1	Q14C86|GAPD1_HUMAN			3 3 12 12 13 8 1 1 4	AYGEFLSRL	DB Search
AYGESHLF	32.56	922.418	8	62.5	8	-3.896	0.89	0.1	462.217	2	47.0932	228000	22495	DDA_5000_Fx1.raw	1	1	P12109|CO6A1_HUMAN			5 5 2 0 7 1 1 2	AYGESHLF	DB Search
AYGFVARI	38.39	895.492	8	62.5	8	-2.3008	0.87	0.4	448.753	2	55.9294	5340000	27495	DDA_5000_Fx3.raw	4	4	P04275|VWF_HUMAN			4 4 8 8 4 1 0 0	AYGFVARI	DB Search
AYGGAFYAF	37.09	965.428	9	77.8	9	-0.6712	0.82	1.6	966.437	1	79.3478	862000	39007	DDA_5000_Fx2.raw	3	3	Q96EM0|T3HPD_HUMAN			0 0 10 10 65 79 12 13 5	AYGGAFYAF	DB Search
AYGHFSYEF	35.01	1119.47	9	55.6	9	-0.478	0.74	1	560.741	2	58.9213	2280000	28659	DDA_5000_Fx2.raw	2	2	Q96QP1|ALPK1_HUMAN			0 0 0 0 20 20 17 13 5	AYGHFSYEF	DB Search
AYGKDFHLI	45.15	1062.55	9	100	9	-3.3515	0.79	-0.4	532.282	2	48.2391	25200000	23297	DDA_5000_Fx2.raw	6	6	Q8N108|MIER1_HUMAN			5 32 7 7 8 8 13 11 5	AYGKDFHLI	DB Search
AYGLVSATF	32.73	927.47	9	44.4	9	1.459	0.93	0.8	928.478	1	74.3872	5660000	36669	DDA_5000_Fx3.raw	4	4	Q96MC6|MF14A_HUMAN			0 0 17 51 13 6 0 0 0	AYGLVSATF	DB Search
AYGNVFSAF	41.6	974.45	9	77.8	9	-2.8964	0.91	1.1	975.458	1	82.0744	2690000	40338	DDA_5000_Fx2.raw	5	5	Q8NI36|WDR36_HUMAN			0 0 22 22 70 20 8 17 5	AYGNVFSAF	DB Search
AYGSLFNTI	37.59	984.492	9	77.8	9	-2.9582	0.81	2.2	985.501	1	79.48	1450000	39043	DDA_5000_Fx2.raw	4	4	Q6YP21|KAT3_HUMAN			0 0 46 46 37 21 20 13 5	AYGSLFNTI	DB Search
AYGTVHYF	29.87	956.439	8	75	8	-2.6516	0.88	-0.2	479.227	2	48.1184	563000	22989	DDA_5000_Fx1.raw	1	1	Q9BU23|LMF2_HUMAN			3 3 1 1 3 4 2 2	AYGTVHYF	DB Search
AYHNSPAYL	33.33	1034.48	9	66.7	9	-2.1746	0.78	0	518.248	2	36.5179	734000	17225	DDA_5000_Fx1.raw	1	1	Q969G3|SMCE1_HUMAN			0 0 1 12 12 18 18 16 5	AYHNSPAYL	DB Search
AYIADHLGF	34.92	1005.49	9	77.8	9	1.1398	0.89	0.4	503.753	2	63.3609	1120000	30866	DDA_5000_Fx2.raw	2	2	Q01484|ANK2_HUMAN			2 2 33 9 9 1 1 3 5	AYIADHLGF	DB Search
AYIDYLSHL	39.63	1093.54	9	100	9	0.2203	0.86	1.4	547.78	2	73.5827	164000	36076	DDA_5000_Fx2.raw	2	2	Q12996|CSTF3_HUMAN			4 4 42 27 10 10 29 3 3	AYIDYLSHL	DB Search
AYIERM(+15.99)NYI	33.72	1187.56	9	88.9	9	-1.8762	0.86	0	594.789	2	44.3885	2700000	21110	DDA_5000_Fx1.raw	1	1	P07947|YES_HUMAN:P06241|FYN_HUMAN	Oxidation (M)	M6:Oxidation (M):1000.00	2 2 30 8 0 3 4 20 5	AYIERM(+15.99)NYI	DB Search
AYIGFIQSL	34.91	1010.54	9	77.8	9	-1.2111	0.87	0	506.279	2	88.2221	61300	43349	DDA_5000_Fx2.raw	1	1	P55160|NCKPL_HUMAN			0 0 4 4 16 7 13 59 5	AYIGFIQSL	DB Search
AYIHC(+119.00)VSAF	34.57	1128.47	9	55.6	9	-2.8112	0.9	1.3	565.245	2	45.844	616000	22127	DDA_5000_Fx2.raw	3	3	Q9UPT5|EXOC7_HUMAN	Cysteinylation	C5:Cysteinylation:1000.00	0 0 0 0 18 17 16 16 5	AYIHC(+119.00)VSAF	DB Search
AYILDTLVF	35.42	1053.57	9	55.6	9	-6.9536	0.84	0.2	1054.58	1	102.144	276000	50303	DDA_5000_Fx2.raw	3	3	Q92973|TNPO1_HUMAN			0 0 68 32 13 13 12 0 0	AYILDTLVF	DB Search
AYINKVEEL	33.33	1077.57	9	100	9	-2.9196	0.84	0.6	539.793	2	47.96	604000	22913	DDA_5000_Fx1.raw	1	1	P07108|ACBP_HUMAN			2 2 34 17 2 2 7 5 5	AYINKVEEL	DB Search
AYINRASLL	35.1	1019.58	9	88.9	9	-1.4734	0.85	1.3	510.796	2	50.6023	1310000	24467	DDA_5000_Fx2.raw	3	3	Q9BT78|CSN4_HUMAN			5 8 52 4 0 4 4 21 5	AYINRASLL	DB Search
AYIQEFQEF	26.25	1173.53	9	77.8	9	-3.308	0.87	0.6	1174.54	1	76.536	1590000	37200	DDA_5000_Fx1.raw	2	2	Q6UWY5|OLFL1_HUMAN			0 0 38 23 23 22 4 4 5	AYIQEFQEF	DB Search
AYIQESATF	34.53	1028.48	9	77.8	9	3.1712	0.89	1.6	1029.49	1	59.1937	982000	28559	DDA_5000_Fx1.raw	2	2	O95140|MFN2_HUMAN			0 0 50 21 21 10 4 3 3	AYIQESATF	DB Search
AYIQQNVSF	35.83	1068.52	9	77.8	9	0.1006	0.47	-1.5	535.268	2	61.9226	120000	29935	DDA_5000_Fx1.raw	1	1	Q8N697|S15A4_HUMAN			0 0 9 5 5 6 3 41 5	AYIQQNVSF	DB Search
AYIQVTHVI	38.13	1042.58	9	77.8	9	-1.2238	0.89	2.5	522.299	2	55.7111	137000	27051	DDA_5000_Fx2.raw	2	2	Q9BZ29|DOCK9_HUMAN			0 0 32 26 21 21 2 2 3	AYIQVTHVI	DB Search
AYITGLC(+119.00)FI	35.15	1118.51	9	77.8	9	-8.5011	0.66	1	560.265	2	86.8743	2420000	42731	DDA_5000_Fx2.raw	4	4	O95453|PARN_HUMAN	Cysteinylation	C7:Cysteinylation:1000.00	0 0 5 3 3 2 11 11 5	AYITGLC(+119.00)FI	DB Search
AYKILAHLW	34.47	1113.63	9	55.6	9	-4.9054	0.65	1	372.219	3	61.0395	196000	29710	DDA_5000_Fx2.raw	1	1	P35250|RFC2_HUMAN			0 0 3 3 2 2 1 1 2	AYKILAHLW	DB Search
AYKKTHETL	30.61	1089.58	9	33.3	9	-2.6668	0.73	2.6	545.8	2	18.1528	5130	8289	DDA_5000_Fx1.raw	1	1	Q16890|TPD53_HUMAN			0 0 37 0 0 0 0 9 5	AYKKTHETL	DB Search
AYKYIQELW	33.15	1212.62	9	77.8	9	0.2055	0.75	0.6	607.317	2	68.8003	1060000	33808	DDA_5000_Fx3.raw	3	3	P61313|RL15_HUMAN			0 0 3 3 10 10 11 11 5	AYKYIQELW	DB Search
AYLAQSPQL	33.07	989.518	9	77.8	9	0.8427	0.89	1.5	495.767	2	58.5657	131000	28234	DDA_5000_Fx1.raw	1	1	P14868|SYDC_HUMAN			0 0 39 16 5 29 9 9 5	AYLAQSPQL	DB Search
AYLDALQTL	28.58	1006.53	9	77.8	9	0.5385	0.8	1	1007.54	1	82.0744	3130000	40304	DDA_5000_Fx2.raw	3	3	Q9P2N6|KANL3_HUMAN			0 0 22 22 67 42 8 7 5	AYLDALQTL	DB Search
AYLDKSPQF	42.97	1067.53	9	77.8	9	1.4582	0.77	0.6	534.772	2	47.3686	1230000	22862	DDA_5000_Fx2.raw	3	3	Q7Z478|DHX29_HUMAN			0 0 11 5 5 8 2 2 5	AYLDKSPQF	DB Search
AYLDNLQAF	23.89	1053.51	9	55.6	9	-0.9292	0.69	1	527.764	2	79.0913	48600	38488	DDA_5000_Fx1.raw	1	1	A1IGU5|ARH37_HUMAN			0 0 0 0 4 13 6 25 5	AYLDNLQAF	DB Search
AYLDSTERF	28.57	1100.51	9	100	9	-1.3312	0.83	0.5	551.264	2	48.5892	842000	23330	DDA_5000_Fx1.raw	1	1	Q93034|CUL5_HUMAN			3 3 88 52 9 3 3 3 4	AYLDSTERF	DB Search
AYLEAHET	22.91	932.424	8	12.5	8	-0.0147	0.84	0.1	467.219	2	27.2697	8220	12716	DDA_5000_Fx1.raw	1	1	P57740|NU107_HUMAN			0 0 14 0 0 0 0 0	AYLEAHET	DB Search
AYLEAHETF	42.94	1079.49	9	77.8	9	-2.2636	0.83	-0.7	1080.5	1	46.962	7140000	22460	DDA_5000_Fx1.raw	4	4	P57740|NU107_HUMAN			0 0 18 18 20 20 82 31 5	AYLEAHETF	DB Search
AYLEAIHNF	43.61	1076.53	9	77.8	9	-1.817	0.89	0.3	539.272	2	59.3941	8220000	28961	DDA_5000_Fx2.raw	4	4	P53680|AP2S1_HUMAN			1 1 30 20 9 9 5 2 2	AYLEAIHNF	DB Search
AYLEALSHL	36.71	1015.53	9	77.8	9	-4.0239	0.83	0.6	508.775	2	66.824	724000	32652	DDA_5000_Fx2.raw	2	2	O00329|PK3CD_HUMAN			0 0 40 33 8 8 20 2 2	AYLEALSHL	DB Search
AYLEAYKEF	38.75	1132.54	9	55.6	9	-2.8492	0.82	-0.2	567.279	2	57.5397	2270000	27703	DDA_5000_Fx1.raw	3	3	Q9HBU6|EKI1_HUMAN			1 1 22 25 16 16 1 1 5	AYLEAYKEF	DB Search
AYLEC(+119.00)IERI	32.11	1227.56	9	77.8	9	-8.5895	0.37	-1.3	410.194	3	56.8854	126000	27381	DDA_5000_Fx1.raw	1	1	Q92673|SORL_HUMAN	Cysteinylation	C5:Cysteinylation:1000.00	0 0 11 58 22 22 14 2 2	AYLEC(+119.00)IERI	DB Search
AYLEEAC(+119.00)VI	34.37	1128.48	9	77.8	9	-4.8366	0.71	1.1	565.249	2	64.5449	376000	31237	DDA_5000_Fx1.raw	1	1	Q08881|ITK_HUMAN	Cysteinylation	C7:Cysteinylation:1000.00	0 0 7 5 2 3 10 11 5	AYLEEAC(+119.00)VI	DB Search
AYLESFYKF	44.17	1166.56	9	100	9	-1.5736	0.81	0	1167.57	1	71.1438	9820000	34839	DDA_5000_Fx2.raw	6	6	P61421|VA0D1_HUMAN			3 3 42 34 34 21 30 3 3	AYLESFYKF	DB Search
AYLGVGM(+15.99)ANF	29.32	1057.49	10	40	10	2.0638	0.26	-1.3	529.752	2	68.6747	106000	33599	DDA_5000_Fx2.raw	1	1	Q13336|UT1_HUMAN	Oxidation (M)	M7:Oxidation (M):1000.00	0 0 4 4 0 0 0 0 5 5	AYLGVGM(+15.99)ANF	DB Search
AYLHTTTTF	40.98	1053.51	9	66.7	9	0.1719	0.78	0.5	527.764	2	44.9782	2290000	21686	DDA_5000_Fx2.raw	3	3	O15438|MRP3_HUMAN			0 0 2 1 20 10 8 29 5	AYLHTTTTF	DB Search
AYLIQVHKW	34.83	1156.64	9	66.7	9	-2.8101	0.62	1.9	386.554	3	49.4166	254000	23898	DDA_5000_Fx2.raw	2	2	Q8WUK0|PTPM1_HUMAN			0 0 0 28 11 11 12 2 2	AYLIQVHKW	DB Search
AYLITLGKF	40.27	1024.6	9	77.8	9	-5.9421	0.81	-0.6	513.305	2	72.56	126000	35547	DDA_5000_Fx2.raw	2	2	Q7L576|CYFP1_HUMAN			0 0 34 34 15 15 15 8 5	AYLITLGKF	DB Search
AYLKAIVLF	38.8	1036.63	9	77.8	9	-10.0086	0.95	-0.5	1037.64	1	77.0171	2460000	37795	DDA_5000_Fx2.raw	3	3	P49116|NR2C2_HUMAN:P13056|NR2C1_HUMAN			0 0 25 22 22 78 48 18 5	AYLKAIVLF	DB Search
AYLKDLQKL	28.37	1090.64	9	33.3	9	-5.643	0.79	0	364.553	3	45.0722	87000	21529	DDA_5000_Fx1.raw	1	1	Q9UQ13|SHOC2_HUMAN			0 0 0 21 0 0 0 11 5	AYLKDLQKL	DB Search
AYLKEVEQL	28.47	1091.59	9	44.4	9	-3.4279	0.78	-0.8	546.8	2	51.6697	100000	24818	DDA_5000_Fx1.raw	1	1	P51114|FXR1_HUMAN			0 0 11 0 0 10 30 0 5	AYLKEVEQL	DB Search
AYLKLLPM(+15.99)F	35.2	1110.61	9	44.4	9	-5.9724	0.84	5.1	556.317	2	77.0677	370000	37969	DDA_5000_Fx3.raw	2	2	Q9NY91|SC5A4_HUMAN	Oxidation (M)	M8:Oxidation (M):1000.00	0 0 0 0 0 36 25 25 5	AYLKLLPM(+15.99)F	DB Search
AYLKQVLLF	33.73	1093.65	9	77.8	9	-8.1156	0.76	1.8	547.835	2	73.7148	309000	36117	DDA_5000_Fx2.raw	2	2	Q9Y2H2|SAC2_HUMAN			0 0 9 9 9 30 73 28 5	AYLKQVLLF	DB Search
AYLLNLNHL	40.42	1069.59	9	77.8	9	-4.0355	0.7	0.9	1070.6	1	68.9389	2550000	33762	DDA_5000_Fx2.raw	4	4	Q15629|TRAM1_HUMAN			0 0 14 12 11 11 22 5 5	AYLLNLNHL	DB Search
AYLLQPSQF	38.36	1065.55	9	77.8	9	2.7799	0.79	-0.5	533.782	2	75.5215	54900	37022	DDA_5000_Fx2.raw	1	1	P07358|CO8B_HUMAN			0 0 44 6 4 4 4 6 5	AYLLQPSQF	DB Search
AYLLTLGKF	40.27	1024.6	9	77.8	9	-7.1372	0.79	-0.6	513.305	2	72.56	126000	35547	DDA_5000_Fx2.raw	2	2	Q96F07|CYFP2_HUMAN			0 0 34 34 15 15 15 8 5	AYLLTLGKF	DB Search
AYLNFVSQM(+15.99)	38.98	1087.5	9	77.8	9	6.4565	0.89	0.1	544.758	2	68.1016	54100	33339	DDA_5000_Fx2.raw	1	1	Q14156|EFR3A_HUMAN	Oxidation (M)	M9:Oxidation (M):1000.00	0 0 8 7 7 10 13 13 5	AYLNFVSQM(+15.99)	DB Search
AYLNITKHL	42.18	1071.61	9	77.8	9	-2.8333	0.62	-0.1	358.21	3	42.5093	163000	20479	DDA_5000_Fx2.raw	2	2	Q9UBT6|POLK_HUMAN			0 0 19 14 14 6 6 3 3	AYLNITKHL	DB Search
AYLPVNESF	40.75	1038.5	9	77.8	9	-2.3546	0.91	0.5	1039.51	1	71.2405	1590000	34650	DDA_5000_Fx1.raw	2	2	P13639|EF2_HUMAN			0 0 17 10 5 3 3 4 4	AYLPVNESF	DB Search
AYLPVNESFGF	34.12	1242.59	11	36.4	11	0.517	0.63	0.1	622.303	2	87.6952	108000	43088	DDA_5000_Fx2.raw	1	1	P13639|EF2_HUMAN			0 0 7 0 0 0 0 0 7 46 5	AYLPVNESFGF	DB Search
AYLQLLNLF	33.92	1093.62	9	77.8	9	-0.4366	0.51	0.7	547.816	2	108.661	25500	53505	DDA_5000_Fx2.raw	1	1	Q9H9Q2|CSN7B_HUMAN			0 0 26 24 24 13 13 21 5	AYLQLLNLF	DB Search
AYLREHF	20.6	934.466	7	85.7	7	18.7851	0.77	-0.1	468.24	2	54.0952		26020	DDA_5000_Fx1.raw	0	0	Q9H3S7|PTN23_HUMAN:Q86UK7|ZN598_HUMAN			5 13 9 0 3 9 5	AYLREHF	DB Search
AYLSAVGTF	35.01	927.47	9	77.8	9	1.1035	0.9	-0.8	928.477	1	72.6126	35700	35600	DDA_5000_Fx2.raw	1	1	P33527|MRP1_HUMAN			0 0 51 30 30 10 10 13 5	AYLSAVGTF	DB Search
AYLSEAM(+15.99)KL	33.25	1040.52	9	77.8	9	-2.434	0.89	-0.5	521.268	2	44.2027	82200	21061	DDA_5000_Fx1.raw	1	1	Q96F24|NRBF2_HUMAN	Oxidation (M)	M7:Oxidation (M):1000.00	0 0 48 8 8 8 8 3 3	AYLSEAM(+15.99)KL	DB Search
AYLSGM(+15.99)LRF	34.52	1072.54	9	100	9	-2.0717	0.86	-0.3	537.276	2	60.7534	1190000	29513	DDA_5000_Fx2.raw	2	2	Q9UHB9|SRP68_HUMAN	Oxidation (M)	M6:Oxidation (M):1000.00	2 2 74 30 2 2 3 3 4	AYLSGM(+15.99)LRF	DB Search
AYLSKAM(+15.99)EI	33.32	1040.52	9	77.8	9	-3.3096	0.83	-0.6	521.268	2	39.1065	261000	18539	DDA_5000_Fx1.raw	2	2	Q9BRS2|RIOK1_HUMAN	Oxidation (M)	M7:Oxidation (M):1000.00	0 0 45 10 3 3 3 3 5	AYLSKAM(+15.99)EI	DB Search
AYLTVHQRI	25.7	1099.61	9	66.7	9	-1.2353	0.49	-1	367.545	3	33.6187	34700	16072	DDA_5000_Fx2.raw	1	1	Q96NI8|ZN570_HUMAN			0 0 0 13 13 5 3 3 5	AYLTVHQRI	DB Search
AYLVHIEHL	42.08	1093.59	9	77.8	9	-1.0202	0.34	0.5	365.538	3	49.9192	2950000	24224	DDA_5000_Fx2.raw	5	5	P23508|CRCM_HUMAN			0 0 16 37 19 13 13 7 5	AYLVHIEHL	DB Search
AYLVNTYAL	34.48	1026.54	9	66.7	9	-4.2473	0.68	0.7	514.277	2	74.6125	483000	36231	DDA_5000_Fx1.raw	2	2	Q9Y6C9|MTCH2_HUMAN			0 0 21 7 4 4 0 33 5	AYLVNTYAL	DB Search
AYLYEVSQL	30.31	1084.54	9	77.8	9	-3.9836	0.89	0.4	1085.55	1	74.6653	148000	36298	DDA_5000_Fx1.raw	2	2	Q96KP4|CNDP2_HUMAN			0 0 71 20 20 11 11 4 4	AYLYEVSQL	DB Search
AYM(+15.99)EDAPLL	23.75	1037.47	9	77.8	9	-2.2518	0.56	-0.8	519.744	2	65.8724	161000	31891	DDA_5000_Fx1.raw	1	1	P49815|TSC2_HUMAN	Oxidation (M)	M3:Oxidation (M):1000.00	0 0 3 2 2 12 5 6 5	AYM(+15.99)EDAPLL	DB Search
AYM(+15.99)ERM(+15.99)NYI	35.07	1221.52	9	66.7	9	-0.4994	0.75	0.6	611.766	2	35.2351	153000	16527	DDA_5000_Fx1.raw	1	1	P09769|FGR_HUMAN	Oxidation (M);Oxidation (M)	M3:Oxidation (M):1000.00;M6:Oxidation (M):1000.00	0 0 6 6 0 4 5 7 5	AYM(+15.99)ERM(+15.99)NYI	DB Search
AYM(+15.99)PHTFFI	44.69	1141.53	9	66.7	9	-3.0682	0.86	1.2	571.771	2	65.4431	2380000	31875	DDA_5000_Fx2.raw	3	3	O15294|OGT1_HUMAN	Oxidation (M)	M3:Oxidation (M):1000.00	0 0 13 22 0 3 13 30 5	AYM(+15.99)PHTFFI	DB Search
AYM(+15.99)QEPLFVEF	31.36	1388.63	11	45.5	11	-2.0252	0.73	-0.4	695.323	2	90.7699	214000	44223	DDA_5000_Fx1.raw	2	2	Q15649|ZNHI3_HUMAN	Oxidation (M)	M3:Oxidation (M):1000.00	0 0 0 0 0 8 8 49 0 11 5	AYM(+15.99)QEPLFVEF	DB Search
AYM(+15.99)TVLQSI	26.34	1040.52	9	44.4	9	-8.688	0.58	3.1	1041.53	1	69.2228	84200	33606	DDA_5000_Fx1.raw	2	2	Q9Y2A7|NCKP1_HUMAN	Oxidation (M)	M3:Oxidation (M):1000.00	0 0 0 22 35 35 0 0 5	AYM(+15.99)TVLQSI	DB Search
AYMPHTFFI	21.13	1125.53	9	44.4	9	-4.6423	0.79	3.9	563.775	2	73.1222	67900	35985	DDA_5000_Fx3.raw	1	1	O15294|OGT1_HUMAN			0 0 4 5 0 0 0 5 5	AYMPHTFFI	DB Search
AYNDKIVAF	40.28	1039.53	9	77.8	9	-1.3266	0.84	2.4	520.775	2	54.657	129000	26296	DDA_5000_Fx1.raw	1	1	Q9P2P5|HECW2_HUMAN:Q76N89|HECW1_HUMAN			0 0 5 5 8 12 26 33 5	AYNDKIVAF	DB Search
AYNEGIINLL	34.99	1118.6	10	80	10	0.2388	0.57	0.6	560.306	2	90.014	688000	44220	DDA_5000_Fx2.raw	4	4	Q13492|PICAL_HUMAN			0 0 21 14 14 32 17 15 49 5	AYNEGIINLL	DB Search
AYNPM(+15.99)ARDLF	33.32	1212.56	10	50	10	-3.27	0.77	1.7	607.288	2	52.1111	331000	25043	DDA_5000_Fx1.raw	3	3	P42345|MTOR_HUMAN	Oxidation (M)	M5:Oxidation (M):1000.00	0 0 21 6 6 2 0 0 1 5	AYNPM(+15.99)ARDLF	DB Search
AYNPNTQTF	30.74	1054.47	9	44.4	9	0.6095	0.79	1.1	528.244	2	46.1768	401000	22021	DDA_5000_Fx1.raw	1	1	P49917|DNLI4_HUMAN			0 0 14 0 0 3 0 41 5	AYNPNTQTF	DB Search
AYNPVTHQL	37.03	1041.52	9	77.8	9	-0.556	0.76	0.3	521.77	2	38.4426	244000	18177	DDA_5000_Fx1.raw	1	1	Q4KMG0|CDON_HUMAN			0 0 23 10 10 18 5 2 2	AYNPVTHQL	DB Search
AYNRIVDAL	33.33	1033.56	9	77.8	9	-1.8848	0.8	1.3	517.786	2	53.4529	82400	25699	DDA_5000_Fx1.raw	1	1	Q8TF40|FNIP1_HUMAN			4 4 0 0 10 10 14 41 5	AYNRIVDAL	DB Search
AYNSSLVTF	36.27	1000.49	9	77.8	9	2.3232	0.83	1.4	1001.5	1	70.3052	1020000	34432	DDA_5000_Fx2.raw	4	4	P17813|EGLN_HUMAN			0 0 38 37 25 25 17 10 5	AYNSSLVTF	DB Search
AYPEYLITF	35.08	1115.55	9	55.6	9	-2.495	0.85	-0.2	1116.56	1	91.7285	2980000	45115	DDA_5000_Fx2.raw	4	4	Q460N5|PAR14_HUMAN:Q460N3|PAR15_HUMAN			0 0 3 3 15 18 3 0 0	AYPEYLITF	DB Search
AYPFIGPFFF	24.51	1204.6	10	50	10	2.4545	0.52	-0.3	603.305	2	110.191	251000	54239	DDA_5000_Fx2.raw	1	1	Q9H2W1|M4A6A_HUMAN			0 0 4 4 1 3 0 0 14 5	AYPFIGPFFF	DB Search
AYPHNLM(+15.99)T	22.86	961.433	8	37.5	8	0.985	0.77	-1.4	481.723	2	29.049	39700	13565	DDA_5000_Fx1.raw	1	1	Q15629|TRAM1_HUMAN	Oxidation (M)	M7:Oxidation (M):1000.00	0 0 5 0 0 0 8 5	AYPHNLM(+15.99)T	DB Search
AYPHNLM(+15.99)TF	43.65	1108.5	9	66.7	9	1.4816	0.85	0.8	555.258	2	47.0262	25400000	22799	DDA_5000_Fx2.raw	5	5	Q15629|TRAM1_HUMAN	Oxidation (M)	M7:Oxidation (M):1000.00	0 0 4 1 4 9 17 38 5	AYPHNLM(+15.99)TF	DB Search
AYPHNLMTF	27.55	1092.51	9	44.4	9	-1.5227	0.85	0.2	547.26	2	60.18	296000	29319	DDA_5000_Fx2.raw	1	1	Q15629|TRAM1_HUMAN			0 0 0 0 0 11 20 56 5	AYPHNLMTF	DB Search
AYPHRLNLF	35.36	1129.6	9	55.6	9	-3.3506	0.39	0.6	377.542	3	48.4232	1160000	23389	DDA_5000_Fx2.raw	3	3	Q5VT52|RPRD2_HUMAN			0 0 19 6 0 0 2 2 5	AYPHRLNLF	DB Search
AYPTVKFYF	34.52	1134.58	9	77.8	9	-2.2086	0.57	0	568.295	2	71.7746	1250000	35170	DDA_5000_Fx2.raw	3	3	Q8IXB1|DJC10_HUMAN			0 0 29 22 22 2 2 9 5	AYPTVKFYF	DB Search
AYPYNFSNL	33.33	1087.5	9	88.9	9	-5.2976	0.79	2.3	1088.51	1	73.4744	1280000	35681	DDA_5000_Fx1.raw	2	2	Q9P1Z0|ZBTB4_HUMAN			4 4 9 4 4 8 5 0 2	AYPYNFSNL	DB Search
AYQDRLAYL	41.97	1111.57	9	88.9	9	-3.8808	0.79	1.5	556.791	2	55.0529	1860000	26448	DDA_5000_Fx1.raw	1	1	P46940|IQGA1_HUMAN			3 3 25 6 0 9 28 23 5	AYQDRLAYL	DB Search
AYQHAFLYI	22.7	1124.57	9	55.6	9	-3.9832	0.76	-2.9	563.288	2	66.6168	245000	32557	DDA_5000_Fx2.raw	1	1	Q9Y3T9|NOC2L_HUMAN			0 0 1 1 8 21 25 14 5	AYQHAFLYI	DB Search
AYQHLFYLL	39.39	1166.61	9	77.8	9	-6.6369	0.8	0.2	584.314	2	79.4881	7110000	39420	DDA_5000_Fx3.raw	3	3	P46940|IQGA1_HUMAN:Q86VI3|IQGA3_HUMAN			0 0 3 3 34 63 71 23 5	AYQHLFYLL	DB Search
AYQLM(+15.99)TDVF	33.74	1102.5	9	77.8	9	-5.7957	0.94	1.8	1103.51	1	72.1854	2120000	35081	DDA_5000_Fx1.raw	3	3	Q8TB72|PUM2_HUMAN	Oxidation (M)	M5:Oxidation (M):1000.00	0 0 23 36 20 4 4 4 4	AYQLM(+15.99)TDVF	DB Search
AYQLM(+15.99)VDVF	35.34	1100.52	9	77.8	9	0.6831	0.83	-0.3	551.268	2	81.9432	239000	40244	DDA_5000_Fx2.raw	2	2	Q14671|PUM1_HUMAN	Oxidation (M)	M5:Oxidation (M):1000.00	0 0 11 15 15 5 5 8 5	AYQLM(+15.99)VDVF	DB Search
AYQSIQNYL	38.46	1098.53	9	77.8	9	0.5913	0.83	5	1099.55	1	69.3811	1120000	33604	DDA_5000_Fx1.raw	2	2	Q92611|EDEM1_HUMAN			0 0 20 38 13 5 5 7 5	AYQSIQNYL	DB Search
AYSAKIALF	42.6	982.549	9	77.8	9	-4.4917	0.87	0.5	983.557	1	62.759	13200000	30579	DDA_5000_Fx2.raw	5	5	Q12882|DPYD_HUMAN			0 0 18 20 20 28 86 35 5	AYSAKIALF	DB Search
AYSDGHFLF	38.88	1055.47	9	88.9	9	-2.1909	0.84	4	528.745	2	66.7451	815000	32611	DDA_5000_Fx2.raw	2	2	Q6N022|TEN4_HUMAN			2 2 3 3 3 1 3 2 5	AYSDGHFLF	DB Search
AYSDIVKM(+15.99)I	33.31	1054.54	9	77.8	9	0.4113	0.8	-2.1	528.275	2	55.9674	87300	26982	DDA_5000_Fx1.raw	1	1	Q15172|2A5A_HUMAN	Oxidation (M)	M8:Oxidation (M):1000.00	0 0 4 3 3 6 8 4 4	AYSDIVKM(+15.99)I	DB Search
AYSEAIFEL	31.89	1041.5	9	55.6	9	-3.3274	0.79	1.7	1042.51	1	85.1654	606000	41634	DDA_5000_Fx1.raw	2	2	Q8TCY9|URGCP_HUMAN			0 0 12 12 42 24 18 0 0	AYSEAIFEL	DB Search
AYSHLRYVF	39.45	1154.59	9	77.8	9	-3.4061	0.33	0.8	385.87	3	46.2619	328000	22326	DDA_5000_Fx2.raw	2	2	Q14517|FAT1_HUMAN			5 14 48 61 18 0 0 2 5	AYSHLRYVF	DB Search
AYSIVAGVF	35.12	925.491	9	77.8	9	-3.2194	0.89	-1.5	926.497	1	83.6261	1390000	41121	DDA_5000_Fx2.raw	3	3	P13498|CY24A_HUMAN			0 0 37 34 19 5 5 6 5	AYSIVAGVF	DB Search
AYSLNFPLL	32.26	1036.56	9	33.3	9	-12.3859	0.85	0.3	1037.57	1	98.4166	263000	48514	DDA_5000_Fx3.raw	3	3	Q9NTJ4|MA2C1_HUMAN			0 0 21 0 0 46 10 0 0	AYSLNFPLL	DB Search
AYSNIKDYI	32.16	1085.54	9	44.4	9	-0.5738	0.74	2	543.778	2	54.842	80000	26413	DDA_5000_Fx1.raw	1	1	P24043|LAMA2_HUMAN			0 0 5 5 5 0 0 0 5	AYSNIKDYI	DB Search
AYSPAIQM(+15.99)F	33.34	1042.48	9	66.7	9	-2.6245	0.53	0	522.247	2	62.441	246000	30171	DDA_5000_Fx1.raw	1	1	Q9NYU1|UGGG2_HUMAN	Oxidation (M)	M8:Oxidation (M):1000.00	0 0 10 15 0 4 9 17 5	AYSPAIQM(+15.99)F	DB Search
AYSPRFLYI	39.15	1128.6	9	88.9	9	-3.3611	0.83	0.7	565.306	2	69.3077	136000	33928	DDA_5000_Fx2.raw	1	1	Q9HCC0|MCCB_HUMAN			5 6 48 3 0 4 10 24 5	AYSPRFLYI	DB Search
AYSQFFHSL	37.12	1098.51	9	77.8	9	-3.8574	0.88	0.4	550.264	2	63.3585	304000	30892	DDA_5000_Fx2.raw	1	1	Q9UFB7|ZBT47_HUMAN			0 0 2 2 5 5 2 2 5	AYSQFFHSL	DB Search
AYSRVQYQF	36.21	1160.56	9	88.9	9	-1.2745	0.64	0.5	581.288	2	45.5975	793000	21725	DDA_5000_Fx1.raw	1	1	O75815|BCAR3_HUMAN			3 3 40 0 12 12 52 32 5	AYSRVQYQF	DB Search
AYSTVPGYYSW	26.28	1292.57	11	36.4	11	-3.0816	0.82	1.3	647.294	2	75.9013	101000	36885	DDA_5000_Fx1.raw	1	1	P55210|CASP7_HUMAN			0 0 9 0 0 0 0 0 8 46 5	AYSTVPGYYSW	DB Search
AYSVEHNQL	35.82	1059.5	9	66.7	9	0.4214	0.85	0.9	530.757	2	33.2072	92000	15623	DDA_5000_Fx1.raw	1	1	Q9Y520|PRC2C_HUMAN			0 0 7 7 9 2 0 3 5	AYSVEHNQL	DB Search
AYTDC(+119.00)IPQL	33.3	1141.48	9	77.8	9	-3.1548	0.62	-0.6	1142.48	1	66.5226	10400000	32264	DDA_5000_Fx1.raw	3	3	Q92845|KIFA3_HUMAN	Cysteinylation	C5:Cysteinylation:1000.00	0 0 7 7 8 16 4 4 5	AYTDC(+119.00)IPQL	DB Search
AYTDVVQLF	25.64	1054.53	9	55.6	9	0.8649	0.69	-1.5	528.273	2	88.6945	101000	43591	DDA_5000_Fx2.raw	1	1	Q9GZV3|SC5A7_HUMAN			0 0 0 0 18 14 4 17 5	AYTDVVQLF	DB Search
AYTLLGHEF	33.98	1049.52	9	0	9	1.0051	0.86	0	525.766	2	66.0443	42200	32283	DDA_5000_Fx2.raw	1	1	P30260|CDC27_HUMAN			0 0 1 1 1 1 0 0 0	AYTLLGHEF	DB Search
AYTLLLHTW	42.66	1116.6	9	77.8	9	-3.7826	0.81	-0.9	1117.6	1	73.489	25500000	36201	DDA_5000_Fx3.raw	6	6	Q92608|DOCK2_HUMAN			0 0 10 55 57 32 32 47 5	AYTLLLHTW	DB Search
AYTPFHAVL	45.13	1017.53	9	55.6	9	-5.114	0.86	-0.9	1018.53	1	60.8309	8850000	29645	DDA_5000_Fx2.raw	4	4	Q96SY0|INT14_HUMAN			0 0 13 0 0 5 46 49 5	AYTPFHAVL	DB Search
AYTSQFVSL	33.33	1014.5	9	44.4	9	-7.1751	0.83	-0.3	508.258	2	70.7006	400000	34325	DDA_5000_Fx1.raw	3	3	Q06210|GFPT1_HUMAN			0 0 11 0 0 10 0 67 5	AYTSQFVSL	DB Search
AYTTLLNQL	35.1	1035.56	9	11.1	9	-2.3231	0.77	-1	518.787	2	77.8797	46500	38227	DDA_5000_Fx2.raw	1	1	Q8IY21|DDX60_HUMAN			0 0 1 0 0 0 1 1 4	AYTTLLNQL	DB Search
AYTTVLQEW	41.09	1109.54	9	77.8	9	-2.2589	0.75	1	1110.55	1	77.9058	1230000	37933	DDA_5000_Fx1.raw	3	3	Q63ZY3|KANK2_HUMAN			0 0 17 17 19 12 9 13 5	AYTTVLQEW	DB Search
AYVARLHLL	29.97	1054.63	9	33.3	9	-4.5925	0.31	1.6	352.551	3	50.3625	68900	24376	DDA_5000_Fx2.raw	1	1	Q7Z6J4|FGD2_HUMAN			0 0 17 0 0 0 0 5 5	AYVARLHLL	DB Search
AYVDKLEEL	20.42	1078.55	9	33.3	9	-3.3213	0.8	-1.8	540.284	2	57.0676	99900	27517	DDA_5000_Fx1.raw	1	1	Q92598|HS105_HUMAN			0 0 36 9 0 0 0 0 5	AYVDKLEEL	DB Search
AYVEDTVLF	33.31	1055.52	9	55.6	9	0.9329	0.81	0.6	1056.53	1	81.2306	899000	39589	DDA_5000_Fx1.raw	2	2	Q96DR7|ARHGQ_HUMAN			0 0 76 42 24 24 15 0 0	AYVEDTVLF	DB Search
AYVEKVEKL	42.45	1077.61	9	100	9	-3.4426	0.72	0.4	539.811	2	32.241	611000	15138	DDA_5000_Fx1.raw	2	2	Q8IY63|AMOL1_HUMAN			5 37 44 20 11 9 9 7 5	AYVEKVEKL	DB Search
AYVEKVERL	33.33	1105.61	9	88.9	9	-2.7154	0.71	0.9	553.814	2	33.0227	700000	15526	DDA_5000_Fx1.raw	3	3	Q9Y2J4|AMOL2_HUMAN			5 33 91 43 28 7 5 0 5	AYVEKVERL	DB Search
AYVELVHHI	42.01	1079.58	9	55.6	9	-1.5219	0.73	1.3	360.867	3	43.8207	2550000	21099	DDA_5000_Fx2.raw	4	4	Q96SZ6|CK5P1_HUMAN			0 0 13 23 14 14 26 1 1	AYVELVHHI	DB Search
AYVEM(+15.99)LQHL	33.35	1118.54	9	77.8	9	-1.5624	0.85	0.3	560.279	2	51.4633	83500	24711	DDA_5000_Fx1.raw	1	1	Q6ZNL6|FGD5_HUMAN	Oxidation (M)	M5:Oxidation (M):1000.00	0 0 52 27 11 8 8 7 5	AYVEM(+15.99)LQHL	DB Search
AYVEWFNRL	29.72	1196.6	9	44.4	9	-4.3018	0.83	-0.7	599.306	2	73.4918	383000	36179	DDA_5000_Fx3.raw	1	1	Q0VAM2|RGF1B_HUMAN			0 0 50 79 29 8 0 0 0	AYVEWFNRL	DB Search
AYVGDLQTL	33.33	978.502	9	77.8	9	-2.2762	0.85	0.5	979.51	1	67.4382	238000	32643	DDA_5000_Fx1.raw	1	1	Q9Y576|ASB1_HUMAN			0 0 35 10 10 50 22 12 5	AYVGDLQTL	DB Search
AYVGDVPIL	23.84	945.517	9	55.6	9	-2.2844	0.88	1.1	946.525	1	80.489	71100	39152	DDA_5000_Fx1.raw	1	1	Q8NB46|ANR52_HUMAN			0 0 33 5 5 15 9 0 0	AYVGDVPIL	DB Search
AYVGNLPRI	31.44	1001.57	9	55.6	9	-0.8015	0.77	0.9	501.791	2	55.0846	177000	26764	DDA_5000_Fx2.raw	1	1	Q92995|UBP13_HUMAN			0 0 87 14 6 6 0 0 3	AYVGNLPRI	DB Search
AYVHM(+15.99)VT	41.13	835.39	7	100	7	-0.0397	0.49	2	418.703	2	24.1021	177000	11143	DDA_5000_Fx1.raw	3	3	P55061|BI1_HUMAN	Oxidation (M)	M5:Oxidation (M):1000.00	5 7 20 13 12 8 5	AYVHM(+15.99)VT	DB Search
AYVHM(+15.99)VTH	25.12	972.449	8	25	8	-1.2994	0.8	-0.2	487.232	2	19.8365	2520	9077	DDA_5000_Fx1.raw	1	1	P55061|BI1_HUMAN	Oxidation (M)	M5:Oxidation (M):1000.00	0 0 0 38 0 0 0 5	AYVHM(+15.99)VTH	DB Search
AYVHM(+15.99)VTHF	45.1	1119.52	9	77.8	9	0.6311	0.71	-1.9	560.765	2	32.1501	326000000	15503	DDA_5000_Fx2.raw	20	20	P55061|BI1_HUMAN	Oxidation (M)	M5:Oxidation (M):1000.00	0 0 46 26 13 13 17 6 5	AYVHM(+15.99)VTHF	DB Search
AYVHMVTHF	45.09	1103.52	9	100	9	0.5153	0.59	0.1	552.768	2	43.9507	19200000	21152	DDA_5000_Fx2.raw	5	5	P55061|BI1_HUMAN			5 10 33 32 14 14 12 2 5	AYVHMVTHF	DB Search
AYVIGLSSF	33.28	955.501	9	77.8	9	-2.6534	0.92	-0.4	956.508	1	84.4138	63100	41465	DDA_5000_Fx2.raw	1	1	Q96JI7|SPTCS_HUMAN			0 0 94 7 7 8 13 10 5	AYVIGLSSF	DB Search
AYVKGGLSTF	35.47	1041.55	10	50	10	-0.4804	0.81	0.5	521.782	2	47.1841	67700	22794	DDA_5000_Fx2.raw	2	2	Q96KP1|EXOC2_HUMAN			0 0 8 0 0 0 3 3 13 5	AYVKGGLSTF	DB Search
AYVLNIVRF	36.91	1093.63	9	100	9	-6.9083	0.8	-2.1	547.82	2	74.3978	325000	36473	DDA_5000_Fx2.raw	2	2	P05026|AT1B1_HUMAN			2 2 82 72 12 12 7 2 2	AYVLNIVRF	DB Search
AYVPGFAHI	34.96	973.502	9	55.6	9	-1.9716	0.77	0.2	487.758	2	60.0767	716000	29210	DDA_5000_Fx2.raw	2	2	Q9H467|CUED2_HUMAN			0 0 8 13 7 7 7 1 1	AYVPGFAHI	DB Search
AYVVKVFSL	45.14	1024.6	9	77.8	9	-8.2029	0.89	-0.8	513.305	2	69.4911	554000	34010	DDA_5000_Fx2.raw	3	3	P01024|CO3_HUMAN			0 0 26 25 2 5 3 11 5	AYVVKVFSL	DB Search
C(+119.00)PATAVIIY	22.44	1068.5	9	66.7	9	-8.8577	0.77	-0.8	535.256	2	62.5453	152000	30206	DDA_5000_Fx1.raw	1	1	Q9BZL3|SMIM3_HUMAN	Cysteinylation	C1:Cysteinylation:1000.00	0 0 0 8 8 24 61 19 5	C(+119.00)PATAVIIY	DB Search
C(+119.00)PFEDHVKL	33.3	1205.52	9	77.8	9	-9.9873	0.47	-1.1	402.847	3	38.4953	65500	18253	DDA_5000_Fx1.raw	1	1	P02768|ALBU_HUMAN	Cysteinylation	C1:Cysteinylation:1000.00	5 14 14 11 0 0 10 8 5	C(+119.00)PFEDHVKL	DB Search
C(+119.00)PFGGAFAL	21.83	1000.41	9	77.8	9	-9.4036	0.72	-1	501.214	2	77.3033	149000	37905	DDA_5000_Fx2.raw	1	1	Q6XQN6|PNCB_HUMAN	Cysteinylation	C1:Cysteinylation:1000.00	0 0 5 5 5 10 68 37 5	C(+119.00)PFGGAFAL	DB Search
C(+119.00)PFQGTVAF	40.33	1087.45	9	77.8	9	-2.4084	0.85	2.4	544.732	2	65.3647	233000	31920	DDA_5000_Fx2.raw	1	1	P35555|FBN1_HUMAN	Cysteinylation	C1:Cysteinylation:1000.00	0 0 3 9 6 6 22 31 5	C(+119.00)PFQGTVAF	DB Search
C(+119.00)PHTIGVEF	32.85	1120.47	9	77.8	9	-6.5291	0.9	-0.2	561.241	2	48.8259	197000	23373	DDA_5000_Fx1.raw	1	1	P61106|RAB14_HUMAN	Cysteinylation	C1:Cysteinylation:1000.00	0 0 3 8 8 8 39 25 5	C(+119.00)PHTIGVEF	DB Search
C(+119.00)PIKEVVLY	33.26	1181.58	9	77.8	9	-8.2156	0.8	0.1	591.799	2	50.181	182000	24064	DDA_5000_Fx1.raw	1	1	Q9Y6E2|5MP1_HUMAN	Cysteinylation	C1:Cysteinylation:1000.00	0 0 5 9 9 17 63 38 5	C(+119.00)PIKEVVLY	DB Search
C(+119.00)PRVINLHEVY	45.06	1460.69	11	81.8	11	-4.4202	0.51	0	487.904	3	41.9083	164000	20197	DDA_5000_Fx2.raw	1	1	O94768|ST17B_HUMAN	Cysteinylation	C1:Cysteinylation:1000.00	5 0 0 9 5 5 13 70 70 14 5	C(+119.00)PRVINLHEVY	DB Search
C(+119.00)PYIEFESF	34.87	1252.48	9	66.7	9	-2.6443	0.89	0.8	627.247	2	79.4641	121000	38613	DDA_5000_Fx1.raw	1	1	O60524|NEMF_HUMAN	Cysteinylation	C1:Cysteinylation:1000.00	0 0 6 22 22 22 0 55 5	C(+119.00)PYIEFESF	DB Search
C(+119.00)YAELGTTI	33.3	1088.45	9	77.8	9	-5.8457	0.69	0.7	545.234	2	59.1678	1130000	28500	DDA_5000_Fx1.raw	2	2	Q8MH63|LAT1N_HUMAN:Q01650|LAT1_HUMAN:Q9GIP4|LAT1L_HUMAN:Q92536|YLAT2_HUMAN:Q9UM01|YLAT1_HUMAN	Cysteinylation	C1:Cysteinylation:1000.00	0 0 7 25 25 20 10 86 5	C(+119.00)YAELGTTI	DB Search
C(+119.00)YAKVFDEF	44.71	1239.49	9	100	9	-4.8546	0.67	0.2	620.754	2	60.2852	9480000	29316	DDA_5000_Fx2.raw	5	5	P02768|ALBU_HUMAN	Cysteinylation	C1:Cysteinylation:1000.00	2 2 19 4 4 7 7 23 5	C(+119.00)YAKVFDEF	DB Search
C(+119.00)YFFIAQTI	34.62	1223.54	9	77.8	9	-5.7753	0.7	-0.7	612.775	2	85.881	403000	42171	DDA_5000_Fx2.raw	2	2	P35414|APJ_HUMAN	Cysteinylation	C1:Cysteinylation:1000.00	0 0 5 56 56 20 9 64 5	C(+119.00)YFFIAQTI	DB Search
C(+119.00)YFNQAFHL	43.19	1260.51	9	77.8	9	-5.6719	0.69	1.4	631.261	2	64.3969	37000	31448	DDA_5000_Fx2.raw	1	1	Q9BR11|ZSWM1_HUMAN	Cysteinylation	C1:Cysteinylation:1000.00	0 0 8 3 2 2 2 2 2	C(+119.00)YFNQAFHL	DB Search
C(+119.00)YGDITIHF	35.34	1186.48	9	100	9	-10.8186	0.81	1.9	594.248	2	65.4557	910000	31678	DDA_5000_Fx1.raw	2	2	Q8NEN9|PDZD8_HUMAN	Cysteinylation	C1:Cysteinylation:1000.00	5 11 10 10 14 10 10 6 5	C(+119.00)YGDITIHF	DB Search
C(+119.00)YGDLLNFL	28.54	1175.5	9	66.7	9	-1.1971	0.75	3.2	588.759	2	100.196	117000	49201	DDA_5000_Fx2.raw	1	1	P07333|CSF1R_HUMAN:P10721|KIT_HUMAN	Cysteinylation	C1:Cysteinylation:1000.00	0 0 1 3 12 11 11 18 5	C(+119.00)YGDLLNFL	DB Search
C(+119.00)YGNIM(+15.99)ERL	33.32	1232.5	9	100	9	-4.6998	0.78	2.5	617.258	2	40.1545	146000	19073	DDA_5000_Fx1.raw	2	2	Q8WWQ8|STAB2_HUMAN	Cysteinylation;Oxidation (M)	C1:Cysteinylation:1000.00;M6:Oxidation (M):1000.00	5 8 15 15 21 9 7 2 2	C(+119.00)YGNIM(+15.99)ERL	DB Search
C(+119.00)YIKILHQL	24.41	1248.64	9	66.7	9	-4.522	0.23	1.1	417.22	3	47.9718	126000	23166	DDA_5000_Fx2.raw	1	1	P51685|CCR8_HUMAN	Cysteinylation	C1:Cysteinylation:1000.00	0 0 0 35 19 19 9 7 5	C(+119.00)YIKILHQL	DB Search
C(+119.00)YINDLTVI	28.53	1171.53	9	77.8	9	-4.5858	0.76	-0.4	586.77	2	75.642	100000	36763	DDA_5000_Fx1.raw	1	1	Q6PCE3|PGM2L_HUMAN	Cysteinylation	C1:Cysteinylation:1000.00	0 0 12 15 15 16 16 50 5	C(+119.00)YINDLTVI	DB Search
C(+119.00)YKLPDNVTF	42.2	1317.57	10	60	10	-0.809	0.76	0	659.794	2	60.7786	445000	29587	DDA_5000_Fx2.raw	3	3	Q00796|DHSO_HUMAN	Cysteinylation	C1:Cysteinylation:1000.00	0 0 4 15 0 0 15 57 65 5	C(+119.00)YKLPDNVTF	DB Search
C(+119.00)YLDKPEEW	36.69	1300.51	9	77.8	9	-4.0851	0.62	0.7	651.263	2	50.5207	298000	24218	DDA_5000_Fx1.raw	1	1	Q96IU4|ABHEB_HUMAN	Cysteinylation	C1:Cysteinylation:1000.00	5 6 27 10 10 0 0 3 5	C(+119.00)YLDKPEEW	DB Search
C(+119.00)YLLQVDEF	38.83	1247.52	9	66.7	9	-5.7918	0.8	1.5	624.768	2	81.2893	5260000	39865	DDA_5000_Fx2.raw	9	9	Q9P2I0|CPSF2_HUMAN	Cysteinylation	C1:Cysteinylation:1000.00	0 0 5 27 27 6 0 4 5	C(+119.00)YLLQVDEF	DB Search
C(+119.00)YLSEFQTI	28.55	1221.5	9	77.8	9	-7.5975	0.7	0.9	611.76	2	72.1938		35070	DDA_5000_Fx1.raw	0	0	O95613|PCNT_HUMAN	Cysteinylation	C1:Cysteinylation:1000.00	0 0 4 7 7 15 6 35 5	C(+119.00)YLSEFQTI	DB Search
C(+119.00)YLTIVC(+119.00)KL	26.82	1292.56	9	55.6	9	-8.2899	0.58	2.2	647.291	2	59.7617	230000	29100	DDA_5000_Fx2.raw	2	2	Q99788|CML1_HUMAN	Cysteinylation;Cysteinylation	C1:Cysteinylation:1000.00;C7:Cysteinylation:1000.00	0 0 11 4 4 9 4 1 1	C(+119.00)YLTIVC(+119.00)KL	DB Search
C(+119.00)YNPM(+15.99)TNQW	34.82	1290.45	9	66.7	9	-0.0318	0.65	-0.8	646.23	2	46.6204	135000	22257	DDA_5000_Fx1.raw	1	1	Q14145|KEAP1_HUMAN	Cysteinylation;Oxidation (M)	C1:Cysteinylation:1000.00;M5:Oxidation (M):1000.00	0 0 4 9 9 11 0 7 5	C(+119.00)YNPM(+15.99)TNQW	DB Search
C(+119.00)YPLNNHLF	39.03	1238.52	9	77.8	9	-3.9251	0.62	-1.5	620.267	2	57.5184	1130000	27920	DDA_5000_Fx2.raw	2	2	Q8WUP2|FBLI1_HUMAN	Cysteinylation	C1:Cysteinylation:1000.00	0 0 13 13 4 4 3 3 4	C(+119.00)YPLNNHLF	DB Search
C(+119.00)YPRWNETF	40.43	1333.52	9	88.9	9	-0.3693	0.75	0.7	667.769	2	55.9473	2430000	27103	DDA_5000_Fx2.raw	3	3	O43374|RASL2_HUMAN:C9J798|RAS4B_HUMAN	Cysteinylation	C1:Cysteinylation:1000.00	2 2 4 0 3 3 14 18 5	C(+119.00)YPRWNETF	DB Search
C(+119.00)YQEVSQC(+119.00)F	41.55	1343.43	9	100	9	-5.6943	0.78	1.4	672.723	2	44.9934	540000	21435	DDA_5000_Fx1.raw	1	1	Q16531|DDB1_HUMAN	Cysteinylation;Cysteinylation	C1:Cysteinylation:1000.00;C8:Cysteinylation:1000.00	5 8 8 37 38 12 12 35 5	C(+119.00)YQEVSQC(+119.00)F	DB Search
C(+119.00)YSDAFAKL	41.87	1135.47	9	100	9	-7.3784	0.62	0.7	568.742	2	53.3473	329000	25641	DDA_5000_Fx1.raw	1	1	O14617|AP3D1_HUMAN	Cysteinylation	C1:Cysteinylation:1000.00	5 10 19 17 13 13 20 9 5	C(+119.00)YSDAFAKL	DB Search
C(+119.00)YSKIVDKL	41.71	1186.57	9	100	9	-5.4897	0.68	0.3	594.294	2	34.6903	381000	16592	DDA_5000_Fx2.raw	4	4	Q96Q15|SMG1_HUMAN	Cysteinylation	C1:Cysteinylation:1000.00	5 10 11 11 10 16 18 6 5	C(+119.00)YSKIVDKL	DB Search
C(+119.00)YTPRADSF	33.26	1177.45	9	66.7	9	-3.4451	0.79	0.6	589.734	2	35.238	29500	16638	DDA_5000_Fx1.raw	1	1	P13866|SC5A1_HUMAN:Q9NY91|SC5A4_HUMAN	Cysteinylation	C1:Cysteinylation:1000.00	5 13 85 4 0 0 0 4 5	C(+119.00)YTPRADSF	DB Search
C(+119.00)YTTIIHTL	33.85	1182.54	9	77.8	9	-6.3059	0.68	1.4	592.279	2	54.3221		26356	DDA_5000_Fx2.raw	0	0	Q96P68|OXGR1_HUMAN	Cysteinylation	C1:Cysteinylation:1000.00	0 0 26 13 13 23 13 9 5	C(+119.00)YTTIIHTL	DB Search
C(+119.00)YTVILNTF	35.75	1191.53	9	77.8	9	-7.1852	0.78	0.2	596.773	2	78.0895	4630000	38255	DDA_5000_Fx2.raw	4	4	Q96SJ8|TSN18_HUMAN	Cysteinylation	C1:Cysteinylation:1000.00	0 0 10 33 37 20 3 53 5	C(+119.00)YTVILNTF	DB Search
C(+119.00)YVGVVHRL	29.99	1163.56	9	55.6	9	-4.9371	0.53	1	388.86	3	31.6244	18100	15072	DDA_5000_Fx2.raw	1	1	P32302|CXCR5_HUMAN	Cysteinylation	C1:Cysteinylation:1000.00	0 0 32 7 7 32 5 0 0	C(+119.00)YVGVVHRL	DB Search
C(+119.00)YVPGLYFF	27.26	1226.51	9	33.3	9	-8.2777	0.78	-1	614.264	2	96.0559	265000	47199	DDA_5000_Fx2.raw	1	1	Q9BXJ1|C1QT1_HUMAN	Cysteinylation	C1:Cysteinylation:1000.00	0 0 1 0 0 1 4 6 5	C(+119.00)YVPGLYFF	DB Search
C(+119.00)YVTIFQNI	34.56	1218.54	9	77.8	9	-5.8805	0.57	0	610.278	2	81.159	445000	39899	DDA_5000_Fx2.raw	1	1	Q9UBW5|BIN2_HUMAN	Cysteinylation	C1:Cysteinylation:1000.00	0 0 2 5 5 4 2 8 5	C(+119.00)YVTIFQNI	DB Search
C(+57.02)PHTIGVEF	34.55	1058.49	9	66.7	9	-0.3222	0.82	-1.5	530.249	2	51.678	87200	25037	DDA_5000_Fx2.raw	1	1	P61106|RAB14_HUMAN	Carbamidomethylation	C1:Carbamidomethylation:1000.00	0 0 0 4 5 5 22 9 5	C(+57.02)PHTIGVEF	DB Search
C(+57.02)PRVINLHEVY	42.66	1398.71	11	54.5	11	-0.7244	0.46	-0.4	467.243	3	44.8202	52100	21638	DDA_5000_Fx2.raw	1	1	O94768|ST17B_HUMAN	Carbamidomethylation	C1:Carbamidomethylation:1000.00	0 0 0 2 0 0 10 26 26 2 5	C(+57.02)PRVINLHEVY	DB Search
C(+57.02)YAKVFDEF	43.08	1177.51	9	100	9	-5.1282	0.86	1.5	589.764	2	63.6986	183000	30804	DDA_5000_Fx1.raw	1	1	P02768|ALBU_HUMAN	Carbamidomethylation	C1:Carbamidomethylation:1000.00	2 2 25 6 6 12 12 5 5	C(+57.02)YAKVFDEF	DB Search
C(+57.02)YPEALLHF	42.34	1148.53	9	100	9	-3.3187	0.83	-1.3	575.273	2	73.1094	297000	35743	DDA_5000_Fx2.raw	1	1	Q99538|LGMN_HUMAN	Carbamidomethylation	C1:Carbamidomethylation:1000.00	3 3 7 7 3 3 7 13 5	C(+57.02)YPEALLHF	DB Search
C(+57.02)YPRWNETF	41.77	1271.54	9	88.9	9	1.8273	0.79	-0.6	636.777	2	57.7741	821000	28062	DDA_5000_Fx2.raw	2	2	O43374|RASL2_HUMAN:C9J798|RAS4B_HUMAN	Carbamidomethylation	C1:Carbamidomethylation:1000.00	3 3 4 0 2 2 13 12 5	C(+57.02)YPRWNETF	DB Search
CYAKVFDEF	33.32	1120.49	9	77.8	9	13.9046	0.52	1.1	561.253	2	82.5465	117000	40162	DDA_5000_Fx1.raw	1	1	P02768|ALBU_HUMAN			0 0 6 3 3 9 9 3 5	CYAKVFDEF	DB Search
DAADIRFVY	33.33	1068.52	9	66.7	9	-0.5224	0.82	-1.7	535.268	2	66.4191	102000	32167	DDA_5000_Fx1.raw	1	1	P01033|TIMP1_HUMAN			0 0 77 83 17 0 17 20 5	DAADIRFVY	DB Search
DAARLQAAY	37.08	977.493	9	77.8	9	2.1477	0.77	1.7	489.755	2	37.755	240000	17889	DDA_5000_Fx1.raw	1	1	Q01082|SPTB2_HUMAN			0 0 4 2 6 6 67 80 5	DAARLQAAY	DB Search
DAFAEWTEM(+15.99)	33.3	1114.43	9	77.8	9	6.3409	0.92	-0.4	558.221	2	75.5376	202000	36684	DDA_5000_Fx1.raw	1	1	Q5T9L3|WLS_HUMAN	Oxidation (M)	M9:Oxidation (M):1000.00	0 0 19 13 5 8 16 16 5	DAFAEWTEM(+15.99)	DB Search
DAFALC(+119.00)DAL	34.54	1056.43	9	66.7	9	-0.6707	0.44	1.2	529.221	2	79.5405	50900	38706	DDA_5000_Fx1.raw	1	1	Q5U651|RAIN_HUMAN	Cysteinylation	C6:Cysteinylation:1000.00	0 0 12 6 0 3 3 3 5	DAFALC(+119.00)DAL	DB Search
DAFANFANF	34.92	1015.44	9	66.7	9	4.1884	0.88	1.4	508.728	2	91.2557	71400	44823	DDA_5000_Fx2.raw	1	1	Q14677|EPN4_HUMAN			0 0 10 6 5 5 0 9 5	DAFANFANF	DB Search
DAFDDVVKY	36.91	1070.49	9	77.8	9	-1.3839	0.86	1.6	536.254	2	63.6457	320000	30784	DDA_5000_Fx1.raw	1	1	Q96PY5|FMNL2_HUMAN			0 0 33 15 6 6 14 12 5	DAFDDVVKY	DB Search
DAFEFHEAF	36.72	1111.46	9	66.7	9	3.0012	0.86	0.4	556.738	2	70.6698	2170000	34609	DDA_5000_Fx2.raw	3	3	P55084|ECHB_HUMAN			0 0 11 10 10 0 2 2 5	DAFEFHEAF	DB Search
DAFKSGIVQY	39.95	1126.57	10	80	10	1.7181	0.88	0.5	564.29	2	55.1824	370000	26534	DDA_5000_Fx1.raw	2	2	Q9NZ08|ERAP1_HUMAN			0 0 10 5 5 7 33 41 16 5	DAFKSGIVQY	DB Search
DAFLDYAAF	33.19	1031.46	9	77.8	9	5.0828	0.89	2.2	1032.47	1	97.1225	49100	47330	DDA_5000_Fx1.raw	1	1	P09848|LPH_HUMAN			0 0 18 23 23 16 16 6 5	DAFLDYAAF	DB Search
DAFNQIM(+15.99)GY	35.35	1073.45	9	77.8	9	2.5277	0.87	-1.3	537.731	2	66.7555	405000	32301	DDA_5000_Fx1.raw	1	1	Q9P2P5|HECW2_HUMAN	Oxidation (M)	M7:Oxidation (M):1000.00	0 0 11 9 9 9 33 44 5	DAFNQIM(+15.99)GY	DB Search
DAGAGIALNDH	32.63	1052.49	11	45.5	11	3.7743	0.79	1	527.252	2	39.8402	34300	19485	DDA_5000_Fx3.raw	1	1	P04406|G3P_HUMAN			0 0 12 4 0 0 9 8 5 0 0	DAGAGIALNDH	DB Search
DAGAGIALNDHF	42.75	1199.56	12	83.3	12	3.3498	0.86	3.6	600.788	2	61.3175	35000	30131	DDA_5000_Fx3.raw	1	1	P04406|G3P_HUMAN			0 0 48 9 10 10 31 31 13 13 14 5	DAGAGIALNDHF	DB Search
DAGPPTHAF	33.33	911.414	9	77.8	9	2.7834	0.66	0.3	456.714	2	38.4161	117000	18180	DDA_5000_Fx1.raw	1	1	Q96FA3|PELI1_HUMAN:Q9HAT8|PELI2_HUMAN			0 0 24 82 4 4 4 4 5	DAGPPTHAF	DB Search
DAHGSFC(+119.00)F	28.89	1001.34	8	50	8	-4.5717	0.72	0.6	501.676	2	50.7833	35900	24392	DDA_5000_Fx1.raw	1	1	Q15155|NOMO1_HUMAN:P69849|NOMO3_HUMAN:Q5JPE7|NOMO2_HUMAN	Cysteinylation	C7:Cysteinylation:1000.00	0 0 0 12 12 0 10 5	DAHGSFC(+119.00)F	DB Search
DAHGVVIVF	30.37	955.513	9	66.7	9	-0.9238	0.77	0.3	478.764	2	71.5909	107000	35072	DDA_5000_Fx2.raw	1	1	Q9H7X7|IFT22_HUMAN			0 0 0 10 17 50 55 12 5	DAHGVVIVF	DB Search
DAHPTLVTY	31.87	1015.5	9	44.4	9	1.5594	0.79	-1.1	508.755	2	48.4314	250000	23154	DDA_5000_Fx1.raw	1	1	Q86U44|MTA70_HUMAN			0 0 0 1 1 6 16 17 5	DAHPTLVTY	DB Search
DAILATLM(+15.99)	24.52	862.447	8	75	8	1.0907	0.88	1.7	432.232	2	73.7116	198000	35799	DDA_5000_Fx1.raw	2	2	O15371|EIF3D_HUMAN	Oxidation (M)	M8:Oxidation (M):1000.00	0 0 23 4 4 8 29 5	DAILATLM(+15.99)	DB Search
DAIRLAVSY	40.9	1006.54	9	77.8	9	-1.686	0.76	-0.1	504.28	2	61.5795	521000	29671	DDA_5000_Fx1.raw	1	1	Q9UBK7|RBL2A_HUMAN:Q9UNT1|RBL2B_HUMAN			0 0 11 2 14 14 90 56 5	DAIRLAVSY	DB Search
DAIRLFAAY	38.47	1038.55	9	66.7	9	-2.0119	0.75	0.6	520.282	2	73.8736	497000	36159	DDA_5000_Fx2.raw	1	1	Q13492|PICAL_HUMAN			0 0 11 0 10 10 36 74 5	DAIRLFAAY	DB Search
DAIRNLHHY	23.56	1137.57	9	22.2	9	-1.9012	0.52	-0.9	380.196	3	24.5526	14900	11366	DDA_5000_Fx1.raw	1	1	Q9BQ04|RBM4B_HUMAN:Q9BWF3|RBM4_HUMAN			0 0 0 0 0 0 0 11 5	DAIRNLHHY	DB Search
DALGFAVRY	39.36	1010.52	9	55.6	9	2.158	0.9	-1.1	506.266	2	65.8889	1100000	32155	DDA_5000_Fx2.raw	3	3	P04275|VWF_HUMAN			0 0 21 23 20 5 3 1 1	DALGFAVRY	DB Search
DALGHFFQY	42.52	1096.5	9	55.6	9	-3.5118	0.78	1.8	549.257	2	73.8205	391000	36153	DDA_5000_Fx2.raw	1	1	Q9Y6X2|PIAS3_HUMAN			0 0 8 0 0 41 64 27 5	DALGHFFQY	DB Search
DALITHVL	24.58	880.502	8	50	8	0.0256	0.81	2.7	441.259	2	66.7451	345000	32659	DDA_5000_Fx2.raw	2	2	P07327|ADH1A_HUMAN:P00325|ADH1B_HUMAN			0 0 18 40 41 0 0 5	DALITHVL	DB Search
DALRLAAEY	33.32	1020.52	9	55.6	9	1.8326	0.83	0.3	511.269	2	57.6996	89600	27846	DDA_5000_Fx1.raw	1	1	Q8NCU7|C2C4A_HUMAN:A6NLJ0|C2C4B_HUMAN			0 0 0 0 5 5 19 46 5	DALRLAAEY	DB Search
DALSTVLQY	27.7	1008.51	9	77.8	9	4.1242	0.9	3.7	1009.52	1	84.1071	1950000	40966	DDA_5000_Fx1.raw	2	2	O00303|EIF3F_HUMAN			0 0 20 22 14 14 11 2 2	DALSTVLQY	DB Search
DALVITHY	30.54	930.481	8	50	8	-0.763	0.9	-0.6	466.248	2	54.2362	281000	26084	DDA_5000_Fx1.raw	1	1	O75312|ZPR1_HUMAN			0 0 43 78 70 70 0 0	DALVITHY	DB Search
DASALRILF	29.61	1004.57	9	44.4	9	-3.4801	0.71	3.2	503.292	2	82.8033	136000	40821	DDA_5000_Fx3.raw	1	1	P55060|XPO2_HUMAN			0 0 4 3 2 0 0 0 2	DASALRILF	DB Search
DASKVVTVF	43.41	964.523	9	77.8	9	-0.0735	0.89	1.2	965.531	1	58.2162	4140000	28311	DDA_5000_Fx2.raw	5	5	O75083|WDR1_HUMAN			0 0 4 8 30 65 34 26 5	DASKVVTVF	DB Search
DASPVQAVF	30.57	932.46	9	77.8	9	0.1696	0.77	2	933.469	1	73.7647	189000	35821	DDA_5000_Fx1.raw	2	2	Q9H977|WDR54_HUMAN			0 0 4 9 9 20 20 10 5	DASPVQAVF	DB Search
DAVEDLESVGK	40.63	1160.56	11	81.8	11	7.9919	0.9	1.4	581.286	2	54.6401	153000	26497	DDA_5000_Fx2.raw	2	2	P81605|DCD_HUMAN			0 0 24 56 21 13 13 9 9 3 3	DAVEDLESVGK	DB Search
DAVHAILAY	25.31	971.508	9	55.6	9	-1.4705	0.75	-0.6	486.761	2	66.9126	185000	32439	DDA_5000_Fx1.raw	1	1	Q5JPI3|CC038_HUMAN			0 0 0 0 30 98 53 22 5	DAVHAILAY	DB Search
DAVTYTEHAK	26.49	1133.54	10	20	10	-0.1303	0.84	0.5	567.775	2	22.2259	1690	10484	DDA_5000_Fx2.raw	1	1	P62805|H4_HUMAN			0 0 0 26 20 0 0 0 0 0	DAVTYTEHAK	DB Search
DAVVSQVL	22.85	829.455	8	75	8	1.9976	0.92	0.7	830.462	1	65.7442	666000	31795	DDA_5000_Fx1.raw	1	1	O43633|CHM2A_HUMAN			0 0 22 39 15 14 13 5	DAVVSQVL	DB Search
DAYAHPLFY	39.15	1095.5	9	77.8	9	-2.2085	0.8	1.4	548.759	2	65.5581	137000	31733	DDA_5000_Fx1.raw	1	1	O00408|PDE2A_HUMAN			0 0 4 4 5 12 12 18 5	DAYAHPLFY	DB Search
DAYPEIEKF	38.58	1110.52	9	77.8	9	-0.888	0.84	-0.6	556.269	2	60.5324	191000	29201	DDA_5000_Fx1.raw	1	1	Q9NZH5|PTTG2_HUMAN:O95997|PTTG1_HUMAN			0 0 4 4 4 6 6 8 5	DAYPEIEKF	DB Search
DAYTHLETF	35.98	1095.49	9	77.8	9	0.5139	0.85	0.3	548.751	2	58.7268	221000	28309	DDA_5000_Fx1.raw	1	1	Q9BYX4|IFIH1_HUMAN			0 0 9 9 3 30 30 45 5	DAYTHLETF	DB Search
DDPDAPLQPVTPLQLFEGRRN	42.78	2377.2	21	23.8	21	-4.2316	0.1	-0.4	793.408	3	80.8086	318000	39775	DDA_5000_Fx3.raw	1	1	P0C0L4|CO4A_HUMAN:P0C0L5|CO4B_HUMAN			0 0 1 7 16 11 11 13 0 0 0 0 0 0 0 0 0 0 0 0 0	DDPDAPLQPVTPLQLFEGRRN	DB Search
DFLAEGGGVR	33.34	1019.5	10	40	10	-0.7771	0.84	1.5	510.76	2	47.8294	60800	22881	DDA_5000_Fx1.raw	1	1	P02671|FIBA_HUMAN			0 0 19 19 13 1 1 0 0 2	DFLAEGGGVR	DB Search
DFLEKIAKL	20.9	1075.63	9	55.6	9	-32.554	0.63	-0.2	538.821	2	46.1319	236000	22269	DDA_5000_Fx2.raw	1	1	Q9Y5B0|CTDP1_HUMAN			0 0 29 15 10 0 0 11 5	DFLEKIAKL	DB Search
DGFKEQGVTF	37.6	1126.53	10	80	10	0.3783	0.64	3.2	564.274	2	55.7854	55400	26889	DDA_5000_Fx1.raw	1	1	P49327|FAS_HUMAN			0 0 5 3 3 6 8 15 86 5	DGFKEQGVTF	DB Search
DGRGALQNIIPASTGAAK	32.88	1738.93	18	27.8	18	1.0651	0.85	0.6	580.652	3	51.187		25095	DDA_5000_Fx3.raw	0	0	P04406|G3P_HUMAN			0 0 0 0 0 2 5 9 17 6 0 0 0 0 0 0 0 0	DGRGALQNIIPASTGAAK	DB Search
DGYIDYYEF	20.63	1183.47	9	33.3	9	9.3019	0.91	1.2	1184.48	1	89.5829	24400	43673	DDA_5000_Fx1.raw	1	1	Q03001|DYST_HUMAN:Q9UPN3|MACF1_HUMAN:O94854|K0754_HUMAN			0 0 0 17 17 11 0 0 0	DGYIDYYEF	DB Search
DGYIEVIGF	22.45	1011.49	9	44.4	9	9.8447	0.83	0.9	506.753	2	103.361	116000	50498	DDA_5000_Fx1.raw	1	1	O75912|DGKI_HUMAN			0 0 0 17 17 0 0 80 5	DGYIEVIGF	DB Search
DGYLEVIGF	22.45	1011.49	9	44.4	9	2.0672	0.83	0.9	506.753	2	103.361	116000	50498	DDA_5000_Fx1.raw	1	1	Q13574|DGKZ_HUMAN			0 0 0 17 17 0 0 80 5	DGYLEVIGF	DB Search
DIFAKFSAY	32.06	1060.52	9	44.4	9	1.7116	0.86	1.7	531.27	2	72.8331	36700	35884	DDA_5000_Fx3.raw	1	1	Q9Y696|CLIC4_HUMAN:O00299|CLIC1_HUMAN			0 0 10 10 0 0 0 4 5	DIFAKFSAY	DB Search
DINGYILVY	20.67	1068.55	9	55.6	9	4.2303	0.88	2.4	1069.56	1	92.1198	102000	44983	DDA_5000_Fx1.raw	1	1	Q15382|RHEB_HUMAN			0 0 11 17 69 51 14 0 0	DINGYILVY	DB Search
DIQ(+0.98)MTQ(+0.98)SPSSLSASVGD	20.27	1723.75	17	29.4	17	-3.7861	0.44	8.9	862.888	2	52.6924	176000	25295	DDA_5000_Fx1.raw	1	1	P04432|KVD39_HUMAN:P01601|KVD16_HUMAN:P01597|KV139_HUMAN:P04430|KV116_HUMAN:P01593|KVD33_HUMAN:P01594|KV133_HUMAN:A0A075B6S5|KV127_HUMAN:P01599|KV117_HUMAN	Deamidation (NQ);Deamidation (NQ)	Q3:Deamidation (NQ):1000.00;Q6:Deamidation (NQ):1000.00	0 0 0 0 0 0 30 0 0 0 0 0 0 27 28 8 5	DIQ(+0.98)MTQ(+0.98)SPSSLSASVGD	DB Search
DIQM(+15.99)TQSPSSLSASVG	39.47	1622.75	16	62.5	16	6.8327	0.82	2.5	812.382	2	55.3153	335000	26611	DDA_5000_Fx1.raw	2	2	P04432|KVD39_HUMAN:P01601|KVD16_HUMAN:P01597|KV139_HUMAN:P01593|KVD33_HUMAN:P04430|KV116_HUMAN:A0A075B6S5|KV127_HUMAN:P01594|KV133_HUMAN:P01599|KV117_HUMAN	Oxidation (M)	M4:Oxidation (M):1000.00	0 0 29 51 38 38 52 12 12 16 16 0 0 10 0 0	DIQM(+15.99)TQSPSSLSASVG	DB Search
DIQM(+15.99)TQSPSSLSASVGD	45.2	1737.77	17	70.6	17	11.0765	0.66	0.8	869.894	2	56.0778	6050000	27201	DDA_5000_Fx2.raw	4	4	P04432|KVD39_HUMAN:P01601|KVD16_HUMAN:P01597|KV139_HUMAN:P01593|KVD33_HUMAN:P04430|KV116_HUMAN:A0A075B6S5|KV127_HUMAN:P01594|KV133_HUMAN:P01599|KV117_HUMAN	Oxidation (M)	M4:Oxidation (M):1000.00	0 0 24 48 49 29 29 0 0 10 12 0 6 23 27 7 5	DIQM(+15.99)TQSPSSLSASVGD	DB Search
DIQM(+15.99)TQSPSSVSASVGD	43.33	1723.76	17	76.5	17	10.0915	0.69	0.3	862.886	2	48.7463	1150000	23381	DDA_5000_Fx1.raw	1	1	A0A0C4DH73|KV112_HUMAN:P01611|KVD12_HUMAN	Oxidation (M)	M4:Oxidation (M):1000.00	0 0 19 53 35 35 41 0 0 11 14 7 7 27 30 6 5	DIQM(+15.99)TQSPSSVSASVGD	DB Search
DIQM(+15.99)TQSPSTLSASVGD	45.2	1751.79	17	52.9	17	10.4827	0.68	1.4	876.903	2	56.8383	991000	27557	DDA_5000_Fx2.raw	4	4	P0DOX7|IGK_HUMAN:P01602|KV105_HUMAN	Oxidation (M)	M4:Oxidation (M):1000.00	0 0 13 39 30 20 20 0 0 15 16 0 0 20 20 0 0	DIQM(+15.99)TQSPSTLSASVGD	DB Search
DIVM(+15.99)TQSPD	24.13	1020.44	9	0	9	8.0387	0.53	-0.6	511.229	2	39.8416	388000	18971	DDA_5000_Fx1.raw	2	2	P06312|KV401_HUMAN	Oxidation (M)	M4:Oxidation (M):1000.00	0 0 0 0 0 0 0 0 0	DIVM(+15.99)TQSPD	DB Search
DIVM(+15.99)TQSPLSLPVTPGEPASIS	43.69	2254.14	22	36.4	22	4.9329	0.83	-1.1	1128.08	2	90.2076	3870000	44353	DDA_5000_Fx2.raw	10	10	A0A075B6P5|KV228_HUMAN:P01615|KVD28_HUMAN	Oxidation (M)	M4:Oxidation (M):1000.00	0 0 4 7 9 5 5 0 0 5 10 0 0 42 0 0 0 0 0 0 0 0	DIVM(+15.99)TQSPLSLPVTPGEPASIS	DB Search
DIVM(+15.99)TQTPLSLSVTPGQPASIS	29.31	2257.15	22	36.4	22	7.7045	0.77	3.3	1129.59	2	85.411	298000	42034	DDA_5000_Fx3.raw	1	1	A0A075B6S2|KVD29_HUMAN:A2NJV5|KV229_HUMAN	Oxidation (M)	M4:Oxidation (M):1000.00	0 0 8 0 0 9 9 0 0 5 0 0 0 27 2 2 2 0 0 0 0 0	DIVM(+15.99)TQTPLSLSVTPGQPASIS	DB Search
DIVMTQSPLSLPVTPGEPASIS	43.88	2238.15	22	31.8	22	7.3532	0.8	3.5	1120.08	2	95.2198	440000	46777	DDA_5000_Fx2.raw	3	3	A0A075B6P5|KV228_HUMAN:P01615|KVD28_HUMAN			0 0 9 8 8 7 7 0 0 0 14 0 0 38 0 0 0 0 0 0 0 0	DIVMTQSPLSLPVTPGEPASIS	DB Search
DLFKDIQSL	36.65	1077.57	9	77.8	9	-2.7256	0.77	-0.5	539.792	2	82.5491	57600	40540	DDA_5000_Fx2.raw	1	1	Q9H4M9|EHD1_HUMAN			0 0 9 7 12 23 7 33 5	DLFKDIQSL	DB Search
DLFRDIQSL	35.69	1105.58	9	66.7	9	-1.7205	0.8	2	553.797	2	82.3386	101000	40469	DDA_5000_Fx2.raw	1	1	Q9H223|EHD4_HUMAN:Q9NZN3|EHD3_HUMAN			0 0 13 0 16 77 78 59 5	DLFRDIQSL	DB Search
DLLQVEQRLEPA	23.87	1409.75	12	33.3	12	-7.927	0.11	2.1	705.884	2	63.9632	418000	30920	DDA_5000_Fx1.raw	1	1	Q9Y3L3|3BP1_HUMAN			0 0 2 2 18 11 0 0 0 0 0 0	DLLQVEQRLEPA	DB Search
DLM(+15.99)VEHTSF	33.31	1093.47	9	55.6	9	0.7525	0.85	2.2	547.746	2	51.3854	120000	24687	DDA_5000_Fx1.raw	1	1	P50226|ST1A2_HUMAN	Oxidation (M)	M3:Oxidation (M):1000.00	0 0 14 8 8 0 0 10 5	DLM(+15.99)VEHTSF	DB Search
DLSPDDPQVQK	23.45	1240.59	11	45.5	11	3.1033	0.87	0.6	621.304	2	33.7852	17300	15938	DDA_5000_Fx1.raw	1	1	Q15828|CYTM_HUMAN			0 0 15 28 13 13 0 0 0 0 5	DLSPDDPQVQK	DB Search
DLVPGNF	25.14	760.375	7	71.4	7	4.6587	0.89	1.5	761.384	1	73.0788	199000	35472	DDA_5000_Fx1.raw	1	1	P02671|FIBA_HUMAN			0 0 3 8 8 2 2	DLVPGNF	DB Search
DLVPGNFK	30.63	888.471	8	12.5	8	0.4633	0.9	-0.1	445.242	2	50.5207	99200	24228	DDA_5000_Fx1.raw	2	2	P02671|FIBA_HUMAN			0 0 2 1 0 0 0 0	DLVPGNFK	DB Search
DLWLEREVF	37.34	1205.61	9	66.7	9	-2.1442	0.79	-0.6	603.811	2	84.729	134000	41613	DDA_5000_Fx2.raw	2	2	Q5VSL9|STRP1_HUMAN			0 0 76 47 13 0 17 11 5	DLWLEREVF	DB Search
DM(+15.99)FLEALGY	28.61	1073.47	9	55.6	9	5.01	0.86	2.3	537.745	2	92.5978	112000	45102	DDA_5000_Fx1.raw	2	2	Q96HC4|PDLI5_HUMAN	Oxidation (M)	M2:Oxidation (M):1000.00	0 0 36 14 14 0 0 69 5	DM(+15.99)FLEALGY	DB Search
DM(+15.99)LLIQAY	28.58	981.484	8	50	8	-1.1817	0.9	1.7	982.493	1	76.6412	21900	37290	DDA_5000_Fx1.raw	1	1	Q8WXH0|SYNE2_HUMAN	Oxidation (M)	M2:Oxidation (M):1000.00	0 0 41 50 6 0 0 4	DM(+15.99)LLIQAY	DB Search
DNIQGITK	30.58	887.471	8	0	8	0.7974	0.91	2.1	444.744	2	28.3874	41200	13240	DDA_5000_Fx1.raw	3	3	Q99525|H4G_HUMAN:P62805|H4_HUMAN			0 0 1 1 0 0 1 1	DNIQGITK	DB Search
DNNRSLDLDSIIA	28.56	1444.72	13	46.2	13	-5.6227	0.83	5.8	723.369	2	73.448	45000	35712	DDA_5000_Fx1.raw	1	1	P12035|K2C3_HUMAN:P04264|K2C1_HUMAN			0 0 0 0 0 7 13 19 19 34 76 0 0	DNNRSLDLDSIIA	DB Search
DNNRSLDLDSIIAE	33.26	1573.76	14	57.1	14	-4.5035	0.87	2.4	787.888	2	74.1103	21900	36015	DDA_5000_Fx1.raw	1	1	P12035|K2C3_HUMAN:P04264|K2C1_HUMAN			0 0 0 0 0 0 12 9 9 30 66 15 19 5	DNNRSLDLDSIIAE	DB Search
DPAAIIHDF	36.93	997.487	9	77.8	9	-8.3046	0.81	0.6	499.751	2	69.7995	428000	33904	DDA_5000_Fx1.raw	1	1	O43736|ITM2A_HUMAN			5 26 52 20 20 40 8 0 0	DPAAIIHDF	DB Search
DPADIIHDF	33.32	1041.48	9	100	9	-5.4328	0.7	0.2	521.746	2	74.5595	118000	36320	DDA_5000_Fx1.raw	1	1	Q9NQX7|ITM2C_HUMAN			5 53 36 23 13 20 7 7 5	DPADIIHDF	DB Search
DPANIVHDF	42.11	1026.48	9	100	9	-5.0798	0.85	0.6	514.246	2	60.0338	1150000	28937	DDA_5000_Fx1.raw	1	1	Q9Y287|ITM2B_HUMAN			5 36 38 18 18 46 8 7 5	DPANIVHDF	DB Search
DPFIDLNYM(+15.99)	38.1	1142.5	9	77.8	9	4.9315	0.88	1.7	572.256	2	84.5295	530000	41198	DDA_5000_Fx1.raw	2	2	P04406|G3P_HUMAN	Oxidation (M)	M9:Oxidation (M):1000.00	0 0 24 32 32 26 10 41 5	DPFIDLNYM(+15.99)	DB Search
DPFKDIILY	34.3	1122.6	9	77.8	9	-3.4956	0.74	-1.1	562.305	2	81.4752	7920000	40013	DDA_5000_Fx2.raw	6	6	Q7L1Q6|5MP2_HUMAN			0 0 7 9 21 32 98 31 5	DPFKDIILY	DB Search
DPFKHFVGM(+15.99)	43.49	1092.51	9	100	9	1.2221	0.4	1.1	547.261	2	45.1628	88300	21807	DDA_5000_Fx2.raw	2	2	P60981|DEST_HUMAN	Oxidation (M)	M9:Oxidation (M):1000.00	5 19 14 9 5 5 13 36 5	DPFKHFVGM(+15.99)	DB Search
DPFPAAIIL	40.42	955.538	9	77.8	9	5.2065	0.89	0.6	956.546	1	102.984	54300	50656	DDA_5000_Fx2.raw	1	1	Q96KB5|TOPK_HUMAN			0 0 16 23 23 29 78 14 5	DPFPAAIIL	DB Search
DPFPDHVVF	40.99	1071.5	9	77.8	9	-3.1557	0.64	-0.3	536.758	2	75.0891	946000	36526	DDA_5000_Fx1.raw	2	2	Q13315|ATM_HUMAN			0 0 16 2 2 2 18 11 5	DPFPDHVVF	DB Search
DPFRDLHSL	39.74	1098.55	9	88.9	9	0.5352	0.5	-1.5	550.279	2	55.5308	867000	26948	DDA_5000_Fx2.raw	2	2	Q96SN8|CK5P2_HUMAN			5 8 4 0 22 22 44 25 5	DPFRDLHSL	DB Search
DPFSVTEAL	33.34	977.471	9	55.6	9	4.1375	0.86	2.6	978.48	1	84.3122	781000	41063	DDA_5000_Fx1.raw	1	1	P15104|GLNA_HUMAN			0 0 21 38 10 10 11 0 0	DPFSVTEAL	DB Search
DPFVDRIGY	33.16	1080.52	9	77.8	9	-1.21	0.77	0.9	541.27	2	62.7772	356000	30348	DDA_5000_Fx1.raw	1	1	Q5SRE5|NU188_HUMAN			5 22 93 66 14 0 0 5 5	DPFVDRIGY	DB Search
DPFVGSDPF	33.31	979.429	9	55.6	9	2.2983	0.91	1.1	980.437	1	81.9666	126000	39879	DDA_5000_Fx1.raw	2	2	P42566|EPS15_HUMAN			0 0 23 25 17 12 11 0 0	DPFVGSDPF	DB Search
DPHAM(+15.99)FAEF	24.73	1079.44	9	66.7	9	1.0389	0.86	1	540.727	2	58.4898	231000	28192	DDA_5000_Fx1.raw	2	2	P25685|DNJB1_HUMAN	Oxidation (M)	M5:Oxidation (M):1000.00	0 0 0 6 7 16 13 7 5	DPHAM(+15.99)FAEF	DB Search
DPHQQIYTF	30.19	1147.53	9	66.7	9	2.6598	0.89	0.8	574.773	2	56.1241	262000	27008	DDA_5000_Fx1.raw	1	1	Q8NFZ0|FBH1_HUMAN			0 0 0 7 7 36 11 57 5	DPHQQIYTF	DB Search
DPHTVLVEF	30.62	1055.53	9	66.7	9	-8.3104	0.91	4	528.774	2	69.5125	398000	33702	DDA_5000_Fx1.raw	1	1	Q66K89|E4F1_HUMAN			0 0 0 6 7 18 17 6 5	DPHTVLVEF	DB Search
DPIFLDVKY	33.25	1108.58	9	77.8	9	-3.8925	0.77	3.7	555.3	2	75.354	92300	36647	DDA_5000_Fx1.raw	1	1	Q6UY09|CEA20_HUMAN			0 0 25 19 13 13 22 45 5	DPIFLDVKY	DB Search
DPIHTFDLY	33.33	1119.52	9	55.6	9	-5.0492	0.7	0.4	560.769	2	72.8968	108000	35384	DDA_5000_Fx1.raw	1	1	Q562E7|WDR81_HUMAN			0 0 0 0 17 17 45 15 5	DPIHTFDLY	DB Search
DPIPAAHSF	22.19	953.461	9	22.2	9	0.4758	0.82	0.3	477.738	2	48.0656	24300	23033	DDA_5000_Fx1.raw	1	1	Q6PJG6|BRAT1_HUMAN			0 0 0 0 0 3 0 0 3	DPIPAAHSF	DB Search
DPLDAAIFY	30.25	1023.49	9	55.6	9	5.2939	0.88	1.9	1024.5	1	95.5598	69400	46602	DDA_5000_Fx1.raw	2	2	Q9Y485|DMXL1_HUMAN			0 0 7 30 30 43 15 0 0	DPLDAAIFY	DB Search
DPLEQDELHTF	36.68	1342.6	11	63.6	11	-1.2137	0.72	2	672.311	2	63.8839	71200	30922	DDA_5000_Fx1.raw	1	1	Q7Z6Z7|HUWE1_HUMAN			0 0 42 26 20 8 8 10 16 0 0	DPLEQDELHTF	DB Search
DPLHQEVSF	28.71	1070.5	9	55.6	9	2.9482	0.72	2.2	536.26	2	58.1441	408000	28096	DDA_5000_Fx1.raw	1	1	Q9H0F5|RNF38_HUMAN			0 0 1 1 21 21 31 57 5	DPLHQEVSF	DB Search
DPLPSAELY	24.95	1003.49	9	77.8	9	3.781	0.85	1.3	1004.49	1	72.4229	52300	35182	DDA_5000_Fx1.raw	1	1	O95671|ASML_HUMAN			0 0 16 6 6 10 12 17 5	DPLPSAELY	DB Search
DPNLEFVAM(+15.99)	33.34	1050.47	9	77.8	9	5.3361	0.82	1	1051.48	1	71.3513	2270000	34662	DDA_5000_Fx1.raw	3	3	P62826|RAN_HUMAN	Oxidation (M)	M9:Oxidation (M):1000.00	0 0 11 49 49 85 35 14 5	DPNLEFVAM(+15.99)	DB Search
DPQHVVVLY	33.33	1068.56	9	66.7	9	0.5473	0.74	0.4	535.288	2	59.0051	617000	28429	DDA_5000_Fx1.raw	1	1	Q63HR2|TENS2_HUMAN			0 0 1 2 26 65 88 22 5	DPQHVVVLY	DB Search
DPVAIAEC(+119.00)F	33.31	1082.44	9	44.4	9	-5.1836	0.66	1.3	542.229	2	73.1842	33000	35587	DDA_5000_Fx1.raw	1	1	Q9ULL1|PKHG1_HUMAN	Cysteinylation	C8:Cysteinylation:1000.00	0 0 19 19 0 0 0 23 5	DPVAIAEC(+119.00)F	DB Search
DPVFPTTGY	32.49	995.46	9	77.8	9	5.4588	0.87	1.9	996.469	1	71.3196	91000	34628	DDA_5000_Fx1.raw	2	2	Q3YBM2|T176B_HUMAN			0 0 12 30 9 9 6 6 5	DPVFPTTGY	DB Search
DPVGDIVSF	30.59	947.46	9	77.8	9	3.4104	0.84	1.2	948.468	1	85.033	173000	41391	DDA_5000_Fx1.raw	1	1	Q96CS3|FAF2_HUMAN			0 0 16 29 46 80 32 5 5	DPVGDIVSF	DB Search
DPVQLNLLY	21.89	1073.58	9	66.7	9	5.2405	0.8	5.8	537.798	2	90.5152	53300	44549	DDA_5000_Fx2.raw	1	1	Q9Y4G6|TLN2_HUMAN:Q9Y490|TLN1_HUMAN			0 0 0 19 46 46 86 10 5	DPVQLNLLY	DB Search
DPVSTELIY	33.25	1035.51	9	77.8	9	1.3509	0.7	0	1036.52	1	75.4331	129000	36663	DDA_5000_Fx1.raw	2	2	Q6PIF6|MYO7B_HUMAN			0 0 18 26 8 8 76 15 5	DPVSTELIY	DB Search
DPVTLNVLY	33.28	1032.55	9	77.8	9	5.6123	0.71	1.2	517.282	2	85.8534	135000	41814	DDA_5000_Fx1.raw	2	2	P31997|CEAM8_HUMAN:P11464|PSG1_HUMAN:Q00888|PSG4_HUMAN:Q13046|PSG7_HUMAN:P40199|CEAM6_HUMAN:Q15238|PSG5_HUMAN			0 0 5 22 17 17 98 13 5	DPVTLNVLY	DB Search
DPWIGKLLY	43.3	1103.6	9	77.8	9	-4.7556	0.82	-0.2	552.808	2	81.7348	149000	40135	DDA_5000_Fx2.raw	1	1	P21673|SAT1_HUMAN			0 0 29 23 3 3 5 9 5	DPWIGKLLY	DB Search
DPYC(+119.00)FVEFY	33.25	1300.48	9	77.8	9	0.9349	0.87	2.1	651.248	2	91.5373	53400	44599	DDA_5000_Fx1.raw	1	1	Q01085|TIAR_HUMAN	Cysteinylation	C4:Cysteinylation:1000.00	0 0 7 7 7 13 11 23 5	DPYC(+119.00)FVEFY	DB Search
DPYQGTIVL	33.34	1004.52	9	77.8	9	1.1038	0.83	1.4	1005.53	1	77.0128	27900	37466	DDA_5000_Fx1.raw	1	1	Q99707|METH_HUMAN			0 0 25 41 30 30 37 20 5	DPYQGTIVL	DB Search
DPYTDQVFF	33.32	1130.49	9	77.8	9	9.8735	0.71	-1.3	566.253	2	90.1645	66400	43940	DDA_5000_Fx1.raw	1	1	P35212|CXA4_HUMAN			0 0 4 5 8 8 13 9 5	DPYTDQVFF	DB Search
DSFESIESY	33.33	1075.43	9	66.7	9	3.8289	0.86	1.6	538.725	2	68.8264	108000	33390	DDA_5000_Fx1.raw	1	1	P14921|ETS1_HUMAN			0 0 4 4 4 0 2 25 5	DSFESIESY	DB Search
DSGEGDFLAEGGGV	43.1	1308.55	14	71.4	14	4.6616	0.75	0	655.281	2	72.8968	83200	35363	DDA_5000_Fx1.raw	1	1	P02671|FIBA_HUMAN			0 0 0 0 12 12 24 18 23 26 20 20 86 5	DSGEGDFLAEGGGV	DB Search
DSGEGDFLAEGGGVR	45.2	1464.65	15	73.3	15	5.3458	0.85	0.5	733.332	2	54.2452	9750000	26297	DDA_5000_Fx2.raw	7	7	P02671|FIBA_HUMAN			0 0 7 7 27 27 62 67 39 32 4 2 1 1 5	DSGEGDFLAEGGGVR	DB Search
DSGEGDFLAEGGGVRGPR	37.12	1774.82	18	38.9	18	0.7246	0.04	-0.2	592.615	3	47.0668	57400	22527	DDA_5000_Fx1.raw	1	1	P02671|FIBA_HUMAN			0 0 22 22 15 15 19 19 3 0 0 0 0 0 0 0 0 0	DSGEGDFLAEGGGVRGPR	DB Search
DSNGAILVY	22.82	950.471	9	55.6	9	3.5004	0.92	0.8	951.479	1	71.3196	134000	34603	DDA_5000_Fx1.raw	1	1	Q9UL25|RAB21_HUMAN			0 0 3 3 34 81 34 0 0	DSNGAILVY	DB Search
DSVFHHL	28.78	853.408	7	100	7	9.7698	0.73	-0.7	427.711	2	55.523	37700	26762	DDA_5000_Fx1.raw	1	1	Q9H2F5|EPC1_HUMAN			5 25 55 42 42 10 5	DSVFHHL	DB Search
DTGRPSTTVR	36.53	1088.56	10	50	10	0	0.24	0.6	363.86	3	18.6897	35200	8522	DDA_5000_Fx1.raw	3	3	Q02413|DSG1_HUMAN			5 23 0 0 0 0 0 4 4 4	DTGRPSTTVR	DB Search
DTGRPSTTVRY	24.13	1251.62	11	18.2	11	0.0928	0.1	-0.3	418.214	3	26.316	14200	12255	DDA_5000_Fx1.raw	1	1	Q02413|DSG1_HUMAN			5 27 0 0 0 0 0 0 0 0 0	DTGRPSTTVRY	DB Search
DTVFKHF	27.23	892.444	7	100	7	8.1693	0.75	-1	447.229	2	50.8637	38900	24649	DDA_5000_Fx2.raw	1	1	Q9H930|SP14L_HUMAN			4 4 21 7 7 6 5	DTVFKHF	DB Search
DVFSIIQEY	22.81	1112.54	9	22.2	9	7.1862	0.81	0.6	557.277	2	100.668	27600	49085	DDA_5000_Fx1.raw	1	1	O15050|TRNK1_HUMAN			0 0 0 0 12 0 0 0 5	DVFSIIQEY	DB Search
DVIRLIM(+15.99)QY	42.2	1165.62	9	66.7	9	0.6773	0.86	-1.3	583.815	2	72.9268	1580000	35696	DDA_5000_Fx2.raw	4	4	Q2TAY7|SMU1_HUMAN	Oxidation (M)	M7:Oxidation (M):1000.00	0 0 17 0 35 46 80 30 5	DVIRLIM(+15.99)QY	DB Search
DVSLAKADAAPDEKVLDSGFREIEN	45.2	2688.32	25	44	25	4.0071	0.78	1.7	897.117	3	62.3677	86500	30425	DDA_5000_Fx2.raw	1	1	P01833|PIGR_HUMAN			0 0 8 4 4 0 0 5 5 5 0 0 0 0 25 17 17 6 0 0 0 0 0 0 3	DVSLAKADAAPDEKVLDSGFREIEN	DB Search
DVSPVVSTY	33.26	965.471	9	55.6	9	6.8201	0.87	1.3	966.479	1	58.6184	85900	28271	DDA_5000_Fx1.raw	1	1	Q8IWC1|MA7D3_HUMAN			0 0 14 32 47 25 8 0 0	DVSPVVSTY	DB Search
DVVLFEK	32.95	848.464	7	71.4	7	0.8822	0.91	0.1	425.24	2	54.1585	93700	26066	DDA_5000_Fx1.raw	1	1	Q15195|PLGA_HUMAN:P00747|PLMN_HUMAN			0 0 30 30 14 11 5	DVVLFEK	DB Search
DVVM(+15.99)TQSPLSLPVTLGQPASIS	45.2	2255.17	22	50	22	8.1125	0.82	-1.1	1128.59	2	96.1639	722000	47316	DDA_5000_Fx2.raw	7	7	A0A075B6S6|KVD30_HUMAN:P06310|KV230_HUMAN	Oxidation (M)	M4:Oxidation (M):1000.00	0 0 7 13 14 8 8 0 0 12 12 0 0 3 3 5 6 0 0 1 0 0	DVVM(+15.99)TQSPLSLPVTLGQPASIS	DB Search
DVVMTQSPLSLPVTLGQPASIS	34.65	2239.18	22	40.9	22	7.4784	0.8	-1.1	1120.59	2	100.881	150000	49526	DDA_5000_Fx2.raw	1	1	A0A075B6S6|KVD30_HUMAN:P06310|KV230_HUMAN			0 0 16 10 10 6 6 0 0 5 6 0 0 0 0 4 4 0 0 0 0 0	DVVMTQSPLSLPVTLGQPASIS	DB Search
DYAELLQHF	38.39	1134.53	9	55.6	9	-1.6092	0.89	0.3	568.275	2	79.0074	1340000	38798	DDA_5000_Fx2.raw	2	2	Q08AM6|VAC14_HUMAN			0 0 15 15 12 6 6 1 1	DYAELLQHF	DB Search
DYAETVHQL	38.36	1074.5	9	77.8	9	0.5248	0.88	-0.7	538.256	2	46.991	128000	22480	DDA_5000_Fx1.raw	1	1	Q01082|SPTB2_HUMAN			0 0 11 10 3 3 3 3 4	DYAETVHQL	DB Search
DYAEVSNTF	33.31	1044.44	9	77.8	9	8.3542	0.91	1.5	1045.45	1	64.0658	1120000	30961	DDA_5000_Fx1.raw	2	2	Q9BUI4|RPC3_HUMAN			0 0 66 90 18 7 4 3 4	DYAEVSNTF	DB Search
DYAKNLAKL	33.33	1034.58	9	55.6	9	-5.5141	0.8	-0.1	518.295	2	40.8126	293000	19361	DDA_5000_Fx1.raw	1	1	O60861|GAS7_HUMAN			3 3 3 1 1 2 3 1 1	DYAKNLAKL	DB Search
DYATFAFHSF	45.08	1204.52	10	80	10	-0.6812	0.83	0.1	603.267	2	77.9588	265000	38226	DDA_5000_Fx2.raw	1	1	P09848|LPH_HUMAN			0 0 11 7 7 7 7 3 3 5	DYATFAFHSF	DB Search
DYATGFQNW	24.11	1100.46	9	77.8	9	-0.1411	0.76	-1.1	1101.46	1	78.4376	285000	38161	DDA_5000_Fx1.raw	2	2	Q8IUN9|CLC10_HUMAN			0 0 23 16 15 15 14 14 5	DYATGFQNW	DB Search
DYATIFNNL	36.07	1069.51	9	44.4	9	5.1824	0.86	1.8	1070.52	1	93.0675	133000	45780	DDA_5000_Fx2.raw	3	3	O15440|MRP5_HUMAN			0 0 22 22 10 0 6 0 0	DYATIFNNL	DB Search
DYAVVLNQL	33.34	1033.54	9	66.7	9	3.2447	0.87	1.3	517.78	2	83.3994	999000	40578	DDA_5000_Fx1.raw	2	2	Q14999|CUL7_HUMAN			0 0 36 20 10 0 4 4 5	DYAVVLNQL	DB Search
DYAYLREHF	37.73	1212.56	9	100	9	2.2575	0.78	-0.3	607.285	2	54.0558	1930000	25972	DDA_5000_Fx1.raw	2	2	Q86UK7|ZN598_HUMAN			5 13 59 32 14 2 4 12 5	DYAYLREHF	DB Search
DYAYVTEIF	33.31	1119.51	9	66.7	9	4.0187	0.95	1.6	1120.52	1	95.294	135000	46462	DDA_5000_Fx1.raw	2	2	Q9NS82|AAA1_HUMAN			0 0 38 34 10 3 0 2 2	DYAYVTEIF	DB Search
DYDSVFHHL	36.61	1131.5	9	66.7	9	-5.1774	0.72	-0.5	378.173	3	55.5483	1330000	26808	DDA_5000_Fx1.raw	2	2	Q9H2F5|EPC1_HUMAN			0 0 0 34 42 29 29 10 5	DYDSVFHHL	DB Search
DYGEINQLL	33.31	1063.52	9	77.8	9	4.4219	0.81	2	1064.53	1	84.4236	226000	41111	DDA_5000_Fx1.raw	2	2	Q9Y6P5|SESN1_HUMAN			0 0 44 44 32 16 16 14 5	DYGEINQLL	DB Search
DYGIVADLF	26.4	1011.49	9	66.7	9	2.3729	0.56	1.5	506.754	2	106.536	227000	52427	DDA_5000_Fx2.raw	2	2	P13804|ETFA_HUMAN			0 0 21 27 10 6 0 15 5	DYGIVADLF	DB Search
DYHTKLFLI	43.13	1148.62	9	77.8	9	-6.2051	0.68	0.5	575.319	2	67.0022	291000	32750	DDA_5000_Fx2.raw	2	2	Q9Y2X0|MED16_HUMAN			0 0 23 19 19 22 41 27 5	DYHTKLFLI	DB Search
DYIDSSWEL	24.12	1126.48	9	33.3	9	9.8246	0.92	1.7	1127.49	1	91.107	38100	44388	DDA_5000_Fx1.raw	1	1	Q86UX7|URP2_HUMAN			0 0 43 33 13 0 0 0 0	DYIDSSWEL	DB Search
DYIDTIWKI	33.74	1165.6	9	77.8	9	-1.0588	0.82	1.5	583.809	2	87.3254	129000	42902	DDA_5000_Fx2.raw	1	1	Q8N4J0|CARME_HUMAN			0 0 17 8 2 2 15 3 3	DYIDTIWKI	DB Search
DYIKFLRSI	35.07	1153.65	9	44.4	9	-5.0552	0.69	-1.4	385.557	3	69.5175	115000	34033	DDA_5000_Fx2.raw	1	1	Q13547|HDAC1_HUMAN			0 0 15 69 25 16 1 1 1	DYIKFLRSI	DB Search
DYIKNLPM(+15.99)W	32.82	1194.57	9	55.6	9	1.544	0.84	1.1	598.295	2	70.1998	76000	34563	DDA_5000_Fx3.raw	1	1	O00237|RN103_HUMAN	Oxidation (M)	M8:Oxidation (M):1000.00	0 0 6 0 0 5 5 5 5	DYIKNLPM(+15.99)W	DB Search
DYILNVM(+15.99)KF	43.86	1157.58	9	77.8	9	0.1198	0.84	-1.3	579.796	2	69.6222	435000	34085	DDA_5000_Fx2.raw	3	3	Q7Z6Z7|HUWE1_HUMAN	Oxidation (M)	M7:Oxidation (M):1000.00	0 0 14 21 10 10 15 7 5	DYILNVM(+15.99)KF	DB Search
DYIPQLAKF	37.63	1093.58	9	77.8	9	-2.5022	0.86	1.5	547.798	2	71.2482	88500	34903	DDA_5000_Fx2.raw	1	1	O94925|GLSK_HUMAN			0 0 8 2 2 5 5 9 5	DYIPQLAKF	DB Search
DYIPYVFKL	38.67	1156.62	9	77.8	9	-2.6308	0.9	0.7	579.316	2	86.1415	1820000	42249	DDA_5000_Fx2.raw	4	4	P04114|APOB_HUMAN			0 0 8 6 6 6 11 2 2	DYIPYVFKL	DB Search
DYISHFLTF	34.9	1141.54	9	66.7	9	-4.3572	0.76	1.9	571.781	2	89.5119	80800	43972	DDA_5000_Fx2.raw	1	1	Q9P2D7|DYH1_HUMAN			0 0 2 2 1 11 12 19 5	DYISHFLTF	DB Search
DYKRLFFRF	44.41	1290.69	9	100	9	-5.3486	0.08	1.1	431.237	3	61.3089	351000	29826	DDA_5000_Fx2.raw	1	1	O15050|TRNK1_HUMAN			5 70 19 4 4 6 2 2 3	DYKRLFFRF	DB Search
DYKTVNNLL	35.64	1078.57	9	77.8	9	-0.2715	0.82	1	540.291	2	58.7475	605000	28304	DDA_5000_Fx1.raw	1	1	Q86UV5|UBP48_HUMAN			0 0 8 8 17 17 52 15 5	DYKTVNNLL	DB Search
DYLDSIYFNRF	42.43	1451.67	11	81.8	11	-2.2848	0.81	1.3	726.844	2	85.1706	67800	41849	DDA_5000_Fx2.raw	1	1	P43250|GRK6_HUMAN			0 0 42 63 24 24 26 9 3 2 2	DYLDSIYFNRF	DB Search
DYLEHITSI	28.55	1089.53	9	77.8	9	-10.2265	0.71	-3.9	545.772	2	67.7546	82300	32868	DDA_5000_Fx1.raw	1	1	Q7Z2K6|ERMP1_HUMAN			0 0 3 3 3 16 7 22 5	DYLEHITSI	DB Search
DYLEKFYQL	33.32	1217.6	9	55.6	9	-2.8357	0.81	-1	609.805	2	77.4088	172000	37641	DDA_5000_Fx1.raw	2	2	P22894|MMP8_HUMAN			0 0 9 9 0 0 6 6 5	DYLEKFYQL	DB Search
DYLEKYYKF	43.17	1267.61	9	77.8	9	0.4171	0.76	1.4	634.814	2	58.8959	1510000	28653	DDA_5000_Fx2.raw	5	5	P40261|NNMT_HUMAN			0 0 24 15 8 6 11 14 5	DYLEKYYKF	DB Search
DYLELANRF	22.81	1139.56	9	55.6	9	-6.6359	0.69	0.1	570.788	2	71.767	33200	34869	DDA_5000_Fx1.raw	1	1	Q9BY12|SCAPE_HUMAN			0 0 96 70 39 9 0 0 5	DYLELANRF	DB Search
DYLEVAKHF	33.24	1120.56	9	77.8	9	-0.4893	0.7	0.6	374.526	3	55.1057	241000	26519	DDA_5000_Fx1.raw	2	2	P18848|ATF4_HUMAN			0 0 44 44 32 9 9 15 5	DYLEVAKHF	DB Search
DYLEWPEYF	39.77	1260.53	9	66.7	9	-2.4027	0.91	1.1	631.275	2	106.695	2370000	52516	DDA_5000_Fx2.raw	4	4	P32321|DCTD_HUMAN			0 0 15 12 6 2 1 19 5	DYLEWPEYF	DB Search
DYLKGLASF	42.19	1012.52	9	55.6	9	-0.3519	0.83	0.4	507.269	2	72.3493	147000	35424	DDA_5000_Fx2.raw	2	2	Q99698|LYST_HUMAN			0 0 17 0 0 10 8 44 5	DYLKGLASF	DB Search
DYLKNTYRL	37.03	1184.62	9	55.6	9	-3.7436	0.66	1	395.881	3	46.1768	281000	22064	DDA_5000_Fx1.raw	2	2	P27487|DPP4_HUMAN			0 0 14 37 13 13 8 1 1	DYLKNTYRL	DB Search
DYLNHYPVF	34.52	1166.54	9	77.8	9	-7.2348	0.64	2.5	584.279	2	70.799	113000	34366	DDA_5000_Fx1.raw	1	1	Q9H3T3|SEM6B_HUMAN			0 0 3 2 3 34 9 9 5	DYLNHYPVF	DB Search
DYLQEVPIL	30.66	1088.58	9	77.8	9	2.3459	0.61	1.6	545.296	2	95.3471	155000	46558	DDA_5000_Fx1.raw	2	2	P27707|DCK_HUMAN			0 0 17 17 18 23 13 13 5	DYLQEVPIL	DB Search
DYLRDPVTI	37.89	1090.57	9	66.7	9	-2.4194	0.83	0.9	546.291	2	64.6764	1240000	31250	DDA_5000_Fx1.raw	1	1	Q12899|TRI26_HUMAN			0 0 6 1 12 32 32 27 5	DYLRDPVTI	DB Search
DYLRWVQTL	44.92	1192.62	9	77.8	9	-2.8921	0.82	2.1	597.321	2	82.18	409000	40333	DDA_5000_Fx2.raw	2	2	P02649|APOE_HUMAN			0 0 14 2 29 42 93 31 5	DYLRWVQTL	DB Search
DYM(+15.99)KTTSNF	30.62	1121.47	9	33.3	9	1.5788	0.67	1.7	561.743	2	32.7589	1420000	15459	DDA_5000_Fx1.raw	2	2	O60524|NEMF_HUMAN	Oxidation (M)	M3:Oxidation (M):1000.00	0 0 12 0 0 0 0 4 5	DYM(+15.99)KTTSNF	DB Search
DYM(+15.99)TSPARL	33.25	1068.49	9	33.3	9	0.623	0.86	-0.7	535.252	2	39.2023	126000	18569	DDA_5000_Fx1.raw	1	1	Q8IZP0|ABI1_HUMAN	Oxidation (M)	M3:Oxidation (M):1000.00	0 0 25 45 45 0 0 0 0	DYM(+15.99)TSPARL	DB Search
DYM(+15.99)VLAAHF	43.92	1081.49	9	100	9	0.6074	0.89	0.2	541.753	2	66.7536	170000	32638	DDA_5000_Fx2.raw	1	1	Q92610|ZN592_HUMAN	Oxidation (M)	M3:Oxidation (M):1000.00	3 3 28 49 31 23 23 11 5	DYM(+15.99)VLAAHF	DB Search
DYNFVFTSF	38.84	1138.5	9	77.8	9	7.3201	0.93	-0.6	1139.5	1	104.041	1260000	51120	DDA_5000_Fx2.raw	5	5	P17707|DCAM_HUMAN			0 0 31 70 12 4 4 2 2	DYNFVFTSF	DB Search
DYPRYLFEI	33.33	1214.6	9	66.7	9	-2.0435	0.87	-0.9	608.305	2	85.0653	311000	41767	DDA_5000_Fx2.raw	1	1	Q14667|BLTP2_HUMAN			0 0 15 0 7 11 41 53 5	DYPRYLFEI	DB Search
DYPSKM(+15.99)EYF	32.12	1194.49	9	44.4	9	2.8034	0.73	-1.9	598.251	2	49.7652	337000	23841	DDA_5000_Fx1.raw	1	1	Q5VYS8|TUT7_HUMAN	Oxidation (M)	M6:Oxidation (M):1000.00	0 0 13 6 0 0 0 4 5	DYPSKM(+15.99)EYF	DB Search
DYPSRWTAI	29.78	1107.53	9	44.4	9	-3.0068	0.89	2.9	554.776	2	60.7398	58500	29338	DDA_5000_Fx1.raw	1	1	O95373|IPO7_HUMAN			0 0 12 2 0 0 0 3 5	DYPSRWTAI	DB Search
DYQALRTSI	41.69	1065.55	9	66.7	9	0.2189	0.79	1.9	533.781	2	51.9309	125000	24924	DDA_5000_Fx1.raw	1	1	Q00610|CLH1_HUMAN			0 0 80 35 20 0 2 6 5	DYQALRTSI	DB Search
DYQEM(+15.99)FVQF	33.32	1221.5	9	66.7	9	2.7223	0.86	-0.6	611.758	2	81.916	37500	39891	DDA_5000_Fx1.raw	1	1	Q9HCE9|ANO8_HUMAN	Oxidation (M)	M5:Oxidation (M):1000.00	0 0 7 7 12 16 0 8 5	DYQEM(+15.99)FVQF	DB Search
DYSDIVTTL	33.26	1025.49	9	55.6	9	3.407	0.9	2.2	1026.5	1	83.3994	108000	40564	DDA_5000_Fx1.raw	2	2	O60216|RAD21_HUMAN			0 0 25 25 41 7 4 0 0	DYSDIVTTL	DB Search
DYSPYFKTI	43.18	1132.54	9	100	9	-2.6213	0.82	-0.9	1133.55	1	64.7832	35200000	31329	DDA_5000_Fx1.raw	4	4	P02533|K1C14_HUMAN:P08779|K1C16_HUMAN			5 8 18 27 27 29 6 6 5	DYSPYFKTI	DB Search
DYSQ(+0.98)YFKTI	22.46	1164.53	9	66.7	9	-5.5223	0.43	0.2	583.274	2	64.7847	166000	31372	DDA_5000_Fx1.raw	1	1	P19012|K1C15_HUMAN	Deamidation (NQ)	Q4:Deamidation (NQ):1000.00	0 0 7 0 12 25 18 18 5	DYSQ(+0.98)YFKTI	DB Search
DYSRIIQSW	24.56	1166.57	9	55.6	9	3.1711	0.83	-0.2	584.293	2	70.1701	33200	34355	DDA_5000_Fx2.raw	1	1	P42695|CNDD3_HUMAN			0 0 0 0 7 10 18 18 5	DYSRIIQSW	DB Search
DYSSILQKF	44.36	1099.55	9	77.8	9	-3.9827	0.85	-0.6	550.784	2	74.2945	17300000	36362	DDA_5000_Fx2.raw	6	6	Q96RU3|FNBP1_HUMAN			0 0 9 5 5 7 7 4 4	DYSSILQKF	DB Search
DYSYVKDIF	23.56	1148.54	9	44.4	9	-4.7619	0.54	2.2	575.278	2	73.6586	80000	35786	DDA_5000_Fx1.raw	1	1	Q9UHI5|LAT2_HUMAN			0 0 2 0 2 0 0 2 5	DYSYVKDIF	DB Search
DYTGALAVF	24.78	955.465	9	77.8	9	3.5142	0.85	6.5	956.479	1	89.802	660000	44123	DDA_5000_Fx2.raw	2	2	P23610|HAP40_HUMAN			0 0 13 17 18 68 65 6 5	DYTGALAVF	DB Search
DYTILLHNI	42.58	1100.59	9	77.8	9	2.9534	0.9	-0.1	551.301	2	77.8797	300000	38166	DDA_5000_Fx2.raw	1	1	Q9BS40|LXN_HUMAN			0 0 12 9 15 15 6 3 3	DYTILLHNI	DB Search
DYTSRFSEF	33.34	1150.49	9	44.4	9	-0.5725	0.81	1.2	576.255	2	60.7146	399000	29336	DDA_5000_Fx1.raw	1	1	Q8NF91|SYNE1_HUMAN			0 0 30 4 0 0 0 10 5	DYTSRFSEF	DB Search
DYVEGLRVF	44.7	1096.56	9	33.3	9	0.2192	0.87	-0.5	1097.56	1	72.8476	9490000	35700	DDA_5000_Fx2.raw	5	5	P60660|MYL6_HUMAN			5 0 1 1 1 1 1 2 2	DYVEGLRVF	DB Search
DYVPQVC(+119.00)HL	33.34	1191.51	9	77.8	9	-3.2778	0.23	1.3	398.176	3	52.0859	59800	25036	DDA_5000_Fx1.raw	1	1	Q9NXR7|BABA2_HUMAN	Cysteinylation	C7:Cysteinylation:1000.00	0 0 7 11 11 14 15 6 5	DYVPQVC(+119.00)HL	DB Search
DYVRQTWKL	34.08	1207.63	9	88.9	9	-1.3557	0.87	0.6	604.825	2	49.9719	271000	24171	DDA_5000_Fx2.raw	2	2	P43403|ZAP70_HUMAN			5 6 5 0 6 6 43 14 5	DYVRQTWKL	DB Search
DYVTGLQTL	30.3	1008.51	9	55.6	9	-1.4435	0.84	1.4	1009.52	1	77.0121	23800	37461	DDA_5000_Fx1.raw	1	1	Q14CX7|NAA25_HUMAN			0 0 74 30 30 53 0 0 5	DYVTGLQTL	DB Search
DYYPEYKLLF	33.84	1349.65	10	10	10	-2.172	0.64	-1.3	675.834	2	84.7567	155000	41623	DDA_5000_Fx2.raw	1	1	P61421|VA0D1_HUMAN			0 0 1 1 1 1 0 0 1 4	DYYPEYKLLF	DB Search
E(+42.01)KHDVVFLI	26.16	1140.62	9	33.3	9	-3.0361	0.58	1.2	571.317	2	74.1485	34400	36533	DDA_5000_Fx3.raw	1	1	Q00610|CLH1_HUMAN	Acetylation (N-term)	E1:Acetylation (N-term):1000.00	0 0 0 0 0 0 26 49 5	E(+42.01)KHDVVFLI	DB Search
EAASVPVVY	33.32	933.481	9	77.8	9	1.2642	0.8	2.5	934.49	1	60.1126	220000	29012	DDA_5000_Fx1.raw	1	1	P49327|FAS_HUMAN			0 0 7 10 7 3 3 4 4	EAASVPVVY	DB Search
EAAVAIKAM(+15.99)	33.32	918.484	9	55.6	9	0.3753	0.88	0.6	460.25	2	28.4393	23600	13276	DDA_5000_Fx1.raw	2	2	P63241|IF5A1_HUMAN:Q6IS14|IF5AL_HUMAN	Oxidation (M)	M9:Oxidation (M):1000.00	0 0 31 21 39 39 19 0 0	EAAVAIKAM(+15.99)	DB Search
EAFDELLASKY	41.88	1284.62	11	81.8	11	-8.3368	0.72	0	643.319	2	69.5389	180000	33766	DDA_5000_Fx1.raw	1	1	P41220|RGS2_HUMAN			0 0 34 20 20 24 39 33 29 29 5	EAFDELLASKY	DB Search
EAFGSSVTF	25.58	943.429	9	55.6	9	2.1848	0.81	1.1	944.437	1	69.0441	331000	33777	DDA_5000_Fx2.raw	2	2	P35908|K22E_HUMAN			0 0 14 14 10 0 0 8 5	EAFGSSVTF	DB Search
EAFKAIGTAY	38.96	1069.54	10	60	10	-2.1078	0.89	-0.2	535.779	2	48.1963	277000	23045	DDA_5000_Fx1.raw	1	1	Q9NXW2|DJB12_HUMAN			5 6 4 0 0 6 0 0 30 5	EAFKAIGTAY	DB Search
EAFLDVGEY	33.31	1041.47	9	77.8	9	-0.405	0.85	1.8	1042.47	1	78.2791	43900	38069	DDA_5000_Fx1.raw	1	1	Q9Y5Q9|TF3C3_HUMAN			0 0 46 16 16 5 5 9 5	EAFLDVGEY	DB Search
EAFLNNQEY	40.79	1126.49	9	66.7	9	5.6219	0.86	0.2	1127.5	1	58.8774	679000	28401	DDA_5000_Fx1.raw	2	2	Q01082|SPTB2_HUMAN			0 0 59 21 21 22 20 0 5	EAFLNNQEY	DB Search
EAFLVPAY	20.26	908.464	8	75	8	-2.0545	0.96	6.5	909.477	1	78.0936	67800	37973	DDA_5000_Fx1.raw	1	1	Q9NZ42|PEN2_HUMAN			0 0 18 37 6 5 3 3	EAFLVPAY	DB Search
EAFREHQQY	20.41	1206.54	9	44.4	9	-0.4468	0.76	-0.9	604.278	2	23.1285	22600	10673	DDA_5000_Fx1.raw	1	1	Q96J88|ESIP1_HUMAN			0 0 0 0 0 13 79 39 5	EAFREHQQY	DB Search
EAHTVFSVF	20.13	1035.5	9	11.1	9	-2.7161	0.83	0.6	518.759	2	69.4387	16300	33993	DDA_5000_Fx2.raw	1	1	Q8TDX9|PK1L1_HUMAN			0 0 0 1 1 0 0 0 5	EAHTVFSVF	DB Search
EAIALAEKY	32.09	1006.53	9	77.8	9	-0.6055	0.85	0.5	504.274	2	46.1768	125000	22051	DDA_5000_Fx1.raw	1	1	P51159|RB27A_HUMAN			0 0 20 47 47 17 17 8 5	EAIALAEKY	DB Search
EAIDQLHLEY	33.8	1229.59	10	80	10	-1.0944	0.68	1.7	615.805	2	63.9632	167000	30934	DDA_5000_Fx1.raw	1	1	O43707|ACTN4_HUMAN			5 6 26 15 15 24 2 5 0 0	EAIDQLHLEY	DB Search
EAIDSPVSF	32.8	963.455	9	55.6	9	1.7973	0.88	1.6	964.464	1	69.9585	30200	33966	DDA_5000_Fx1.raw	1	1	Q92900|RENT1_HUMAN			0 0 6 6 15 13 4 0 0	EAIDSPVSF	DB Search
EAIEQILKY	21.23	1105.6	9	77.8	9	-5.5456	0.79	2.3	553.81	2	63.725	57500	30827	DDA_5000_Fx1.raw	1	1	Q6PI26|SHQ1_HUMAN			0 0 5 3 3 3 4 4 4	EAIEQILKY	DB Search
EAIGAVIHY	32.75	971.508	9	77.8	9	-0.1503	0.89	1.2	486.762	2	53.3736	181000	25654	DDA_5000_Fx1.raw	1	1	Q9UBB6|NCDN_HUMAN			3 3 13 14 14 19 24 0 0	EAIGAVIHY	DB Search
EAIKILKGEY	34.39	1162.66	10	60	10	-2.9946	0.74	-1.1	582.336	2	43.0686	470000	20541	DDA_5000_Fx1.raw	3	3	Q92499|DDX1_HUMAN			0 0 2 8 8 8 2 0 0 5	EAIKILKGEY	DB Search
EAIRISPTF	42.68	1032.56	9	88.9	9	-0.7228	0.84	1	517.288	2	58.242	664000	28291	DDA_5000_Fx2.raw	2	2	O15294|OGT1_HUMAN			4 4 4 0 6 6 13 13 5	EAIRISPTF	DB Search
EAIVTVIM(+15.99)	20.93	890.478	8	75	8	-1.464	0.87	1.9	891.487	1	63.5135	65300	30752	DDA_5000_Fx1.raw	1	1	Q5SWH9|TMM69_HUMAN	Oxidation (M)	M8:Oxidation (M):1000.00	0 0 23 18 18 10 32 5	EAIVTVIM(+15.99)	DB Search
EALAAVLTY	28.71	949.512	9	55.6	9	-2.7523	0.9	1.6	950.521	1	76.9863	54300	37417	DDA_5000_Fx1.raw	1	1	O94979|SC31A_HUMAN			0 0 14 28 35 61 8 0 0	EALAAVLTY	DB Search
EALDHM(+15.99)VEY	33.24	1121.47	9	66.7	9	3.2608	0.9	-0.8	561.742	2	39.1031	112000	18538	DDA_5000_Fx1.raw	1	1	O60664|PLIN3_HUMAN	Oxidation (M)	M6:Oxidation (M):1000.00	4 4 0 0 0 12 23 19 5	EALDHM(+15.99)VEY	DB Search
EALHNHYTQKSLSLSPG	45.19	1880.94	17	35.3	17	2.4731	0.93	0.2	627.987	3	33.9606	1300000	16194	DDA_5000_Fx2.raw	4	4	P01859|IGHG2_HUMAN:P01857|IGHG1_HUMAN:P0DOX5|IGG1_HUMAN			0 0 0 0 2 2 4 3 3 0 0 0 0 0 9 0 0	EALHNHYTQKSLSLSPG	DB Search
EALRDVLSY	30.65	1064.55	9	77.8	9	-1.718	0.76	0.1	533.282	2	59.7205	227000	28789	DDA_5000_Fx1.raw	1	1	Q9Y2A7|NCKP1_HUMAN			3 3 0 0 4 23 70 63 5	EALRDVLSY	DB Search
EALSLAHTY	33.34	1003.5	9	77.8	9	-0.8586	0.87	0.9	502.756	2	46.2826	77600	22098	DDA_5000_Fx1.raw	1	1	A2RRP1|NBAS_HUMAN			0 0 4 11 9 9 2 2 2	EALSLAHTY	DB Search
EAM(+15.99)EILELY	22.42	1125.53	9	77.8	9	-0.6271	0.87	2.1	563.772	2	79.4911	46600	38669	DDA_5000_Fx1.raw	1	1	P53990|IST1_HUMAN	Oxidation (M)	M3:Oxidation (M):1000.00	5 0 0 14 25 20 15 21 5	EAM(+15.99)EILELY	DB Search
EANPTPLT(+79.97)P	20.73	1018.44	9	0	9	-0.8542	0.13	-8.8	510.221	2	34.8911	13400	16436	DDA_5000_Fx1.raw	1	1	Q9BW85|YJU2_HUMAN	Phosphorylation (STY)	T8:Phosphorylation (STY):6.20	0 0 0 0 0 0 0 0 0	EANPTPLT(+79.97)P	DB Search
EASGRIYVY	33.24	1056.52	9	77.8	9	-3.5271	0.74	0.5	529.27	2	42.1796	49100	20078	DDA_5000_Fx1.raw	1	1	Q92565|RPGF5_HUMAN			5 14 11 0 0 6 10 19 5	EASGRIYVY	DB Search
EASKLLLTY	22.22	1036.58	9	55.6	9	-1.1756	0.93	-0.6	519.297	2	57.2323	292000	27799	DDA_5000_Fx2.raw	1	1	Q96IV0|NGLY1_HUMAN			0 0 0 0 2 7 9 46 5	EASKLLLTY	DB Search
EATDTILC(+119.00)Y	20.71	1146.46	9	44.4	9	-1.604	0.88	1.2	574.237	2	63.5135	187000	30699	DDA_5000_Fx1.raw	1	1	Q6TFL4|KLH24_HUMAN	Cysteinylation	C8:Cysteinylation:1000.00	0 0 0 0 0 5 19 57 5	EATDTILC(+119.00)Y	DB Search
EAVDNLSAF	32.83	964.45	9	55.6	9	0.9808	0.84	2.1	965.459	1	67.1503	165000	32565	DDA_5000_Fx1.raw	2	2	Q9Y490|TLN1_HUMAN			0 0 27 27 34 41 0 0 5	EAVDNLSAF	DB Search
EAVLIQTVY	35.19	1034.56	9	77.8	9	-3.3155	0.9	0.2	518.29	2	72.1063	773000	34997	DDA_5000_Fx1.raw	2	2	P98160|PGBM_HUMAN			0 0 16 31 22 7 7 10 5	EAVLIQTVY	DB Search
EAYNAVVRY	21.71	1083.53	9	33.3	9	0.2797	0.74	0.1	542.775	2	43.0686	36800	20537	DDA_5000_Fx1.raw	1	1	Q8IVF7|FMNL3_HUMAN			0 0 0 4 2 2 1 0 0	EAYNAVVRY	DB Search
EAYPDHTQF	20.91	1106.47	9	55.6	9	3.2004	0.8	0.9	554.241	2	38.9712	73800	18476	DDA_5000_Fx1.raw	1	1	Q9P016|THYN1_HUMAN			0 0 11 4 4 2 1 1 5	EAYPDHTQF	DB Search
EEAGARVQQNVPSGTDTGD	31.74	1929.87	19	21.1	19	4.3757	0.94	-0.2	965.94	2	30.9832	34000	14527	DDA_5000_Fx1.raw	1	1	O14791|APOL1_HUMAN			0 0 0 0 0 4 0 0 3 3 25 0 0 0 0 0 0 0 0	EEAGARVQQNVPSGTDTGD	DB Search
EEGKKLVAASQAALGL	41.2	1583.89	16	43.8	16	1.4521	0.75	0.1	528.97	3	55.0846	103000	26741	DDA_5000_Fx2.raw	1	1	P02768|ALBU_HUMAN			0 0 0 0 0 0 7 7 0 0 7 26 0 7 71 5	EEGKKLVAASQAALGL	DB Search
EFITVHSM(+15.99)L	30.38	1091.53	9	77.8	9	0.6283	0.84	0.4	546.774	2	55.0561	90100	26707	DDA_5000_Fx2.raw	1	1	Q8WUH2|TGFA1_HUMAN	Oxidation (M)	M8:Oxidation (M):1000.00	1 1 40 17 17 10 4 4 5	EFITVHSM(+15.99)L	DB Search
EFKDEPLLF	21.24	1136.58	9	55.6	9	-6.3632	0.8	0.8	569.295	2	73.5821	90700	35748	DDA_5000_Fx1.raw	1	1	Q70Z35|PREX2_HUMAN			0 0 0 0 8 17 17 43 5	EFKDEPLLF	DB Search
EFLPQSAFLKW	20.98	1364.71	11	81.8	11	-4.0082	0.7	0.2	683.364	2	84.0987	106000	41310	DDA_5000_Fx2.raw	1	1	P38571|LICH_HUMAN			1 1 4 3 3 3 3 3 3 4 4	EFLPQSAFLKW	DB Search
EFLRNQ(+0.98)PQF	26.4	1178.57	9	33.3	9	7.2857	0.58	1.8	590.294	2	55.9002	111000	27117	DDA_5000_Fx2.raw	1	1	P54727|RD23B_HUMAN	Deamidation (NQ)	Q6:Deamidation (NQ):14.02	0 0 0 0 4 29 0 0 5	EFLRNQ(+0.98)PQF	DB Search
EFLSGSYC(+119.00)F	33.26	1170.44	9	55.6	9	-3.929	0.72	1.2	586.226	2	74.9836	208000	36412	DDA_5000_Fx1.raw	1	1	Q96DZ1|ERLEC_HUMAN	Cysteinylation	C8:Cysteinylation:1000.00	0 0 5 5 0 0 14 37 5	EFLSGSYC(+119.00)F	DB Search
EFLTKTAKF	44.91	1083.6	9	77.8	9	-2.4528	0.48	1.4	362.207	3	40.3153	283000	19360	DDA_5000_Fx2.raw	4	4	Q6IN85|P4R3A_HUMAN:Q5MIZ7|P4R3B_HUMAN			1 0 28 34 34 8 8 23 5	EFLTKTAKF	DB Search
EFPPGTPRF	24.24	1046.52	9	33.3	9	4.3218	0.7	-0.1	524.266	2	56.2088	212000	27560	DDA_5000_Fx2.raw	1	1	P78527|PRKDC_HUMAN			1 1 88 9 0 0 0 0 4	EFPPGTPRF	DB Search
EFTPHHAGF	22.28	1041.47	9	33.3	9	-0.5398	0.7	-0.8	521.74	2	31.1997	14200	14879	DDA_5000_Fx2.raw	1	1	Q9UP65|PA24C_HUMAN			0 0 0 20 20 0 0 0 5	EFTPHHAGF	DB Search
EFVAKGHLF	41.27	1046.55	9	100	9	-1.3064	0.74	0	524.285	2	45.6072	1860000	22318	DDA_5000_Fx3.raw	3	3	Q9BUE0|MED18_HUMAN			5 23 78 32 19 10 10 27 5	EFVAKGHLF	DB Search
EGDFLAEGGGVR	43	1205.57	12	75	12	0.3831	0.92	-0.6	603.791	2	46.9888	428000	22445	DDA_5000_Fx1.raw	3	3	P02671|FIBA_HUMAN			2 2 7 16 45 37 29 4 1 0 0 5	EGDFLAEGGGVR	DB Search
EHGDQDYIW	33.33	1161.47	9	77.8	9	-2.6979	0.82	1.1	581.744	2	56.1505	278000	27022	DDA_5000_Fx1.raw	1	1	P55061|BI1_HUMAN			0 0 2 2 3 3 39 14 5	EHGDQDYIW	DB Search
EIIDLVLDR	33.3	1084.61	9	100	9	-4.6861	0.77	1.2	543.314	2	74.4549	109000	36210	DDA_5000_Fx1.raw	2	2	P68363|TBA1B_HUMAN:Q71U36|TBA1A_HUMAN:Q9BQE3|TBA1C_HUMAN			2 2 93 49 37 24 6 6 5	EIIDLVLDR	DB Search
EIQTAVR	27.39	815.45	7	71.4	7	0.8393	0.76	2.6	408.733	2	23.7117	4860	10971	DDA_5000_Fx1.raw	1	1	P23527|H2B1O_HUMAN:Q99879|H2B1M_HUMAN:Q96A08|H2B1A_HUMAN:P58876|H2B1D_HUMAN:O60814|H2B1K_HUMAN:Q93079|H2B1H_HUMAN:P33778|H2B1B_HUMAN:P57053|H2BFS_HUMAN:P62807|H2B1C_HUMAN:Q99877|H2B1N_HUMAN:P06899|H2B1J_HUMAN:Q5QNW6|H2B2F_HUMAN:Q16778|H2B2E_HUMAN:Q99880|H2B1L_HUMAN			0 0 33 9 6 6 5	EIQTAVR	DB Search
EIVLTQ(+0.98)SPGTLSLSPGERATLS	30.54	2256.18	22	27.3	22	-2.495	0.78	-9.7	753.062	3	65.5218	86700	32014	DDA_5000_Fx2.raw	1	1	P01619|KV320_HUMAN	Deamidation (NQ)	Q6:Deamidation (NQ):1000.00	0 0 0 0 0 0 0 2 0 0 3 10 10 56 8 0 0 0 0 0 0 0	EIVLTQ(+0.98)SPGTLSLSPGERATLS	DB Search
EIVLTQS	23.8	788.428	7	71.4	7	1.1694	0.84	-1.4	789.434	1	46.7212	127000	22320	DDA_5000_Fx1.raw	2	2	A0A0C4DH25|KVD20_HUMAN:A0A0A0MT36|KVD21_HUMAN:A0A0C4DH24|KV621_HUMAN:P04433|KV311_HUMAN:A0A0A0MRZ8|KVD11_HUMAN:P01619|KV320_HUMAN			2 2 91 14 26 0 0	EIVLTQS	DB Search
EIVLTQSPATLSLSPGERATLS	45.2	2269.22	22	50	22	0.8697	0.85	2.3	757.415	3	71.2217	3520000	34865	DDA_5000_Fx2.raw	10	10	A0A0C4DH25|KVD20_HUMAN:P04433|KV311_HUMAN:A0A0A0MRZ8|KVD11_HUMAN			0 0 12 4 2 2 2 1 1 3 3 14 14 54 7 1 1 0 0 0 0 0	EIVLTQSPATLSLSPGERATLS	DB Search
EIVLTQSPD	28.91	1000.51	9	55.6	9	5.6978	0.86	2	1001.52	1	52.4801	217000	25256	DDA_5000_Fx1.raw	2	2	A0A0A0MT36|KVD21_HUMAN:A0A0C4DH24|KV621_HUMAN			0 0 50 31 25 9 35 0 0	EIVLTQSPD	DB Search
EIVLTQSPGTL	43.89	1156.63	11	72.7	11	2.5898	0.48	0.6	579.325	2	68.2328	193000	33364	DDA_5000_Fx2.raw	3	3	P01619|KV320_HUMAN			0 0 42 6 6 0 37 3 3 23 5	EIVLTQSPGTL	DB Search
EIVLTQSPGTLSL	42.71	1356.75	13	53.8	13	2.9974	0.85	-1.4	679.381	2	80.8086	186000	39832	DDA_5000_Fx3.raw	2	2	P01619|KV320_HUMAN			0 0 22 4 4 0 8 0 0 0 2 14 5	EIVLTQSPGTLSL	DB Search
EIVLTQSPGTLSLS	44.53	1443.78	14	42.9	14	3.7518	0.84	0.4	722.899	2	75.8877	108000	37211	DDA_5000_Fx2.raw	1	1	P01619|KV320_HUMAN			0 0 75 17 16 12 20 6 0 0 0 0 0 0	EIVLTQSPGTLSLS	DB Search
EIVLTQSPGTLSLSPG	40.64	1597.86	16	37.5	16	4.3788	0.91	4.9	799.939	2	77.0677	524000	37968	DDA_5000_Fx3.raw	2	2	P01619|KV320_HUMAN			0 0 12 4 4 2 2 0 0 0 0 0 0 16 0 0	EIVLTQSPGTLSLSPG	DB Search
EIVLTQSPGTLSLSPGE	20.8	1726.9	17	17.6	17	8.2278	0.13	-3.2	864.454	2	80.3448	56200	39443	DDA_5000_Fx2.raw	1	1	P01619|KV320_HUMAN			0 0 9 5 5 0 0 0 0 0 0 0 0 0 0 0 0	EIVLTQSPGTLSLSPGE	DB Search
EIVLTQSPGTLSLSPGERATL	32.87	2168.17	21	14.3	21	0.2111	0.73	4.5	1085.1	2	71.778	95200	35354	DDA_5000_Fx3.raw	1	1	P01619|KV320_HUMAN			0 0 14 0 0 0 38 0 0 0 0 0 0 14 0 0 0 0 0 0 0	EIVLTQSPGTLSLSPGERATL	DB Search
EIVLTQSPGTLSLSPGERATLS	45.2	2255.2	22	40.9	22	1.7694	0.84	0	752.741	3	69.3335	18800000	33903	DDA_5000_Fx2.raw	18	18	P01619|KV320_HUMAN			0 0 13 3 3 1 2 1 1 1 4 12 12 50 8 1 1 0 0 0 0 0	EIVLTQSPGTLSLSPGERATLS	DB Search
EIVM(+15.99)TQSPATLSVSPGERATLS	45.2	2289.15	22	68.2	22	5.7362	0.87	0.4	1145.58	2	58.1636	1580000	28263	DDA_5000_Fx2.raw	8	8	P01624|KV315_HUMAN:A0A087WSY6|KVD15_HUMAN	Oxidation (M)	M4:Oxidation (M):1000.00	0 0 5 5 14 14 45 2 2 10 10 9 9 39 2 2 2 0 0 0 0 0	EIVM(+15.99)TQSPATLSVSPGERATLS	DB Search
EIVMTQSPATLSVSPGERATLS	45.2	2273.16	22	54.5	22	3.9453	0.82	-0.1	1137.59	2	64.1651	447000	31339	DDA_5000_Fx2.raw	4	4	P01624|KV315_HUMAN:A0A087WSY6|KVD15_HUMAN			0 0 9 3 4 6 32 2 2 5 5 5 5 16 1 0 0 0 0 0 0 0	EIVMTQSPATLSVSPGERATLS	DB Search
EKPLLEKSH	34.6	1079.6	9	77.8	9	-2.9845	0.31	-0.2	360.873	3	19.1565	39100	8985	DDA_5000_Fx2.raw	2	2	P02768|ALBU_HUMAN			0 0 9 9 7 6 6 8 5	EKPLLEKSH	DB Search
ELPEKRPTF	35.15	1115.6	9	33.3	9	0.5246	0.21	-0.2	372.873	3	32.9654	128000	15709	DDA_5000_Fx2.raw	2	2	P51813|BMX_HUMAN			1 0 8 6 2 0 0 0 1	ELPEKRPTF	DB Search
ELPKHYFSF	34.36	1166.58	9	66.7	9	-0.8846	0.73	1.7	584.296	2	54.6372	253000	26491	DDA_5000_Fx2.raw	2	2	Q9NYS0|KBRS1_HUMAN			0 0 8 8 0 2 3 28 5	ELPKHYFSF	DB Search
ENNPVRGP	32.21	881.436	8	50	8	0.1605	0.89	-1.5	441.724	2	22.7844	15900	10496	DDA_5000_Fx1.raw	1	1	Q9NQ38|ISK5_HUMAN			0 0 35 15 15 11 0 0	ENNPVRGP	DB Search
EPAAFQALY	20.63	1008.49	9	66.7	9	-3.7514	0.78	2.2	1009.5	1	72.7665	50300	35345	DDA_5000_Fx1.raw	1	1	Q8NFU3|TSTD1_HUMAN			0 0 0 6 18 17 17 8 5	EPAAFQALY	DB Search
EPAHIVASF	34.2	969.492	9	66.7	9	-0.0632	0.87	-0.2	485.753	2	50.1275	786000	24258	DDA_5000_Fx2.raw	2	2	Q9NRL3|STRN4_HUMAN			3 0 0 0 8 7 7 42 5	EPAHIVASF	DB Search
EPAVVSLEY	33.31	1005.5	9	77.8	9	0.2751	0.81	3.4	1006.51	1	68.3044	183000	33103	DDA_5000_Fx1.raw	1	1	Q9Y217|MTMR6_HUMAN			0 0 5 20 26 10 9 5 5	EPAVVSLEY	DB Search
EPEDFAVYY	26.21	1131.48	9	22.2	9	1.3829	0.73	2.8	1132.49	1	74.0038	37500	35987	DDA_5000_Fx1.raw	1	1	A0A0C4DH25|KVD20_HUMAN:P04433|KV311_HUMAN:A0A0A0MRZ8|KVD11_HUMAN:P01619|KV320_HUMAN			0 0 0 0 0 14 16 0 0	EPEDFAVYY	DB Search
EPESLGVVY	33.28	991.486	9	77.8	9	1.4673	0.75	0.5	992.494	1	64.4922	96700	31207	DDA_5000_Fx1.raw	1	1	O15541|R113A_HUMAN			0 0 10 10 12 12 38 16 5	EPESLGVVY	DB Search
EPFHLIVSY	31.67	1103.57	9	55.6	9	-1.0917	0.9	1.1	552.79	2	70.8548	1770000	34849	DDA_5000_Fx2.raw	3	3	Q7L513|FCRLA_HUMAN			0 0 0 0 8 20 10 73 5	EPFHLIVSY	DB Search
EPFQDGYSL	33.25	1054.46	9	44.4	9	2.0141	0.45	0.3	1055.47	1	68.6468	97100	33321	DDA_5000_Fx1.raw	1	1	Q9UEE5|ST17A_HUMAN			5 0 0 0 6 6 7 0 0	EPFQDGYSL	DB Search
EPHDISVAL	25.29	979.497	9	66.7	9	-3.6857	0.38	-1.1	490.755	2	51.6433	164000	24768	DDA_5000_Fx1.raw	1	1	Q69YN4|VIR_HUMAN			0 0 0 8 9 18 22 55 5	EPHDISVAL	DB Search
EPHLM(+15.99)VEY	33.33	1032.46	8	100	8	0.6739	0.73	0.5	517.237	2	47.1711	257000	22515	DDA_5000_Fx1.raw	1	1	Q9Y244|POMP_HUMAN	Oxidation (M)	M5:Oxidation (M):1000.00	3 3 5 5 5 25 12 5	EPHLM(+15.99)VEY	DB Search
EPIEILPNVC(+119.00)Y	36.6	1407.64	11	63.6	11	-0.6078	0.65	1.2	704.829	2	80.9662	379000	39443	DDA_5000_Fx1.raw	1	1	Q9H0C5|BTBD1_HUMAN	Cysteinylation	C10:Cysteinylation:1000.00	0 0 5 20 20 59 0 0 9 16 5	EPIEILPNVC(+119.00)Y	DB Search
EPINIIDALEM(+15.99)	28.14	1272.63	11	27.3	11	-0.6728	0.66	1.9	637.322	2	91.2982	30500	44521	DDA_5000_Fx1.raw	1	1	P04114|APOB_HUMAN	Oxidation (M)	M11:Oxidation (M):1000.00	0 0 0 0 18 0 0 0 0 18 5	EPINIIDALEM(+15.99)	DB Search
EPIYIIT	23.05	847.469	7	42.9	7	-6.7051	0.72	1.1	848.477	1	71.4518	45400	34724	DDA_5000_Fx1.raw	1	1	P06239|LCK_HUMAN:P07948|LYN_HUMAN:P08631|HCK_HUMAN			0 0 8 29 53 0 0	EPIYIIT	DB Search
EPIYIITEY	37.89	1139.58	9	77.8	9	1.3597	0.77	0.1	1140.58	1	81.521	1450000	39731	DDA_5000_Fx1.raw	2	2	P06239|LCK_HUMAN:P07948|LYN_HUMAN			0 0 6 23 73 15 5 2 2	EPIYIITEY	DB Search
EPIYIVTEY	35.77	1125.56	9	88.9	9	-2.2609	0.83	1.2	563.788	2	75.9311	541000	36882	DDA_5000_Fx1.raw	2	2	P51451|BLK_HUMAN:P06241|FYN_HUMAN:P12931|SRC_HUMAN			4 3 3 7 28 11 0 4 5	EPIYIVTEY	DB Search
EPLAIVEGY	24.57	989.507	9	55.6	9	-1.9777	0.76	1.2	990.515	1	73.0788	79600	35517	DDA_5000_Fx1.raw	1	1	Q9UBZ4|APEX2_HUMAN			0 0 0 8 46 21 7 0 4	EPLAIVEGY	DB Search
EPLDDYVNTQGASLFSVTKK	45.2	2211.11	20	85	20	0.0356	0.7	0.3	738.043	3	66.9569	688000	32723	DDA_5000_Fx2.raw	3	3	P00747|PLMN_HUMAN			1 1 16 21 0 2 31 35 28 28 19 19 12 12 19 5 5 6 6 5	EPLDDYVNTQGASLFSVTKK	DB Search
EPLNIKDAY	30.27	1061.54	9	55.6	9	-1.4726	0.85	0.7	531.777	2	47.3815	101000	22643	DDA_5000_Fx1.raw	1	1	O76074|PDE5A_HUMAN			0 0 3 8 8 0 0 3 5	EPLNIKDAY	DB Search
EPLQDPLAL	30.4	994.534	9	66.7	9	-0.9378	0.76	3.5	995.544	1	79.2502	65400	38552	DDA_5000_Fx1.raw	1	1	Q16621|NFE2_HUMAN			0 0 5 8 14 4 0 10 5	EPLQDPLAL	DB Search
EPLSQITAY	33.26	1020.51	9	77.8	9	1.3401	0.68	2.1	1021.52	1	63.8839	168000	30902	DDA_5000_Fx1.raw	1	1	Q63HN8|RN213_HUMAN			0 0 9 11 15 54 15 15 5	EPLSQITAY	DB Search
EPM(+15.99)PALEGHIF	31.86	1255.59	11	63.6	11	-4.4989	0.35	0.9	628.803	2	60.5067	29700	29184	DDA_5000_Fx1.raw	1	1	O75191|XYLB_HUMAN	Oxidation (M)	M3:Oxidation (M):1000.00	3 0 0 8 7 7 8 0 0 4 5	EPM(+15.99)PALEGHIF	DB Search
EPNSYAISF	33.11	1026.47	9	55.6	9	-2.9912	0.74	1.1	514.241	2	70.8475	386000	34457	DDA_5000_Fx1.raw	2	2	P19174|PLCG1_HUMAN			0 0 0 0 5 6 4 67 5	EPNSYAISF	DB Search
EPPLFHPNVY	34.23	1211.6	10	30	10	0.1044	0.59	0.7	606.806	2	59.5749	53700	29009	DDA_5000_Fx2.raw	1	1	P63279|UBC9_HUMAN			0 0 0 0 7 7 0 0 0 5	EPPLFHPNVY	DB Search
EPRVEDFGNAW	43.14	1318.59	11	81.8	11	2.4734	0.71	-0.6	660.304	2	61.8727	1160000	30133	DDA_5000_Fx2.raw	2	2	P04275|VWF_HUMAN			2 0 0 2 2 4 9 9 27 33 5	EPRVEDFGNAW	DB Search
EPSAVALEL	20.63	927.491	9	33.3	9	-5.892	0.77	1.4	928.5	1	72.5812	187000	35319	DDA_5000_Fx1.raw	1	1	P18583|SON_HUMAN			0 0 0 0 27 30 30 0 0	EPSAVALEL	DB Search
EPSFITESY	36.62	1071.48	9	77.8	9	2.4006	0.77	0.1	1072.48	1	67.4382	3410000	32588	DDA_5000_Fx1.raw	2	2	P14921|ETS1_HUMAN			0 0 4 16 21 9 7 5 5	EPSFITESY	DB Search
EPTAAAIAY	27.24	905.449	9	66.7	9	1.5299	0.85	0.3	906.457	1	52.9028	1710000	25379	DDA_5000_Fx1.raw	1	1	P11021|BIP_HUMAN:P54652|HSP72_HUMAN:P17066|HSP76_HUMAN:P34931|HS71L_HUMAN:P0DMV9|HS71B_HUMAN:P0DMV8|HS71A_HUMAN:P11142|HSP7C_HUMAN			0 0 1 4 8 26 19 5 5	EPTAAAIAY	DB Search
EPTAAALAY	27.24	905.449	9	66.7	9	-0.9162	0.78	0.3	906.457	1	52.9028	1710000	25379	DDA_5000_Fx1.raw	1	1	P38646|GRP75_HUMAN			0 0 1 4 8 26 19 5 5	EPTAAALAY	DB Search
EPVALLQEVY	33.34	1159.61	10	70	10	1.7382	0.68	5.8	580.817	2	82.0192	312000	39851	DDA_5000_Fx1.raw	2	2	Q9HBW9|AGRL4_HUMAN			0 0 0 9 16 43 46 49 17 5	EPVALLQEVY	DB Search
EPVDISTAM(+15.99)	24.38	977.438	9	33.3	9	5.1046	0.74	-0.1	489.726	2	43.6746	159000	20778	DDA_5000_Fx1.raw	1	1	P18583|SON_HUMAN	Oxidation (M)	M9:Oxidation (M):1000.00	1 0 0 0 1 1 2 9 5	EPVDISTAM(+15.99)	DB Search
EPVEVLPNVNY	32.5	1271.64	11	36.4	11	-0.1148	0.73	1.4	636.828	2	72.8714	34900	35398	DDA_5000_Fx1.raw	1	1	Q9BX70|BTBD2_HUMAN			5 0 0 0 0 35 0 0 0 20 5	EPVEVLPNVNY	DB Search
EPVGWIAVY	25.66	1032.53	9	55.6	9	-2.1679	0.77	-0.6	1033.53	1	84.6221	71800	41588	DDA_5000_Fx2.raw	1	1	Q9H3H3|CK068_HUMAN			0 0 0 0 7 25 25 13 5	EPVGWIAVY	DB Search
EPVPASIPNYY	28.71	1248.6	11	27.3	11	0.0096	0.78	0.8	625.309	2	68.0127		32989	DDA_5000_Fx1.raw	0	0	Q9UPN9|TRI33_HUMAN			0 0 0 0 0 0 3 0 0 8 5	EPVPASIPNYY	DB Search
EPWVEQDKF	33.32	1176.55	9	100	9	-0.386	0.81	2.5	589.281	2	54.943	157000	26425	DDA_5000_Fx1.raw	1	1	P32754|HPPD_HUMAN			5 11 48 48 15 15 24 24 5	EPWVEQDKF	DB Search
EQELIYFTF	35.72	1188.57	9	77.8	9	2.0298	0.66	0	595.292	2	99.355	1510000	48804	DDA_5000_Fx2.raw	6	6	Q92565|RPGF5_HUMAN			2 2 14 15 10 0 0 46 5	EQELIYFTF	DB Search
EQPETYYKW	25.12	1242.56	9	77.8	9	-0.9868	0.74	-0.1	622.285	2	51.7464	157000	24845	DDA_5000_Fx1.raw	1	1	Q8N201|INT1_HUMAN			0 0 6 6 4 4 7 5 5	EQPETYYKW	DB Search
EQVGGPSLTSDLQAQSK	43.33	1743.86	17	76.5	17	0.6008	0.74	1.3	872.94	2	47.3305	81800	22626	DDA_5000_Fx1.raw	1	1	P04004|VTNC_HUMAN			0 0 19 38 38 20 20 23 40 11 11 10 10 7 7 0 0	EQVGGPSLTSDLQAQSK	DB Search
ESASLLR	30.55	774.423	7	100	7	-2.0895	0.69	-0.6	388.219	2	29.9511	99700	14010	DDA_5000_Fx1.raw	2	2	P01024|CO3_HUMAN			2 2 9 5 5 4 4	ESASLLR	DB Search
ESTLHLVLR	44.96	1066.61	9	100	9	-0.518	0.75	2.7	534.315	2	44.2396	311000	21339	DDA_5000_Fx2.raw	5	5	P0CG48|UBC_HUMAN:P62979|RS27A_HUMAN:P0CG47|UBB_HUMAN:P62987|RL40_HUMAN			5 13 13 31 42 18 6 6 5	ESTLHLVLR	DB Search
ESVGKGAVHDVK	37.02	1224.65	12	0	12	-2.9368	0.64	1.3	613.331	2	18.4627	17800	8665	DDA_5000_Fx2.raw	2	2	P81605|DCD_HUMAN			0 0 0 0 0 0 0 0 1 1 1 1	ESVGKGAVHDVK	DB Search
ESVGKGAVHDVKD	37.39	1339.67	13	7.7	13	-2.2147	0.78	0.6	670.844	2	19.1847	8630	9012	DDA_5000_Fx2.raw	1	1	P81605|DCD_HUMAN			0 0 0 0 0 0 0 0 0 0 14 0 0	ESVGKGAVHDVKD	DB Search
ESVGKGAVHDVKDV	45.18	1438.74	14	50	14	-0.1745	0.52	0.8	480.588	3	24	51000	11343	DDA_5000_Fx2.raw	3	3	P81605|DCD_HUMAN			0 0 0 0 0 0 0 3 5 3 3 3 4 5	ESVGKGAVHDVKDV	DB Search
ESVGKGAVHDVKDVLDS	45.2	1753.88	17	64.7	17	-2.059	0.57	1	585.636	3	40.6538	433000	19548	DDA_5000_Fx2.raw	1	1	P81605|DCD_HUMAN			5 11 12 0 0 0 0 5 11 4 4 0 0 40 21 21 5	ESVGKGAVHDVKDVLDS	DB Search
EVFPLAM(+15.99)NY	37.06	1098.51	9	33.3	9	-3.9906	0.86	0.6	1099.51	1	74.4123	369000	36164	DDA_5000_Fx1.raw	1	1	P30279|CCND2_HUMAN:P30281|CCND3_HUMAN:P24385|CCND1_HUMAN	Oxidation (M)	M7:Oxidation (M):1000.00	0 0 20 0 0 15 12 0 0	EVFPLAM(+15.99)NY	DB Search
EVGALLQ(+0.98)	21.15	729.391	7	42.9	7	6.5723	0.3	0.7	730.399	1	57.6437	145000	27799	DDA_5000_Fx1.raw	1	1	Q96Q15|SMG1_HUMAN	Deamidation (NQ)	Q7:Deamidation (NQ):1000.00	1 1 0 0 32 5 5	EVGALLQ(+0.98)	DB Search
EVGLSLEPV	20.71	941.507	9	55.6	9	-3.9225	0.23	1.4	942.516	1	74.5331	516000	36189	DDA_5000_Fx1.raw	1	1	Q9UKN5|PRDM4_HUMAN			0 0 7 5 5 8 4 0 0	EVGLSLEPV	DB Search
EVIPYTPAM(+15.99)	35.45	1035.49	9	66.7	9	5.6091	0.92	1.7	1036.5	1	58.0116	645000	27960	DDA_5000_Fx1.raw	2	2	P09601|HMOX1_HUMAN	Oxidation (M)	M9:Oxidation (M):1000.00	0 0 5 2 1 29 11 11 5	EVIPYTPAM(+15.99)	DB Search
EVNADRITWL	21.65	1215.62	10	60	10	-0.9172	0.79	0.5	608.82	2	67.03	62200	32813	DDA_5000_Fx2.raw	1	1	Q08188|TGM3_HUMAN			5 4 15 10 0 0 0 0 10 5	EVNADRITWL	DB Search
EVQLVESGEGLVQPGGSLRLS	25.61	2153.13	21	42.9	21	4.1096	0.66	-1.9	1077.57	2	76.0182	194000	37281	DDA_5000_Fx2.raw	2	2	A0A075B6Q5|HV364_HUMAN			0 0 1 19 0 0 0 0 0 0 7 9 40 2 2 2 2 2 0 0 0	EVQLVESGEGLVQPGGSLRLS	DB Search
EVQLVESGG	24.83	916.45	9	55.6	9	4.461	0.94	1.6	917.459	1	43.9916	205000	20934	DDA_5000_Fx1.raw	1	1	P01782|HV309_HUMAN:A0A0C4DH30|HV316_HUMAN:A0A0C4DH42|HV366_HUMAN:A0A0B4J1V0|HV315_HUMAN:A0A0J9YX35|HV64D_HUMAN:A0A0C4DH35|HV335_HUMAN:P01766|HV313_HUMAN:A0A0B4J1X5|HV374_HUMAN:A0A0B4J1Y9|HV372_HUMAN:A0A0C4DH32|HV320_HUMAN:A0A0A0MS15|HV349_HUMAN:P01780|HV307_HUMAN:A0A0B4J1V1|HV321_HUMAN:P01763|HV348_HUMAN:A0A0B4J1V6|HV373_HUMAN:P0DP04|HV43D_HUMAN:P01764|HV323_HUMAN:A0A0B4J1X8|HV343_HUMAN:A0A0C4DH3…			0 0 14 81 24 6 2 0 0	EVQLVESGG	DB Search
EVQLVESGGGL	33.63	1086.56	11	81.8	11	0.6268	0.63	1.7	544.286	2	63.1706	179000	30555	DDA_5000_Fx1.raw	2	2	P01782|HV309_HUMAN:A0A0C4DH30|HV316_HUMAN:A0A0C4DH42|HV366_HUMAN:A0A0B4J1V0|HV315_HUMAN:A0A0J9YX35|HV64D_HUMAN:A0A0C4DH35|HV335_HUMAN:P01766|HV313_HUMAN:A0A0B4J1X5|HV374_HUMAN:A0A0B4J1Y9|HV372_HUMAN:A0A0A0MS15|HV349_HUMAN:P01780|HV307_HUMAN:A0A0B4J1V1|HV321_HUMAN:P01763|HV348_HUMAN:A0A0B4J1V6|HV373_HUMAN:P01764|HV323_HUMAN:A0A0C4DH36|HV338_HUMAN			0 0 7 13 4 2 3 3 9 19 5	EVQLVESGGGL	DB Search
EVQLVESGGGLIQPGG	25.53	1538.79	16	18.8	16	9.0359	0.92	6	770.409	2	73.1222	211000	35969	DDA_5000_Fx3.raw	1	1	A0A0C4DH42|HV366_HUMAN			0 0 0 16 0 0 0 0 0 0 0 1 3 10 0 0	EVQLVESGGGLIQPGG	DB Search
EVQLVESGGGLIQPGGSLRLS	45.2	2095.13	21	66.7	21	1.0374	0.86	-0.9	1048.57	2	73.268	4150000	35921	DDA_5000_Fx2.raw	7	7	A0A0C4DH42|HV366_HUMAN			0 0 4 26 21 30 19 12 6 6 6 14 39 2 2 2 1 1 0 0 0	EVQLVESGGGLIQPGGSLRLS	DB Search
EVQLVESGGGLVK	35.78	1313.72	13	84.6	13	-0.0291	0.91	1.7	657.868	2	51.0697	115000	24503	DDA_5000_Fx1.raw	1	1	A0A0B4J1V1|HV321_HUMAN:A0A0B4J1V0|HV315_HUMAN			3 3 24 64 97 42 18 0 0 3 3 7 5	EVQLVESGGGLVK	DB Search
EVQLVESGGGLVKPG	44.73	1467.79	15	66.7	15	2.8864	0.81	1.4	734.905	2	53.5929	208000	25970	DDA_5000_Fx2.raw	1	1	A0A0B4J1V1|HV321_HUMAN:A0A0B4J1V0|HV315_HUMAN			0 0 16 50 82 35 22 6 0 3 9 5 49 0 0	EVQLVESGGGLVKPG	DB Search
EVQLVESGGGLVKPGG	44.61	1524.81	16	62.5	16	3.3016	0.8	-0.4	763.414	2	53.7752	274000	26103	DDA_5000_Fx2.raw	3	3	A0A0B4J1V1|HV321_HUMAN:A0A0B4J1V0|HV315_HUMAN			0 0 6 27 30 21 11 4 2 0 2 3 24 0 0 0	EVQLVESGGGLVKPGG	DB Search
EVQLVESGGGLVKPGGSLRLS	45.2	2081.15	21	47.6	21	0.4618	0.42	2.4	694.725	3	60.3901	9780000	29678	DDA_5000_Fx2.raw	8	8	A0A0B4J1V1|HV321_HUMAN:A0A0B4J1V0|HV315_HUMAN			0 0 19 46 81 49 21 5 4 1 1 14 32 4 1 1 1 0 0 0 0	EVQLVESGGGLVKPGGSLRLS	DB Search
EVQLVESGGGLVQ	45.09	1313.68	13	84.6	13	5.9419	0.81	1.8	657.85	2	64.3971	557000	31409	DDA_5000_Fx2.raw	3	3	P01782|HV309_HUMAN:A0A0C4DH30|HV316_HUMAN:A0A0J9YX35|HV64D_HUMAN:A0A0C4DH35|HV335_HUMAN:P01766|HV313_HUMAN:A0A0B4J1X5|HV374_HUMAN:A0A0B4J1Y9|HV372_HUMAN:A0A0A0MS15|HV349_HUMAN:P01780|HV307_HUMAN:P01763|HV348_HUMAN:A0A0B4J1V6|HV373_HUMAN:P01764|HV323_HUMAN:A0A0C4DH36|HV338_HUMAN			5 7 7 33 16 9 0 0 3 3 3 35 5	EVQLVESGGGLVQ	DB Search
EVQLVESGGGLVQ(+0.98)PGGSLRLS	45.2	2082.1	21	66.7	21	0.0365	0.82	1.8	1042.06	2	71.3803	137000	34967	DDA_5000_Fx2.raw	1	1	P01780|HV307_HUMAN:A0A0C4DH30|HV316_HUMAN:P01763|HV348_HUMAN:A0A0J9YX35|HV64D_HUMAN:A0A0C4DH35|HV335_HUMAN:P01766|HV313_HUMAN:A0A0B4J1X5|HV374_HUMAN:P01764|HV323_HUMAN:A0A0B4J1Y9|HV372_HUMAN	Deamidation (NQ)	Q13:Deamidation (NQ):277.05	0 0 4 30 28 53 39 21 13 8 8 23 34 2 1 1 2 2 0 0 0	EVQLVESGGGLVQ(+0.98)PGGSLRLS	DB Search
EVQLVESGGGLVQ(+0.98)PGRSLRL	21.9	2094.14	20	25	20	-13.2105	0.15	7.7	699.06	3	53.5401	321000	25945	DDA_5000_Fx2.raw	1	1	P01782|HV309_HUMAN:A0A0A0MS15|HV349_HUMAN	Deamidation (NQ)	Q13:Deamidation (NQ):101.25	0 0 21 52 80 0 0 4 2 0 0 0 0 0 0 0 0 0 0 0	EVQLVESGGGLVQ(+0.98)PGRSLRL	DB Search
EVQLVESGGGLVQ(+0.98)PRGSLRL	38.77	2094.14	20	45	20	3.2097	0.42	1.2	1048.08	2	69.9603	130000	34249	DDA_5000_Fx2.raw	1	1	A0A0C4DH36|HV338_HUMAN	Deamidation (NQ)	Q13:Deamidation (NQ):192.46	0 0 4 32 33 51 23 10 4 4 5 0 0 0 0 0 0 0 0 0	EVQLVESGGGLVQ(+0.98)PRGSLRL	DB Search
EVQLVESGGGLVQPG	45.2	1467.76	15	73.3	15	6.2461	0.9	-0.5	734.885	2	65.8116	1490000	32114	DDA_5000_Fx2.raw	4	4	P01782|HV309_HUMAN:P01780|HV307_HUMAN:A0A0A0MS15|HV349_HUMAN:A0A0C4DH30|HV316_HUMAN:P01763|HV348_HUMAN:A0A0B4J1V6|HV373_HUMAN:A0A0J9YX35|HV64D_HUMAN:A0A0C4DH35|HV335_HUMAN:P01766|HV313_HUMAN:A0A0B4J1X5|HV374_HUMAN:P01764|HV323_HUMAN:A0A0B4J1Y9|HV372_HUMAN			0 0 3 19 13 8 3 3 2 2 9 2 4 0 0	EVQLVESGGGLVQPG	DB Search
EVQLVESGGGLVQPGG	44.73	1524.78	16	68.8	16	6.2229	0.88	3.7	763.399	2	65.5747	849000	32013	DDA_5000_Fx2.raw	3	3	P01780|HV307_HUMAN:A0A0C4DH30|HV316_HUMAN:P01763|HV348_HUMAN:A0A0B4J1V6|HV373_HUMAN:A0A0J9YX35|HV64D_HUMAN:A0A0C4DH35|HV335_HUMAN:P01766|HV313_HUMAN:A0A0B4J1X5|HV374_HUMAN:P01764|HV323_HUMAN:A0A0B4J1Y9|HV372_HUMAN			0 0 3 21 13 8 4 2 2 2 7 1 3 9 0 0	EVQLVESGGGLVQPGG	DB Search
EVQLVESGGGLVQPGGSLRLS	45.2	2081.11	21	42.9	21	1.927	0.79	0	694.711	3	70.0135	7780000	34271	DDA_5000_Fx2.raw	14	14	P01780|HV307_HUMAN:A0A0C4DH30|HV316_HUMAN:P01763|HV348_HUMAN:A0A0J9YX35|HV64D_HUMAN:A0A0C4DH35|HV335_HUMAN:P01766|HV313_HUMAN:A0A0B4J1X5|HV374_HUMAN:P01764|HV323_HUMAN:A0A0B4J1Y9|HV372_HUMAN			0 0 2 7 6 3 1 1 1 1 3 5 15 13 3 1 1 1 0 0 0	EVQLVESGGGLVQPGGSLRLS	DB Search
EVQLVESGGGLVQPGRSLRLS	32.88	2180.19	21	23.8	21	1.8437	0.16	4.2	727.741	3	61.5025	1730000	30474	DDA_5000_Fx3.raw	1	1	A0A0A0MS15|HV349_HUMAN:P01782|HV309_HUMAN			0 0 2 51 91 52 18 0 0 0 0 0 0 0 0 0 0 0 0 0 0	EVQLVESGGGLVQPGRSLRLS	DB Search
EVQLVESGGGLVQPRGSLRLS	44.43	2180.19	21	42.9	21	1.6878	0.14	2.8	727.74	3	61.3828	4060000	29855	DDA_5000_Fx2.raw	3	3	A0A0C4DH36|HV338_HUMAN			0 0 17 47 71 41 21 6 2 1 1 2 2 0 0 0 0 0 0 0 0	EVQLVESGGGLVQPRGSLRLS	DB Search
EVQLVESGGGVVRPGGSLRLS	42.96	2095.14	21	28.6	21	1.345	0.12	-0.5	699.386	3	57.0489	883000	27698	DDA_5000_Fx2.raw	4	4	A0A0C4DH32|HV320_HUMAN			0 0 20 50 75 45 20 5 1 0 0 0 0 0 0 0 0 0 0 0 0	EVQLVESGGGVVRPGGSLRLS	DB Search
EVQLVESGGVVVQPGGSLRLS	20.82	2109.14	21	33.3	21	-7.3135	0.32	8.9	704.061	3	61.1978	105000	29815	DDA_5000_Fx2.raw	1	1	P0DP04|HV43D_HUMAN:A0A0B4J1X8|HV343_HUMAN			0 0 14 50 79 38 21 7 2 0 0 0 0 0 0 0 0 0 0 0 0	EVQLVESGGVVVQPGGSLRLS	DB Search
EVQLVETGGGLIQPGGSLRLS	32.65	2109.14	21	28.6	21	1.3766	0.72	2.3	1055.58	2	74.005	49200	36287	DDA_5000_Fx2.raw	1	1	P0DOX2|IGA2_HUMAN:P01767|HV353_HUMAN			0 0 0 29 11 27 0 0 0 0 17 17 48 0 0 0 0 0 0 0 0	EVQLVETGGGLIQPGGSLRLS	DB Search
EVQLVQSGAEVKKPGESLKIS	42.01	2225.23	21	57.1	21	1.8348	0.27	0.6	557.314	4	43.869	2970000	21451	DDA_5000_Fx3.raw	6	6	A0A0C4DH38|HV551_HUMAN			0 0 6 3 34 36 20 4 4 7 5 5 11 0 0 0 0 0 3 0 0	EVQLVQSGAEVKKPGESLKIS	DB Search
EVQLVQSGAEVKKPGESLR	21	2053.12	19	21.1	19	23.9798	0.14	-1.8	685.378	3	56.9428	123000	27668	DDA_5000_Fx2.raw	1	1	A0A0J9YXX1|HV5X1_HUMAN			0 0 17 53 0 0 0 0 0 0 12 28 0 0 0 0 0 0 0	EVQLVQSGAEVKKPGESLR	DB Search
EVQLVQSGAEVKKPGESLRIS	45.2	2253.23	21	52.4	21	1.7831	0.39	1.4	564.316	4	44.4775	1390000	21433	DDA_5000_Fx2.raw	5	5	A0A0J9YXX1|HV5X1_HUMAN			0 0 3 1 31 41 26 8 6 6 9 11 13 4 0 0 0 0 0 0 0	EVQLVQSGAEVKKPGESLRIS	DB Search
EVSKIVQTY	33.35	1065.57	9	55.6	9	2.1667	0.88	0	533.793	2	38.7066	97700	18342	DDA_5000_Fx1.raw	1	1	P12814|ACTN1_HUMAN			0 0 0 0 2 4 3 24 5	EVSKIVQTY	DB Search
EVTEFAKT	37.62	923.46	8	75	8	0.2862	0.84	1.4	462.738	2	31.0997	91600	15196	DDA_5000_Fx3.raw	3	3	P02768|ALBU_HUMAN			0 0 6 6 7 7 4 4	EVTEFAKT	DB Search
EWASRFWLW	39.14	1279.61	9	88.9	9	-2.2431	0.73	0.4	640.814	2	92.7779	729000	45597	DDA_5000_Fx2.raw	1	1	Q8N766|EMC1_HUMAN			5 5 32 5 0 8 14 37 5	EWASRFWLW	DB Search
EWSPYTKIFQF	45.04	1444.7	11	100	11	-4.0132	0.56	-1.1	723.358	2	84.0198	1230000	41231	DDA_5000_Fx2.raw	2	2	Q9Y6Y0|NS1BP_HUMAN			5 27 31 24 24 17 2 2 9 11 5	EWSPYTKIFQF	DB Search
EYAAGPFALF	41.63	1084.52	10	60	10	-7.1384	0.54	0.1	543.269	2	99.7475	1140000	49042	DDA_5000_Fx2.raw	2	2	P03886|NU1M_HUMAN			0 0 5 0 0 10 10 11 18 5	EYAAGPFALF	DB Search
EYAAQ(+0.98)LQRF	30.23	1125.55	9	77.8	9	-1.2603	0.5	-5.7	563.777	2	48.3368	5410	23177	DDA_5000_Fx1.raw	1	1	Q15642|CIP4_HUMAN	Deamidation (NQ)	Q5:Deamidation (NQ):32.28	1 1 5 2 2 23 12 4 4	EYAAQ(+0.98)LQRF	DB Search
EYAAQLQNF	33.41	1082.5	9	77.8	9	1.8513	0.67	1.5	542.26	2	63.2807	386000	30580	DDA_5000_Fx1.raw	2	2	Q5T0N5|FBP1L_HUMAN			0 0 14 13 13 14 4 23 5	EYAAQLQNF	DB Search
EYAAQLQRF	36.95	1124.56	9	77.8	9	-1.7113	0.27	-0.5	563.288	2	48.4832	846000	23276	DDA_5000_Fx1.raw	1	1	Q15642|CIP4_HUMAN			0 0 28 22 14 7 6 3 3	EYAAQLQRF	DB Search
EYADIFC(+119.00)QF	43.48	1253.47	9	33.3	9	-0.867	0.74	-0.6	627.744	2	86.325	2970000	42387	DDA_5000_Fx2.raw	2	2	O60333|KIF1B_HUMAN:Q12756|KIF1A_HUMAN	Cysteinylation	C7:Cysteinylation:1000.00	0 0 0 0 0 1 2 2 3	EYADIFC(+119.00)QF	DB Search
EYAHLFEVF	33.27	1153.54	9	66.7	9	-1.8321	0.79	0.9	577.78	2	79.6119	2990000	39020	DDA_5000_Fx2.raw	4	4	Q96PQ6|ZN317_HUMAN			2 1 0 0 28 32 32 11 5	EYAHLFEVF	DB Search
EYAKIEETM(+15.99)	38.09	1128.5	9	77.8	9	1.9911	0.82	-0.1	565.258	2	29.368	366000	13690	DDA_5000_Fx1.raw	1	1	Q86UW7|CAPS2_HUMAN	Oxidation (M)	M9:Oxidation (M):1000.00	0 0 15 3 5 5 5 41 5	EYAKIEETM(+15.99)	DB Search
EYAKIFTTY	42.39	1134.56	9	77.8	9	1.9482	0.9	1.5	568.288	2	58.2499	402000	28072	DDA_5000_Fx1.raw	1	1	Q7L5N7|PCAT2_HUMAN			0 0 8 3 3 4 3 39 5	EYAKIFTTY	DB Search
EYAKIHDLL	34.61	1100.59	9	55.6	9	-2.3998	0.78	2.5	551.302	2	47.7909	730000	23093	DDA_5000_Fx2.raw	2	2	Q5VUA4|ZN318_HUMAN			0 0 5 4 4 0 0 6 5	EYAKIHDLL	DB Search
EYAKTFGYTF	34.55	1225.57	10	40	10	0.3025	0.74	-0.8	613.79	2	61.7173	469000	30074	DDA_5000_Fx2.raw	2	2	Q9Y4F3|MARF1_HUMAN			0 0 5 1 1 1 1 4 29 5	EYAKTFGYTF	DB Search
EYALLYHTL	39.14	1121.58	9	77.8	9	-3.5	0.77	0	1122.58	1	66.807	16500000	32383	DDA_5000_Fx1.raw	4	4	P19801|AOC1_HUMAN			0 0 21 75 56 45 28 40 5	EYALLYHTL	DB Search
EYANAIC(+119.00)QW	23.61	1215.47	9	77.8	9	-4.9778	0.76	0.4	608.742	2	61.5005	97200	29692	DDA_5000_Fx1.raw	1	1	P08910|ABHD2_HUMAN	Cysteinylation	C7:Cysteinylation:1000.00	5 5 5 0 0 5 14 14 5	EYANAIC(+119.00)QW	DB Search
EYAQALKNSF	41.62	1169.57	10	40	10	-2.6741	0.84	2.1	585.794	2	47.9863	46800	22978	DDA_5000_Fx1.raw	1	1	Q5K651|SAMD9_HUMAN			0 0 0 0 12 12 0 0 5 5	EYAQALKNSF	DB Search
EYASLRTLW	35.09	1137.58	9	77.8	9	-1.4112	0.74	0.7	569.799	2	68.2328	96300	33376	DDA_5000_Fx2.raw	1	1	Q9UPR0|PLCL2_HUMAN			5 5 68 28 16 0 0 4 5	EYASLRTLW	DB Search
EYASVLQLL	30.14	1034.56	9	33.3	9	1.285	0.74	1.4	1035.57	1	97.3197	60200	47854	DDA_5000_Fx2.raw	1	1	Q9UBD5|ORC3_HUMAN			0 0 31 29 25 0 0 0 0	EYASVLQLL	DB Search
EYATKISRF	39.35	1113.58	9	77.8	9	-2.1403	0.57	-0.6	372.201	3	33.6268	1270000	15889	DDA_5000_Fx1.raw	4	4	Q9GZP4|PITH1_HUMAN			5 5 34 34 53 34 2 1 1	EYATKISRF	DB Search
EYAVLTSTI	33.28	995.518	9	77.8	9	-3.0514	0.51	-0.1	498.766	2	71.0308	4250000	34458	DDA_5000_Fx1.raw	3	3	P14316|IRF2_HUMAN			0 0 24 27 14 3 7 62 5	EYAVLTSTI	DB Search
EYAVM(+15.99)LY	25.17	903.405	7	42.9	7	1.8326	0.77	0.5	904.413	1	66.8862	94600	32449	DDA_5000_Fx1.raw	1	1	Q7L576|CYFP1_HUMAN:Q96F07|CYFP2_HUMAN	Oxidation (M)	M5:Oxidation (M):1000.00	0 0 39 32 21 0 0	EYAVM(+15.99)LY	DB Search
EYAVM(+15.99)LYTW	42.23	1190.53	9	66.7	9	0.3136	0.84	2.3	596.275	2	85.487	1670000	41937	DDA_5000_Fx2.raw	4	4	Q7L576|CYFP1_HUMAN:Q96F07|CYFP2_HUMAN	Oxidation (M)	M5:Oxidation (M):1000.00	0 0 8 5 5 7 0 46 5	EYAVM(+15.99)LYTW	DB Search
EYDFIAAQF	33.33	1102.5	9	55.6	9	3.477	0.59	2.3	552.257	2	87.3882	81700	42569	DDA_5000_Fx1.raw	1	1	Q13635|PTC1_HUMAN			0 0 0 9 9 9 0 7 5	EYDFIAAQF	DB Search
EYDLIVHQL	42.28	1128.58	9	77.8	9	-0.3705	0.83	3.2	565.3	2	65.5744	3800000	32039	DDA_5000_Fx2.raw	3	3	O75436|VP26A_HUMAN			0 0 9 9 18 18 8 3 3	EYDLIVHQL	DB Search
EYDNFFQHL	41.3	1211.52	9	77.8	9	-0.1612	0.88	1	606.77	2	72.4293	1450000	35459	DDA_5000_Fx2.raw	2	2	Q7Z460|CLAP1_HUMAN			0 0 19 19 26 15 15 3 3	EYDNFFQHL	DB Search
EYDPVIILI	25.28	1073.6	9	44.4	9	0.8657	0.92	1.3	1074.61	1	102.832	248000	50157	DDA_5000_Fx1.raw	2	2	Q9H2C2|ARV1_HUMAN			0 0 0 28 28 82 59 0 0	EYDPVIILI	DB Search
EYERFFALL	34.78	1186.6	9	88.9	9	-3.7001	0.81	-2.1	594.307	2	84.8319	315000	41652	DDA_5000_Fx2.raw	1	1	Q8NEB7|ACRBP_HUMAN			2 2 2 0 5 6 19 27 5	EYERFFALL	DB Search
EYFDKNLALF	43.81	1258.62	10	80	10	-1.9182	0.84	1.5	630.32	2	76.4919	49600	37522	DDA_5000_Fx2.raw	1	1	Q9UHW9|S12A6_HUMAN			2 2 7 0 0 5 12 14 31 5	EYFDKNLALF	DB Search
EYFEEAANF	30.66	1118.46	9	77.8	9	2.4259	0.86	-0.1	1119.46	1	71.0308	356000	34497	DDA_5000_Fx1.raw	2	2	Q14032|BAAT_HUMAN			0 0 39 34 17 17 7 4 4	EYFEEAANF	DB Search
EYFESPFTI	39.95	1131.51	9	77.8	9	3.5684	0.87	0.3	1132.52	1	91.435	1890000	44983	DDA_5000_Fx2.raw	5	5	P00414|COX3_HUMAN			0 0 25 10 30 12 12 3 3	EYFESPFTI	DB Search
EYFKSFNF	35.12	1080.49	8	37.5	8	-0.1084	0.82	0	541.253	2	66.9527	555000	32728	DDA_5000_Fx2.raw	2	2	Q8N1A6|CD033_HUMAN			0 0 10 1 1 1 5 5	EYFKSFNF	DB Search
EYFRVPDSATF	42.64	1330.62	11	54.5	11	0.4461	0.72	0.8	666.317	2	66.693	179000	32614	DDA_5000_Fx2.raw	1	1	Q7Z7G8|VP13B_HUMAN			0 0 8 0 22 0 0 52 52 54 5	EYFRVPDSATF	DB Search
EYFSYPVSL	33.33	1103.52	9	33.3	9	3.6431	0.89	0.5	1104.53	1	83.9474	63300	40870	DDA_5000_Fx1.raw	1	1	P37088|SCNNA_HUMAN			0 0 12 12 18 0 0 0 0	EYFSYPVSL	DB Search
EYGENFPM(+15.99)L	24.12	1114.46	9	55.6	9	-2.7435	0.8	0.2	558.239	2	72.9219	690000	35433	DDA_5000_Fx1.raw	3	3	P58317|ZN121_HUMAN	Oxidation (M)	M8:Oxidation (M):1000.00	1 1 4 0 0 12 24 24 5	EYGENFPM(+15.99)L	DB Search
EYGFGAAF	23.92	860.37	8	50	8	-3.1563	0.79	-0.3	861.377	1	75.5629	110000	36723	DDA_5000_Fx1.raw	1	1	Q15124|PGM5_HUMAN			0 0 14 0 0 6 13 5	EYGFGAAF	DB Search
EYGFISQ	21.75	842.381	7	100	7	6.0114	0.77	0.8	843.389	1	59.2459	53200	28600	DDA_5000_Fx1.raw	1	1	Q9ULS5|TMCC3_HUMAN			4 4 14 33 9 25 5	EYGFISQ	DB Search
EYGFISQTL	39.44	1056.51	9	77.8	9	3.2847	0.85	-1.1	1057.52	1	76.0182	4450000	37284	DDA_5000_Fx2.raw	4	4	Q9ULS5|TMCC3_HUMAN			0 0 17 49 12 5 5 8 5	EYGFISQTL	DB Search
EYGFYHDFF	34.51	1223.49	9	33.3	9	-2.3229	0.69	1.6	612.754	2	77.8817	186000	37856	DDA_5000_Fx1.raw	2	2	Q9BW92|SYTM_HUMAN			0 0 0 0 8 3 0 0 5	EYGFYHDFF	DB Search
EYGIFNQKI	41.48	1110.57	9	100	9	0.5015	0.85	-0.5	556.292	2	59.7414	943000	29305	DDA_5000_Fx3.raw	3	3	P06737|PYGL_HUMAN			5 9 11 9 32 10 10 7 5	EYGIFNQKI	DB Search
EYGKFFVTL	43.7	1102.57	9	100	9	-5.1025	0.91	-0.8	1103.58	1	73.2412	37700000	35895	DDA_5000_Fx2.raw	6	6	Q68EM7|RHG17_HUMAN			2 2 4 4 21 49 41 11 5	EYGKFFVTL	DB Search
EYGKVEFVF	38	1116.55	9	44.4	9	-2.4682	0.82	2.3	559.283	2	70.0654	15500000	34429	DDA_5000_Fx2.raw	4	4	Q9HBL0|TENS1_HUMAN			1 1 0 0 1 4 13 7 5	EYGKVEFVF	DB Search
EYGNIIVTL	28.94	1020.55	9	55.6	9	-1.0851	0.87	1	1021.56	1	82.9886	1300000	40406	DDA_5000_Fx1.raw	3	3	P23470|PTPRG_HUMAN			0 0 6 6 50 29 13 0 0	EYGNIIVTL	DB Search
EYGPVYSTW	37.17	1100.48	9	55.6	9	1.2743	0.83	1.9	1101.49	1	72.1902	445000	35108	DDA_5000_Fx1.raw	1	1	Q5VWJ9|SNX30_HUMAN			0 0 9 0 0 15 5 11 5	EYGPVYSTW	DB Search
EYGQVNHAL	29.06	1029.49	9	33.3	9	1.1499	0.6	-0.4	515.751	2	33.312	29900	15678	DDA_5000_Fx1.raw	1	1	Q9BSJ2|GCP2_HUMAN			0 0 0 0 12 12 0 0 5	EYGQVNHAL	DB Search
EYGRIGNFI	31.86	1067.54	9	55.6	9	-6.3847	0.7	1.1	534.778	2	60.4024	156000	29150	DDA_5000_Fx1.raw	1	1	Q00796|DHSO_HUMAN			3 3 2 0 0 0 0 14 5	EYGRIGNFI	DB Search
EYGSIIAFF	32.46	1045.51	9	77.8	9	7.1398	0.73	-0.5	1046.52	1	103.433	2130000	50969	DDA_5000_Fx3.raw	2	2	P35658|NU214_HUMAN			0 0 15 16 37 13 13 6 5	EYGSIIAFF	DB Search
EYGVHWNFF	41.83	1197.52	9	55.6	9	-4.8397	0.81	0.7	599.77	2	79.9285	66500	39229	DDA_5000_Fx2.raw	1	1	Q7Z7B1|PIGW_HUMAN			5 1 0 0 0 3 3 5 5	EYGVHWNFF	DB Search
EYGVIRDVL	37.32	1062.57	9	77.8	9	-5.2993	0.72	0.1	532.293	2	62.3886	2010000	30119	DDA_5000_Fx1.raw	1	1	O95479|G6PE_HUMAN			5 6 11 11 18 0 0 2 5	EYGVIRDVL	DB Search
EYIAKQFGF	41.9	1101.55	9	77.8	9	2.5935	0.91	1.4	551.783	2	64.2624	2390000	31549	DDA_5000_Fx3.raw	3	3	Q14643|ITPR1_HUMAN			0 0 33 51 8 3 3 33 5	EYIAKQFGF	DB Search
EYIDDLFKL	33.76	1154.59	9	77.8	9	-2.7862	0.72	4.3	578.303	2	85.9861	84200	42252	DDA_5000_Fx2.raw	1	1	Q8TEU7|RPGF6_HUMAN:Q9Y4G8|RPGF2_HUMAN			0 0 42 26 11 11 29 57 5	EYIDDLFKL	DB Search
EYIHALTLL	36.95	1071.6	9	55.6	9	-5.5568	0.51	0.9	536.806	2	73.4509	565000	35965	DDA_5000_Fx2.raw	2	2	Q96A65|EXOC4_HUMAN			0 0 0 0 34 33 33 21 5	EYIHALTLL	DB Search
EYIHKQGIVHL	43.97	1335.73	11	45.5	11	-1.3781	0.51	0.2	446.251	3	34.5081	56500	16484	DDA_5000_Fx2.raw	1	1	Q15746|MYLK_HUMAN			0 0 5 7 1 1 0 0 3 4 4	EYIHKQGIVHL	DB Search
EYIHNFKLL	25.31	1175.63	9	77.8	9	-2.6085	0.09	0.8	392.886	3	56.8383	91300	27614	DDA_5000_Fx2.raw	1	1	Q15555|MARE2_HUMAN			0 0 30 13 5 5 9 11 5	EYIHNFKLL	DB Search
EYIIEYPHF	30.18	1209.57	9	77.8	9	-4.5507	0.91	5.1	605.796	2	73.448	157000	35674	DDA_5000_Fx1.raw	1	1	Q13423|NNTM_HUMAN			0 0 20 37 29 29 51 13 5	EYIIEYPHF	DB Search
EYIKFLRSI	44.53	1167.67	9	100	9	-3.5876	0.74	0.7	584.84	2	58.714	1110000	28551	DDA_5000_Fx2.raw	2	2	Q92769|HDAC2_HUMAN			5 9 48 75 17 6 2 4 5	EYIKFLRSI	DB Search
EYIKNLPIL	29.64	1101.64	9	55.6	9	-0.0776	0.6	4.4	551.831	2	72.664	335000	35544	DDA_5000_Fx2.raw	1	1	Q96M69|LRGUK_HUMAN			0 0 7 0 0 9 12 12 5	EYIKNLPIL	DB Search
EYIKRLEEL	24.86	1191.65	9	44.4	9	-2.5651	0.6	-0.3	596.832	2	46.4128	96300	22193	DDA_5000_Fx1.raw	1	1	Q13496|MTM1_HUMAN			0 0 39 13 0 0 0 7 5	EYIKRLEEL	DB Search
EYILALNEL	30.55	1076.58	9	44.4	9	-1.2949	0.52	0.1	539.295	2	90.7448	62100	44213	DDA_5000_Fx1.raw	1	1	Q8IY22|CMIP_HUMAN			0 0 56 23 23 0 0 0 5	EYILALNEL	DB Search
EYILVPSTF	35.13	1067.55	9	55.6	9	-0.0918	0.91	2.6	534.786	2	87.0863	362000	42788	DDA_5000_Fx2.raw	3	3	P17655|CAN2_HUMAN			0 0 53 35 10 0 0 49 5	EYILVPSTF	DB Search
EYINFLENL	34.93	1153.57	9	0	9	1.5864	0.47	-0.7	577.79	2	97.7736	190000	48061	DDA_5000_Fx2.raw	2	2	Q5H9U9|DDX6L_HUMAN			0 0 0 0 1 0 1 1 1	EYINFLENL	DB Search
EYIPDLYNHF	28.65	1309.6	10	60	10	-8.1239	0.86	0.6	655.807	2	70.6129	203000	34301	DDA_5000_Fx1.raw	1	1	Q9Y3P9|RBGP1_HUMAN			0 0 11 12 12 0 0 19 20 5	EYIPDLYNHF	DB Search
EYIPKWEQF	35.68	1238.6	9	55.6	9	-1.7898	0.88	2.2	620.307	2	65.7047	1040000	32061	DDA_5000_Fx2.raw	3	3	Q9HBI5|CC014_HUMAN			0 0 14 9 6 1 1 5 5	EYIPKWEQF	DB Search
EYIQFVPLL	40.93	1120.62	9	55.6	9	-9.7494	0.88	-0.6	1121.62	1	103.432	2030000	50952	DDA_5000_Fx2.raw	6	6	P57678|GEMI4_HUMAN			0 0 43 43 64 17 13 0 0	EYIQFVPLL	DB Search
EYIRM(+15.99)VAEW	33.32	1211.56	9	88.9	9	-1.0055	0.83	0.6	606.79	2	56.0035	1500000	26977	DDA_5000_Fx1.raw	2	2	Q96J02|ITCH_HUMAN	Oxidation (M)	M5:Oxidation (M):1000.00	5 5 6 0 4 9 17 36 5	EYIRM(+15.99)VAEW	DB Search
EYIRSLNQF	41.55	1168.59	9	88.9	9	0.5664	0.77	1	585.302	2	54.3495	12900000	26638	DDA_5000_Fx3.raw	4	4	Q96DM3|RMC1_HUMAN			5 7 21 0 13 13 42 30 5	EYIRSLNQF	DB Search
EYISTVKTL	33.34	1052.58	9	77.8	9	-2.9986	0.85	0.4	527.295	2	47.1684	115000	22542	DDA_5000_Fx1.raw	1	1	Q8WYH8|ING5_HUMAN			0 0 22 11 11 11 11 8 5	EYISTVKTL	DB Search
EYKFQNALL	35.21	1124.59	9	77.8	9	0.0056	0.83	-0.5	563.3	2	62.0251	1690000	30203	DDA_5000_Fx2.raw	3	3	P02768|ALBU_HUMAN			0 0 5 5 13 17 35 53 5	EYKFQNALL	DB Search
EYKIAFPYL	42.56	1142.6	9	77.8	9	-7.8902	0.69	-0.5	572.308	2	79.1909	294000	38826	DDA_5000_Fx2.raw	2	2	Q6P2Q9|PRP8_HUMAN			0 0 4 6 9 18 44 44 5	EYKIAFPYL	DB Search
EYKKDFEKW	42.77	1271.62	9	77.8	9	-3.6627	0.73	1.9	636.818	2	31.7959	1130000	14902	DDA_5000_Fx1.raw	2	2	P20929|NEBU_HUMAN			0 0 13 9 5 4 6 13 5	EYKKDFEKW	DB Search
EYKLLHEYW	43.77	1279.62	9	66.7	9	0.2099	0.69	0	640.819	2	58.736	70500	28579	DDA_5000_Fx2.raw	1	1	Q149N8|SHPRH_HUMAN			0 0 4 2 2 0 4 7 5	EYKLLHEYW	DB Search
EYKNLNSFF	39.37	1160.55	9	33.3	9	-0.9595	0.72	0.9	581.283	2	65.2874	181000	31879	DDA_5000_Fx2.raw	1	1	Q8WZA2|RPGF4_HUMAN			0 0 1 1 2 1 1 7 5	EYKNLNSFF	DB Search
EYKTVHEEL	41.9	1146.56	9	100	9	-1.874	0.58	-0.7	574.285	2	27.7466	198000	12920	DDA_5000_Fx1.raw	1	1	Q9BZ29|DOCK9_HUMAN			5 20 39 11 11 2 12 24 5	EYKTVHEEL	DB Search
EYLADLYHF	39.03	1169.54	9	100	9	-4.1841	0.83	0.3	1170.55	1	75.9839	2140000	36957	DDA_5000_Fx1.raw	3	3	Q9Y3L3|3BP1_HUMAN:Q6ZT62|BGIN_HUMAN			3 3 14 9 13 24 31 10 5	EYLADLYHF	DB Search
EYLAHPSTL	33.35	1029.51	9	55.6	9	-2.8949	0.84	-1	515.763	2	42.7808	64300	20353	DDA_5000_Fx1.raw	1	1	Q9Y3E5|PTH2_HUMAN			0 0 31 12 12 0 0 20 5	EYLAHPSTL	DB Search
EYLALPARL	26.35	1044.6	9	44.4	9	-1.8794	0.78	1.8	523.307	2	66.1722	73800	32326	DDA_5000_Fx2.raw	1	1	Q76N32|CEP68_HUMAN			0 0 58 43 43 0 0 0 3	EYLALPARL	DB Search
EYLDIDQM(+15.99)IF	33.33	1301.59	10	40	10	1.1794	0.57	2.8	651.802	2	89.3706	123000	43593	DDA_5000_Fx1.raw	1	1	Q16853|AOC3_HUMAN	Oxidation (M)	M8:Oxidation (M):1000.00	0 0 0 0 0 0 5 5 7 5	EYLDIDQM(+15.99)IF	DB Search
EYLDRAEKL	33.29	1135.59	9	88.9	9	-2.0753	0.64	-0.4	568.801	2	36.1388	196000	17080	DDA_5000_Fx1.raw	1	1	O75351|VPS4B_HUMAN			5 33 40 11 0 5 8 49 5	EYLDRAEKL	DB Search
EYLEAHLKF	40.19	1148.59	9	77.8	9	-0.4198	0.82	-0.6	575.3	2	52.9855	487000	25712	DDA_5000_Fx2.raw	4	4	Q9UPU5|UBP24_HUMAN			0 0 32 17 9 6 6 11 5	EYLEAHLKF	DB Search
EYLEAIHHL	28.39	1123.57	9	77.8	9	-2.9774	0.7	1	375.53	3	47.3815	215000	22655	DDA_5000_Fx1.raw	2	2	O00142|KITM_HUMAN			0 0 10 33 17 17 44 6 5	EYLEAIHHL	DB Search
EYLEDFHVW	29.14	1236.55	9	77.8	9	-2.2797	0.84	1.7	619.281	2	77.9116	338000	37851	DDA_5000_Fx1.raw	2	2	Q8TDX9|PK1L1_HUMAN			1 1 29 28 16 16 7 7 5	EYLEDFHVW	DB Search
EYLEN(+0.98)ALKL	33.3	1092.57	9	100	9	-4.6239	0.77	-0.8	547.292	2	67.7534	777000	32838	DDA_5000_Fx1.raw	2	2	Q8N8V2|GBP7_HUMAN:Q6ZN66|GBP6_HUMAN:Q96PP9|GBP4_HUMAN	Deamidation (NQ)	N5:Deamidation (NQ):1000.00	5 6 54 62 19 18 18 14 5	EYLEN(+0.98)ALKL	DB Search
EYLENALKL	38.92	1091.59	9	100	9	-1.5531	0.86	-0.2	546.8	2	65.182	104000000	31788	DDA_5000_Fx2.raw	6	6	Q8N8V2|GBP7_HUMAN:Q6ZN66|GBP6_HUMAN:Q96PP9|GBP4_HUMAN			5 5 67 42 14 14 16 17 5	EYLENALKL	DB Search
EYLEQISTL	33.34	1094.55	9	77.8	9	-4.0547	0.59	2.6	548.283	2	74.19	192000	36033	DDA_5000_Fx1.raw	2	2	P42892|ECE1_HUMAN			0 0 25 23 23 14 15 80 5	EYLEQISTL	DB Search
EYLERAPEL	42.92	1118.56	9	100	9	-0.961	0.76	2.1	560.289	2	51.0963	1260000	24578	DDA_5000_Fx1.raw	1	1	Q8IZH2|XRN1_HUMAN			5 8 66 24 2 7 4 4 5	EYLERAPEL	DB Search
EYLERAPELF	36.96	1265.63	10	70	10	-4.2382	0.79	0.4	633.822	2	67.0431	130000	32491	DDA_5000_Fx1.raw	1	1	Q8IZH2|XRN1_HUMAN			0 0 33 13 0 12 6 6 23 5	EYLERAPELF	DB Search
EYLERVQAL	38.7	1119.59	9	88.9	9	-0.6514	0.72	1.3	560.804	2	52.2698	183000	25096	DDA_5000_Fx1.raw	1	1	Q9Y6W3|CAN7_HUMAN			5 8 54 17 0 5 5 18 5	EYLERVQAL	DB Search
EYLESLQC(+119.00)L	33.26	1215.52	9	44.4	9	-5.412	0.81	1.9	608.766	2	73.1842	144000	35556	DDA_5000_Fx1.raw	1	1	P49792|RBP2_HUMAN:A6NKT7|RGPD3_HUMAN:Q7Z3J3|RGPD4_HUMAN:P0DJD1|RGPD2_HUMAN:P0DJD0|RGPD1_HUMAN:Q99666|RGPD5_HUMAN:O14715|RGPD8_HUMAN	Cysteinylation	C8:Cysteinylation:1000.00	0 0 2 0 1 1 4 3 3	EYLESLQC(+119.00)L	DB Search
EYLETVTQF	33.34	1128.53	9	77.8	9	-2.5406	0.69	1.9	565.275	2	73.9773	489000	36009	DDA_5000_Fx1.raw	2	2	Q75V66|ANO5_HUMAN			0 0 10 7 5 4 14 14 5	EYLETVTQF	DB Search
EYLEYSLKL	23.55	1156.6	9	33.3	9	-9.2046	0.9	2	579.309	2	68.8117	95000	33378	DDA_5000_Fx1.raw	1	1	Q9H0R5|GBP3_HUMAN			0 0 4 4 2 1 1 1 1	EYLEYSLKL	DB Search
EYLFIC(+119.00)EFF	23.8	1328.55	9	33.3	9	-0.757	0.67	2.7	665.282	2	107.969	62100	52719	DDA_5000_Fx1.raw	2	2	Q8N1B4|VPS52_HUMAN	Cysteinylation	C6:Cysteinylation:1000.00	0 0 14 6 0 0 0 0 5	EYLFIC(+119.00)EFF	DB Search
EYLGKLVRF	44.59	1123.64	9	88.9	9	-5.1601	0.74	1.8	562.828	2	54.535	1630000	26445	DDA_5000_Fx2.raw	4	4	Q8WXG1|RSAD2_HUMAN			5 15 80 13 13 8 5 1 5	EYLGKLVRF	DB Search
EYLGSM(+15.99)AKI	33.33	1026.51	9	100	9	-2.3103	0.89	0.5	514.26	2	40.1525	87100	19052	DDA_5000_Fx1.raw	1	1	Q9UPT5|EXOC7_HUMAN	Oxidation (M)	M6:Oxidation (M):1000.00	3 3 50 14 10 6 6 7 5	EYLGSM(+15.99)AKI	DB Search
EYLHNC(+119.00)SYF	22.46	1293.48	9	33.3	9	-3.0654	0.88	0.4	647.747	2	48.1705	67900	23061	DDA_5000_Fx1.raw	1	1	Q8WYP5|ELYS_HUMAN	Cysteinylation	C6:Cysteinylation:1000.00	0 0 0 0 6 0 0 12 5	EYLHNC(+119.00)SYF	DB Search
EYLIKVNEI	36.84	1119.62	9	100	9	-4.6324	0.9	-0.6	560.816	2	62.5406	3710000	30271	DDA_5000_Fx1.raw	3	3	Q9ULH1|ASAP1_HUMAN			2 2 37 51 4 4 4 6 5	EYLIKVNEI	DB Search
EYLIVFPKL	39.02	1120.65	9	100	9	-4.7479	0.88	2.2	561.335	2	83.3405	1840000	40852	DDA_5000_Fx2.raw	4	4	Q9NX47|MARH5_HUMAN			2 2 18 29 31 41 18 2 2	EYLIVFPKL	DB Search
EYLKEM(+15.99)EPL	20.26	1166.55	9	22.2	9	-1.413	0.09	-1.3	584.283	2	44.3867	36400	21169	DDA_5000_Fx1.raw	1	1	Q6P2Q9|PRP8_HUMAN	Oxidation (M)	M6:Oxidation (M):1000.00	0 0 19 0 0 0 0 0 5	EYLKEM(+15.99)EPL	DB Search
EYLKLLHSF	42.84	1148.62	9	100	9	-1.8615	0.78	-0.9	575.318	2	60.8831	10500000	29622	DDA_5000_Fx2.raw	5	5	Q12772|SRBP2_HUMAN			5 11 39 21 12 12 32 23 5	EYLKLLHSF	DB Search
EYLKNLPLL	29.64	1101.64	9	55.6	9	-5.8381	0.75	4.4	551.831	2	72.664	335000	35544	DDA_5000_Fx2.raw	1	1	P17752|TPH1_HUMAN			0 0 7 0 0 9 12 12 5	EYLKNLPLL	DB Search
EYLKVDAQF	37.93	1111.55	9	100	9	0.3498	0.87	1.2	1112.56	1	58.0116	2090000	27982	DDA_5000_Fx1.raw	3	3	P54577|SYYC_HUMAN			2 2 32 21 21 48 32 30 5	EYLKVDAQF	DB Search
EYLLC(+119.00)FHEF	37.43	1318.54	9	0	9	-4.6302	0.47	0.8	440.52	3	74.0557	39000	36303	DDA_5000_Fx2.raw	1	1	O14578|CTRO_HUMAN	Cysteinylation	C5:Cysteinylation:1000.00	0 0 0 1 1 1 0 0 1	EYLLC(+119.00)FHEF	DB Search
EYLLC(+119.00)FNSI	20.92	1219.53	9	33.3	9	-4.2836	0.79	1.4	610.771	2	86.2767	40000	41998	DDA_5000_Fx1.raw	1	1	Q5VT25|MRCKA_HUMAN	Cysteinylation	C5:Cysteinylation:1000.00	0 0 8 0 0 0 0 22 5	EYLLC(+119.00)FNSI	DB Search
EYLLKAYVL	44.75	1110.63	9	77.8	9	-2.0069	0.75	0.4	556.324	2	71.4331	98600	34984	DDA_5000_Fx2.raw	1	1	Q9BZQ6|EDEM3_HUMAN			0 0 7 11 2 2 8 10 5	EYLLKAYVL	DB Search
EYLLKVNEI	36.84	1119.62	9	100	9	-5.5836	0.94	-0.6	560.816	2	62.5406	3710000	30271	DDA_5000_Fx1.raw	3	3	O43150|ASAP2_HUMAN			2 2 37 51 4 4 4 6 5	EYLLKVNEI	DB Search
EYLLVPSSL	28.59	1019.55	9	55.6	9	-2.015	0.89	2.3	1020.56	1	85.2711	44800	41555	DDA_5000_Fx1.raw	1	1	Q5S007|LRRK2_HUMAN			0 0 38 32 8 6 5 0 0	EYLLVPSSL	DB Search
EYLQLLNLL	34.94	1117.64	9	77.8	9	2.1014	0.48	-0.4	559.826	2	108.477	24700	53380	DDA_5000_Fx2.raw	1	1	Q9BYX4|IFIH1_HUMAN			0 0 27 27 48 20 20 38 5	EYLQLLNLL	DB Search
EYLQNLNHI	33.31	1142.57	9	55.6	9	-1.5536	0.77	-0.3	572.293	2	53.3473	162000	25646	DDA_5000_Fx1.raw	1	1	Q8NCM8|DYHC2_HUMAN			0 0 4 4 1 1 3 2 2	EYLQNLNHI	DB Search
EYLREIQEL	28.43	1191.61	9	66.7	9	-3.6276	0.78	-0.2	596.814	2	59.8784	75000	28885	DDA_5000_Fx1.raw	1	1	Q9H269|VPS16_HUMAN			0 0 8 0 3 11 19 22 5	EYLREIQEL	DB Search
EYLRFAHKL	39.35	1175.65	9	100	9	-1.6175	0.13	-1	392.889	3	36.0621	336000	17249	DDA_5000_Fx2.raw	1	1	Q5VWN6|TASO2_HUMAN			5 15 64 6 6 8 19 7 5	EYLRFAHKL	DB Search
EYLRFLQTI	42.73	1181.64	9	88.9	9	-4.0228	0.71	-0.9	591.829	2	75.4446	442000	36974	DDA_5000_Fx2.raw	2	2	Q14571|ITPR2_HUMAN			3 3 22 1 17 21 61 39 5	EYLRFLQTI	DB Search
EYLRQIFRL	36.24	1236.7	9	11.1	9	-4.4226	0.53	0	413.24	3	63.1763	62900	30830	DDA_5000_Fx2.raw	1	1	Q9NXE4|NSMA3_HUMAN			1 1 5 1 1 1 0 0 1	EYLRQIFRL	DB Search
EYLSRHWLF	34.46	1249.62	9	66.7	9	-3.1412	0.63	2	417.55	3	63.7491	271000	31080	DDA_5000_Fx2.raw	1	1	P38435|VKGC_HUMAN			5 0 15 4 0 2 0 5 5	EYLSRHWLF	DB Search
EYLTKVDKL	44.78	1107.62	9	77.8	9	-0.8882	0.41	0.4	370.213	3	39.2918	2540000	18879	DDA_5000_Fx2.raw	5	5	Q00610|CLH1_HUMAN			0 0 46 29 29 17 14 13 5	EYLTKVDKL	DB Search
EYLTPEEM(+15.99)VTF	28.53	1373.61	11	36.4	11	-2.8217	0.9	-0.5	687.81	2	75.0891	114000	36469	DDA_5000_Fx1.raw	1	1	O43290|SNUT1_HUMAN	Oxidation (M)	M8:Oxidation (M):1000.00	0 0 22 17 0 0 0 0 0 64 5	EYLTPEEM(+15.99)VTF	DB Search
EYLTSPQEF	35.01	1112.5	9	77.8	9	0.3317	0.97	0.7	1113.51	1	65.0407	350000	31520	DDA_5000_Fx1.raw	2	2	Q9NSY1|BMP2K_HUMAN			0 0 4 4 19 8 4 4 5	EYLTSPQEF	DB Search
EYM(+15.99)AQHLVF	40.82	1152.53	9	77.8	9	-3.3188	0.77	-0.7	577.271	2	55.4442	3440000	26726	DDA_5000_Fx1.raw	2	2	Q5VSL9|STRP1_HUMAN	Oxidation (M)	M3:Oxidation (M):1000.00	1 1 10 2 2 2 16 12 5	EYM(+15.99)AQHLVF	DB Search
EYM(+15.99)EHTYLI	41.38	1213.53	9	77.8	9	-2.1904	0.83	-0.6	1214.54	1	53.2167	6350000	25579	DDA_5000_Fx1.raw	3	3	Q9BXW6|OSBL1_HUMAN	Oxidation (M)	M3:Oxidation (M):1000.00	0 0 6 12 12 74 65 65 5	EYM(+15.99)EHTYLI	DB Search
EYM(+15.99)EHVYL	33.08	1098.47	8	37.5	8	-0.8537	0.72	-1.1	550.241	2	46.6464	1080000	22345	DDA_5000_Fx1.raw	1	1	Q9H1P3|OSBL2_HUMAN	Oxidation (M)	M3:Oxidation (M):1000.00	0 0 1 1 0 6 16 5	EYM(+15.99)EHVYL	DB Search
EYM(+15.99)EHVYLI	42.19	1211.55	9	66.7	9	-3.9232	0.58	0.1	606.784	2	61.1344	40200000	29401	DDA_5000_Fx1.raw	5	5	Q9H1P3|OSBL2_HUMAN	Oxidation (M)	M3:Oxidation (M):1000.00	0 0 2 2 1 32 48 26 5	EYM(+15.99)EHVYLI	DB Search
EYM(+15.99)IFDHEF	35.74	1245.5	9	77.8	9	-1.2259	0.83	2.9	623.76	2	68.9593	394000	33375	DDA_5000_Fx1.raw	1	1	O60763|USO1_HUMAN	Oxidation (M)	M3:Oxidation (M):1000.00	0 0 15 45 24 24 2 2 5	EYM(+15.99)IFDHEF	DB Search
EYM(+15.99)IQFNRL	38.12	1228.59	9	44.4	9	1.1864	0.86	-1	615.302	2	61.8727	926000	30184	DDA_5000_Fx2.raw	2	2	Q9BYK8|HELZ2_HUMAN	Oxidation (M)	M3:Oxidation (M):1000.00	0 0 3 19 14 3 1 0 0	EYM(+15.99)IQFNRL	DB Search
EYM(+15.99)KHTRLF	45.14	1239.61	9	100	9	-0.1439	0.81	-0.5	620.81	2	26.8452	6480000	12680	DDA_5000_Fx2.raw	7	7	Q13045|FLII_HUMAN	Oxidation (M)	M3:Oxidation (M):1000.00	5 14 28 36 31 9 2 9 5	EYM(+15.99)KHTRLF	DB Search
EYM(+15.99)KIFLKL	28.67	1199.66	9	77.8	9	-5.2816	0.6	1.3	600.839	2	56.1044	51400	27248	DDA_5000_Fx2.raw	1	1	Q9Y4F4|TGRM1_HUMAN	Oxidation (M)	M3:Oxidation (M):1000.00	0 0 3 3 3 3 5 5 5	EYM(+15.99)KIFLKL	DB Search
EYM(+15.99)LEKSFYQF	45.13	1499.66	11	54.5	11	2.6189	0.75	0.6	750.84	2	69.8	1720000	34151	DDA_5000_Fx2.raw	5	5	P42285|MTREX_HUMAN	Oxidation (M)	M3:Oxidation (M):1000.00	0 0 8 8 8 0 0 0 3 15 5	EYM(+15.99)LEKSFYQF	DB Search
EYM(+15.99)LQNHVF	42.12	1195.53	9	77.8	9	0.0979	0.79	1.3	598.775	2	53.0609	401000	25471	DDA_5000_Fx1.raw	2	2	O95373|IPO7_HUMAN	Oxidation (M)	M3:Oxidation (M):1000.00	0 0 19 14 14 15 5 5 5	EYM(+15.99)LQNHVF	DB Search
EYM(+15.99)QAQLLL	22.45	1123.56	9	77.8	9	-4.7753	0.74	3.1	562.788	2	74.19	158000	36023	DDA_5000_Fx1.raw	1	1	Q9UET6|TRM7_HUMAN	Oxidation (M)	M3:Oxidation (M):1000.00	0 0 3 14 23 76 53 35 5	EYM(+15.99)QAQLLL	DB Search
EYM(+15.99)SFM(+15.99)NQF	37.1	1227.46	9	77.8	9	5.15	0.47	0.3	614.736	2	60.9781	926000	29428	DDA_5000_Fx1.raw	2	2	Q5VWQ8|DAB2P_HUMAN	Oxidation (M);Oxidation (M)	M3:Oxidation (M):1000.00;M6:Oxidation (M):1000.00	0 0 10 12 12 13 3 8 5	EYM(+15.99)SFM(+15.99)NQF	DB Search
EYMEHVYLI	33.6	1195.56	9	77.8	9	-7.5825	0.51	0.8	598.787	2	67.5958	495000	32763	DDA_5000_Fx1.raw	1	1	Q9H1P3|OSBL2_HUMAN			3 3 0 0 3 29 28 24 5	EYMEHVYLI	DB Search
EYMKHTRLF	38.66	1223.61	9	55.6	9	0.8663	0.66	0	408.878	3	33.4637	58600	15965	DDA_5000_Fx2.raw	1	1	Q13045|FLII_HUMAN			0 0 5 5 29 3 0 0 5	EYMKHTRLF	DB Search
EYNAFFYSL	40.76	1152.51	9	55.6	9	3.8286	0.85	0.5	1153.52	1	92.7488	573000	45575	DDA_5000_Fx2.raw	3	3	P19447|ERCC3_HUMAN			0 0 22 56 33 11 7 0 0	EYNAFFYSL	DB Search
EYNAQINSNLF	22.85	1311.61	11	27.3	11	1.7638	0.64	0.9	656.813	2	71.4782	31900	34723	DDA_5000_Fx1.raw	1	1	Q9NS23|RASF1_HUMAN			0 0 6 6 0 0 0 0 0 0 5	EYNAQINSNLF	DB Search
EYNEVANLF	33.34	1097.5	9	77.8	9	0.0434	0.8	0.8	1098.51	1	80.1203	2720000	38928	DDA_5000_Fx1.raw	3	3	Q9NR21|PAR11_HUMAN			0 0 21 77 36 25 12 12 5	EYNEVANLF	DB Search
EYNHIFPLL	29.98	1144.59	9	55.6	9	-6.3838	0.9	-1.8	573.302	2	80.531	9800000	39554	DDA_5000_Fx2.raw	3	3	P00439|PH4H_HUMAN			0 0 0 1 30 46 10 7 5	EYNHIFPLL	DB Search
EYNILVNFF	32.99	1157.58	9	55.6	9	-0.0489	0.69	0.9	579.796	2	107.732	12300	52615	DDA_5000_Fx1.raw	1	1	O75113|N4BP1_HUMAN			0 0 5 10 7 0 0 12 5	EYNILVNFF	DB Search
EYNKSWQTF	33.28	1201.54	9	33.3	9	-1.1067	0.84	-1.1	601.777	2	50.1292	1540000	24002	DDA_5000_Fx1.raw	2	2	Q96ND8|ZN583_HUMAN			0 0 3 1 1 0 0 22 5	EYNKSWQTF	DB Search
EYNN(+0.98)NFHVL	30.51	1149.51	9	77.8	9	4.852	0.64	0.4	575.762	2	57.627	334000	27789	DDA_5000_Fx1.raw	2	2	Q8NFU5|IPMK_HUMAN	Deamidation (NQ)	N4:Deamidation (NQ):17.01	0 0 35 30 20 20 3 3 5	EYNN(+0.98)NFHVL	DB Search
EYNNIQHLF	44.53	1176.56	9	100	9	-0.3981	0.79	0.3	589.286	2	60.9879	1330000	29691	DDA_5000_Fx2.raw	2	2	O15455|TLR3_HUMAN			3 3 18 13 13 19 10 10 5	EYNNIQHLF	DB Search
EYNNNFHVL	43	1148.53	9	100	9	-0.1477	0.6	-0.1	1149.53	1	53.1913	5410000	25561	DDA_5000_Fx1.raw	3	3	Q8NFU5|IPMK_HUMAN			3 3 4 7 8 17 25 52 5	EYNNNFHVL	DB Search
EYNPAISC(+119.00)F	38.93	1161.45	9	77.8	9	-5.3278	0.56	0.7	581.731	2	60.6102	187000	29253	DDA_5000_Fx1.raw	1	1	Q7Z7B1|PIGW_HUMAN	Cysteinylation	C8:Cysteinylation:1000.00	0 0 11 6 6 7 34 40 5	EYNPAISC(+119.00)F	DB Search
EYNPQHSLL	37.54	1099.53	9	66.7	9	-0.8239	0.92	1	550.773	2	45.8593	984000	21836	DDA_5000_Fx1.raw	1	1	Q15797|SMAD1_HUMAN			0 0 24 4 4 0 2 4 5	EYNPQHSLL	DB Search
EYNSALPLL	32.43	1018.53	9	55.6	9	-3.093	0.84	0.3	1019.54	1	83.8703	587000	40875	DDA_5000_Fx1.raw	2	2	Q9Y5Q9|TF3C3_HUMAN			0 0 14 14 14 38 18 0 0	EYNSALPLL	DB Search
EYNSDLHQF	33.27	1151.49	9	77.8	9	-0.142	0.85	0.8	576.752	2	43.178	81000	20570	DDA_5000_Fx1.raw	1	1	O43683|BUB1_HUMAN			0 0 35 21 21 24 10 8 5	EYNSDLHQF	DB Search
EYNTIKDKF	42.54	1156.58	9	100	9	-1.7043	0.74	2.5	579.297	2	33.9175	291000	15966	DDA_5000_Fx1.raw	2	2	Q460N3|PAR15_HUMAN			5 28 33 25 25 17 17 17 5	EYNTIKDKF	DB Search
EYNTVASKF	40.11	1057.51	9	77.8	9	-0.7963	0.78	0.4	529.761	2	40.8621	145000	19400	DDA_5000_Fx1.raw	1	1	Q460N5|PAR14_HUMAN			1 1 5 5 7 17 6 4 4	EYNTVASKF	DB Search
EYNVLLETL	24.1	1092.57	9	55.6	9	-2.4472	0.66	3	547.294	2	89.2908	42000	43496	DDA_5000_Fx1.raw	1	1	P30533|AMRP_HUMAN			0 0 13 37 25 0 0 89 5	EYNVLLETL	DB Search
EYPDRIM(+15.99)N(+0.98)TF	34.01	1301.56	10	60	10	6.3389	0.87	0.3	651.787	2	52.9291	470000	25390	DDA_5000_Fx1.raw	2	2	P68371|TBB4B_HUMAN:Q13509|TBB3_HUMAN:Q13885|TBB2A_HUMAN:Q9BVA1|TBB2B_HUMAN:P07437|TBB5_HUMAN	Oxidation (M);Deamidation (NQ)	M7:Oxidation (M):1000.00;N8:Deamidation (NQ):1000.00	0 0 4 3 0 2 2 1 11 5	EYPDRIM(+15.99)N(+0.98)TF	DB Search
EYPDRIM(+15.99)NT	32.36	1153.51	9	33.3	9	2.4949	0.88	-0.1	577.761	2	30.2429	126000	14094	DDA_5000_Fx1.raw	1	1	P68371|TBB4B_HUMAN:Q13509|TBB3_HUMAN:Q13885|TBB2A_HUMAN:Q9BVA1|TBB2B_HUMAN:P07437|TBB5_HUMAN	Oxidation (M)	M7:Oxidation (M):1000.00	0 0 7 0 0 0 0 4 4	EYPDRIM(+15.99)NT	DB Search
EYPDRIM(+15.99)NTF	44.49	1300.58	10	70	10	3.3523	0.84	0.5	651.295	2	49.7079	103000000	24078	DDA_5000_Fx2.raw	6	6	P68371|TBB4B_HUMAN:Q13509|TBB3_HUMAN:Q9BVA1|TBB2B_HUMAN:Q13885|TBB2A_HUMAN:P07437|TBB5_HUMAN	Oxidation (M)	M7:Oxidation (M):1000.00	0 0 7 5 0 2 2 6 9 5	EYPDRIM(+15.99)NTF	DB Search
EYPDRIMNTF	44.4	1284.58	10	50	10	1.0991	0.83	0.6	643.298	2	61.4355	3650000	29880	DDA_5000_Fx2.raw	2	2	P68371|TBB4B_HUMAN:Q13509|TBB3_HUMAN:Q9BVA1|TBB2B_HUMAN:Q13885|TBB2A_HUMAN:P07437|TBB5_HUMAN			0 0 5 5 0 1 1 3 10 5	EYPDRIMNTF	DB Search
EYPFILDAF	40.48	1113.54	9	77.8	9	-0.0473	0.84	0.9	1114.55	1	106.328	974000	52277	DDA_5000_Fx2.raw	4	4	P42285|MTREX_HUMAN			0 0 16 14 10 2 2 3 3	EYPFILDAF	DB Search
EYPHEVPQI	33.31	1110.53	9	66.7	9	0.015	0.74	0.1	556.275	2	50.1547	129000	24074	DDA_5000_Fx1.raw	1	1	Q96BH1|RNF25_HUMAN			0 0 7 0 17 63 9 9 5	EYPHEVPQI	DB Search
EYPKFLKRF	44.96	1226.68	9	66.7	9	0.1332	0.42	0.6	409.901	3	43.452	657000	20944	DDA_5000_Fx2.raw	2	2	Q9Y5P4|CERT_HUMAN			0 0 31 31 16 12 3 1 5	EYPKFLKRF	DB Search
EYPKYQAEF	34.66	1173.53	9	77.8	9	-0.6364	0.87	0.3	587.775	2	48.5892	506000	23243	DDA_5000_Fx1.raw	1	1	Q8N423|LIRB2_HUMAN:O75019|LIRA1_HUMAN			0 0 7 3 2 2 2 3 5	EYPKYQAEF	DB Search
EYPLVINTL	33.31	1060.58	9	77.8	9	-3.0317	0.78	2.6	531.299	2	84.1071	711000	41017	DDA_5000_Fx1.raw	2	2	Q2PZI1|D19L1_HUMAN			0 0 10 10 10 8 7 33 5	EYPLVINTL	DB Search
EYPRETFSF	33.29	1174.53	9	88.9	9	-4.748	0.81	2.2	588.273	2	60.2975	1080000	29128	DDA_5000_Fx1.raw	1	1	Q9H6A0|DEN2D_HUMAN			2 2 3 0 2 2 11 29 5	EYPRETFSF	DB Search
EYQARIPEF	30.29	1151.56	9	44.4	9	-3.1802	0.67	-0.6	576.787	2	58.8825	104000	28375	DDA_5000_Fx1.raw	1	1	Q9P2K3|RCOR3_HUMAN			0 0 48 10 0 10 0 0 5	EYQARIPEF	DB Search
EYQIKTNQL	28.51	1135.59	9	55.6	9	-0.7082	0.81	1	568.802	2	41.7313	55900	19866	DDA_5000_Fx1.raw	1	1	Q9UBI1|COMD3_HUMAN			0 0 7 20 0 0 3 3 5	EYQIKTNQL	DB Search
EYQKVGQSF	38.17	1084.52	9	55.6	9	-1.4318	0.8	0.2	543.267	2	34.1282	555000	16047	DDA_5000_Fx1.raw	1	1	Q96RF0|SNX18_HUMAN			0 0 33 9 0 2 0 68 5	EYQKVGQSF	DB Search
EYQKVWNLF	44.75	1225.61	9	77.8	9	-4.6402	0.87	-1.4	1226.62	1	75.2868	42300000	36880	DDA_5000_Fx2.raw	7	7	Q9H0J9|PAR12_HUMAN			0 0 7 23 23 34 12 12 5	EYQKVWNLF	DB Search
EYQLIDC(+119.00)AQYF	33.34	1510.61	11	63.6	11	-3.1122	0.92	0.1	756.313	2	78.4132	352000	38107	DDA_5000_Fx1.raw	1	1	P38405|GNAL_HUMAN:Q5JWF2|GNAS1_HUMAN:P63092|GNAS2_HUMAN	Cysteinylation	C7:Cysteinylation:1000.00	0 0 8 17 7 3 0 0 3 29 5	EYQLIDC(+119.00)AQYF	DB Search
EYRPEFSNF	33.34	1187.52	9	66.7	9	0.6142	0.78	-0.6	594.769	2	56.6755	287000	27285	DDA_5000_Fx1.raw	1	1	Q9UKK3|PARP4_HUMAN			0 0 0 2 2 17 17 22 5	EYRPEFSNF	DB Search
EYSDVLAKL	36.84	1036.54	9	100	9	-5.1278	0.87	1.9	519.28	2	63.8839	480000	30870	DDA_5000_Fx1.raw	1	1	Q5TGY3|AHDC1_HUMAN			3 3 13 13 20 33 33 7 5	EYSDVLAKL	DB Search
EYSELFYEL	33.35	1191.53	9	77.8	9	0.2529	0.31	1.5	596.775	2	91.6964	104000	44703	DDA_5000_Fx1.raw	2	2	Q9NRY4|RHG35_HUMAN			0 0 6 6 11 11 5 5 5	EYSELFYEL	DB Search
EYSIVIQQL	33.35	1091.59	9	88.9	9	-1.927	0.65	5.7	546.804	2	78.0936	626000	37896	DDA_5000_Fx1.raw	2	2	P39656|OST48_HUMAN			2 2 17 25 30 0 10 31 5	EYSIVIQQL	DB Search
EYSKQM(+15.99)QRF	37.98	1231.57	9	88.9	9	-0.766	0.55	-0.1	616.79	2	21.3835	422000	9812	DDA_5000_Fx1.raw	4	4	Q13547|HDAC1_HUMAN:Q92769|HDAC2_HUMAN	Oxidation (M)	M6:Oxidation (M):1000.00	5 25 41 41 23 11 6 0 5	EYSKQM(+15.99)QRF	DB Search
EYSKYLQQAF	41.48	1275.61	10	80	10	1.8031	0.83	0.6	1276.62	1	57.7479	991000	27871	DDA_5000_Fx1.raw	3	3	Q9Y2X9|ZN281_HUMAN			0 0 7 8 24 72 34 15 15 5	EYSKYLQQAF	DB Search
EYSLIQETI	31.28	1094.55	9	77.8	9	-2.2184	0.85	6.9	1095.56	1	76.4833	417000	37142	DDA_5000_Fx1.raw	2	2	Q9Y4G6|TLN2_HUMAN			0 0 24 46 13 7 7 10 5	EYSLIQETI	DB Search
EYSRFVNQI	35.5	1154.57	9	88.9	9	-0.7444	0.66	0.2	578.293	2	49.3952	436000	23620	DDA_5000_Fx1.raw	1	1	Q7Z7F0|KHDC4_HUMAN			5 7 7 0 14 18 43 41 5	EYSRFVNQI	DB Search
EYSSLFNDF	33.34	1120.47	9	77.8	9	-0.8059	0.8	2.7	1121.48	1	86.8573	364000	42299	DDA_5000_Fx1.raw	2	2	Q8IY21|DDX60_HUMAN			0 0 13 13 13 19 20 6 5	EYSSLFNDF	DB Search
EYSTC(+119.00)FTEL	37.06	1210.45	9	55.6	9	-4.1238	0.68	0.1	1211.46	1	64.9619	3350000	31443	DDA_5000_Fx1.raw	2	2	Q9Y6K5|OAS3_HUMAN	Cysteinylation	C5:Cysteinylation:1000.00	0 0 30 21 21 22 21 0 0	EYSTC(+119.00)FTEL	DB Search
EYTAKIALL	38.39	1020.59	9	77.8	9	-4.5461	0.85	0.9	511.3	2	62.0803	2560000	30232	DDA_5000_Fx2.raw	3	3	P15311|EZRI_HUMAN			2 2 15 15 1 1 6 25 5	EYTAKIALL	DB Search
EYTAVVGQL	33.28	978.502	9	55.6	9	-0.4879	0.83	1.2	979.511	1	64.5976	28200	31287	DDA_5000_Fx1.raw	1	1	Q8WZ42|TITIN_HUMAN			0 0 10 31 56 11 10 0 0	EYTAVVGQL	DB Search
EYTDC(+119.00)VVTL	33.34	1160.47	9	55.6	9	-3.64	0.75	1.5	1161.48	1	63.147	1600000	30545	DDA_5000_Fx1.raw	2	2	Q8NF91|SYNE1_HUMAN	Cysteinylation	C5:Cysteinylation:1000.00	0 0 26 26 37 43 35 0 0	EYTDC(+119.00)VVTL	DB Search
EYTDDIPLL	23.86	1077.52	9	11.1	9	-1.0739	0.85	0.8	1078.53	1	87.4943	34000	42647	DDA_5000_Fx1.raw	1	1	Q92537|SUSD6_HUMAN			0 0 0 0 0 0 19 0 0	EYTDDIPLL	DB Search
EYTDVLQKI	33.31	1107.58	9	77.8	9	-3.5498	0.8	0.3	554.798	2	61.4998	326000	29689	DDA_5000_Fx1.raw	1	1	Q8TE68|ES8L1_HUMAN			0 0 26 26 26 20 20 22 5	EYTDVLQKI	DB Search
EYTDVYPEI	26.21	1127.5	9	55.6	9	0.9674	0.84	-0.1	1128.51	1	71.0308	5090000	34380	DDA_5000_Fx1.raw	2	2	Q9Y5V3|MAGD1_HUMAN:Q9UNF1|MAGD2_HUMAN			0 0 5 5 43 55 4 0 0	EYTDVYPEI	DB Search
EYTEM(+15.99)KALL	23.53	1112.54	9	55.6	9	-2.6358	0.75	0.4	557.279	2	44.0474	145000	20980	DDA_5000_Fx1.raw	1	1	Q14258|TRI25_HUMAN	Oxidation (M)	M5:Oxidation (M):1000.00	0 0 9 10 10 0 0 16 5	EYTEM(+15.99)KALL	DB Search
EYTLM(+15.99)RATF	41.29	1146.54	9	88.9	9	-1.209	0.8	0.5	574.277	2	50.4167	2670000	24185	DDA_5000_Fx1.raw	2	2	Q9Y4H2|IRS2_HUMAN	Oxidation (M)	M5:Oxidation (M):1000.00	4 4 50 50 27 0 2 17 5	EYTLM(+15.99)RATF	DB Search
EYTNIFLKF	44.89	1173.61	9	100	9	-5.1226	0.83	0.3	587.811	2	78.43	1670000	38553	DDA_5000_Fx2.raw	4	4	P00740|FA9_HUMAN			5 8 10 10 11 16 16 21 5	EYTNIFLKF	DB Search
EYTNIKYSL	33.32	1129.57	9	77.8	9	-1.1783	0.62	1	565.791	2	51.9309	72500	24957	DDA_5000_Fx1.raw	1	1	Q06124|PTN11_HUMAN			0 0 10 10 15 7 7 21 5	EYTNIKYSL	DB Search
EYTPRSWNF	43.78	1198.54	9	88.9	9	0.0997	0.9	0.4	600.278	2	58.5312	633000	28444	DDA_5000_Fx2.raw	1	1	Q96LT4|SAMD8_HUMAN			5 12 57 3 1 2 3 7 5	EYTPRSWNF	DB Search
EYTRALFLL	36.22	1124.62	9	66.7	9	-8.2481	0.82	-0.5	563.318	2	77.6456	9140000	38326	DDA_5000_Fx3.raw	4	4	Q9Y6X3|SCC4_HUMAN			1 1 2 0 4 6 32 25 5	EYTRALFLL	DB Search
EYTRYLFAL	24.32	1174.6	9	88.9	9	-6.0678	0.78	-1.7	588.307	2	75.2842	206000	36899	DDA_5000_Fx2.raw	1	1	O94887|FARP2_HUMAN			3 3 5 0 10 21 76 43 5	EYTRYLFAL	DB Search
EYTSAIFEF	33.18	1105.5	9	44.4	9	-1.6883	0.71	5.4	553.759	2	90.0076	507000	43835	DDA_5000_Fx1.raw	3	3	Q68DQ2|CRBG3_HUMAN			1 1 2 0 0 5 1 2 5	EYTSAIFEF	DB Search
EYTSILHLF	36.51	1121.58	9	77.8	9	-5.3721	0.77	1.9	561.796	2	82.7348	487000	40677	DDA_5000_Fx2.raw	2	2	O94898|LRIG2_HUMAN			0 0 32 25 25 28 5 5 5	EYTSILHLF	DB Search
EYTVM(+15.99)TAHF	33.31	1113.48	9	77.8	9	0.1623	0.87	-0.4	557.747	2	46.365	393000	22113	DDA_5000_Fx1.raw	2	2	P47869|GBRA2_HUMAN	Oxidation (M)	M5:Oxidation (M):1000.00	0 0 48 48 34 18 18 7 5	EYTVM(+15.99)TAHF	DB Search
EYTVQQALF	40.89	1097.54	9	77.8	9	-2.9453	0.81	0.4	1098.55	1	75.6685	1720000	36761	DDA_5000_Fx1.raw	2	2	Q9UKA4|AKA11_HUMAN			0 0 28 24 18 18 20 11 5	EYTVQQALF	DB Search
EYVANLTNL	33.26	1035.52	9	77.8	9	-3.9757	0.9	1.5	1036.53	1	69.9848	319000	33958	DDA_5000_Fx1.raw	2	2	P51531|SMCA2_HUMAN			0 0 67 29 29 37 18 2 2	EYVANLTNL	DB Search
EYVDDTQFL	28.73	1128.5	9	33.3	9	-1.203	0.38	2.5	565.257	2	74.2188	24200	36088	DDA_5000_Fx1.raw	1	1	P30511|HLAF_HUMAN			0 0 0 0 0 4 0 12 5	EYVDDTQFL	DB Search
EYVDDTQFLRF	36.7	1431.67	11	63.6	11	-3.2397	0.83	2.6	716.843	2	76.7714	20000	37338	DDA_5000_Fx1.raw	1	1	P30511|HLAF_HUMAN			0 0 51 42 35 17 17 9 9 0 0	EYVDDTQFLRF	DB Search
EYVEKFYRI	43.08	1245.64	9	88.9	9	-0.1008	0.62	-0.6	416.22	3	49.0518	2920000	23783	DDA_5000_Fx2.raw	4	4	Q92878|RAD50_HUMAN			3 0 34 42 69 35 7 4 4	EYVEKFYRI	DB Search
EYVGKVFRV	35.94	1095.61	9	55.6	9	-2.1567	0.82	0.7	548.811	2	42.7959	241000	20638	DDA_5000_Fx2.raw	3	3	P33151|CADH5_HUMAN			0 0 39 8 8 12 3 0 0	EYVGKVFRV	DB Search
EYVKFIGNF	44.3	1115.57	9	77.8	9	-0.7981	0.71	2.1	558.791	2	67.9963	712000	33244	DDA_5000_Fx2.raw	2	2	O15516|CLOCK_HUMAN			0 0 10 2 2 3 2 5 5	EYVKFIGNF	DB Search
EYVKFLHKF	43.33	1209.65	9	77.8	9	-1.3672	0.48	1	404.226	3	42.4569	461000	20437	DDA_5000_Fx2.raw	2	2	Q5JVG8|ZN506_HUMAN			0 0 18 36 13 13 20 10 5	EYVKFLHKF	DB Search
EYVKQTWNL	44.9	1179.59	9	100	9	-0.4633	0.8	0.7	590.804	2	54.0861	5910000	26207	DDA_5000_Fx2.raw	3	3	P43405|KSYK_HUMAN			5 46 29 4 4 17 12 30 5	EYVKQTWNL	DB Search
EYVN(+0.98)DFDLLKF	28.14	1402.67	11	36.4	11	1.9514	0.51	-0.5	702.34	2	90.2247	69400	44354	DDA_5000_Fx2.raw	1	1	Q9Y5Q3|MAFB_HUMAN	Deamidation (NQ)	N4:Deamidation (NQ):1000.00	0 0 12 0 0 0 0 0 14 8 5	EYVN(+0.98)DFDLLKF	DB Search
EYVN(+0.98)DFDLM(+15.99)KF	40.91	1436.62	11	81.8	11	-0.2738	0.63	1.1	719.317	2	73.0777	138000	35522	DDA_5000_Fx1.raw	1	1	Q8NHW3|MAFA_HUMAN:O75444|MAF_HUMAN:P54845|NRL_HUMAN	Deamidation (NQ);Oxidation (M)	N4:Deamidation (NQ):1000.00;M9:Oxidation (M):1000.00	0 0 25 20 20 18 13 13 20 6 5	EYVN(+0.98)DFDLM(+15.99)KF	DB Search
EYVNDFDLLKF	45.11	1401.68	11	81.8	11	-2.0313	0.85	-0.2	701.848	2	86.2974	2350000	42444	DDA_5000_Fx2.raw	5	5	Q9Y5Q3|MAFB_HUMAN			0 0 27 18 16 11 7 7 8 10 5	EYVNDFDLLKF	DB Search
EYVNDFDLM(+15.99)KF	44.91	1435.63	11	81.8	11	2.0925	0.84	-1	718.823	2	69.5173	1020000	34011	DDA_5000_Fx2.raw	2	2	Q8NHW3|MAFA_HUMAN:O75444|MAF_HUMAN:P54845|NRL_HUMAN	Oxidation (M)	M9:Oxidation (M):1000.00	0 0 25 24 24 19 16 16 24 4 4	EYVNDFDLM(+15.99)KF	DB Search
EYVNDFDLMKF	22.49	1419.64	11	9.1	11	-4.7417	0.62	2	710.828	2	81.3435	42200	39929	DDA_5000_Fx2.raw	1	1	Q8NHW3|MAFA_HUMAN:O75444|MAF_HUMAN:P54845|NRL_HUMAN			0 0 2 0 0 0 0 0 0 1 1	EYVNDFDLMKF	DB Search
EYVPEIVNF	26.17	1108.54	9	33.3	9	-2.7748	0.56	0.2	555.279	2	84.6622	45300	41243	DDA_5000_Fx1.raw	1	1	P49589|SYCC_HUMAN			0 0 13 0 0 0 0 26 5	EYVPEIVNF	DB Search
EYVRALFDF	35.16	1158.57	9	88.9	9	-8.4009	0.74	0.4	580.293	2	78.0895	235000	38293	DDA_5000_Fx2.raw	1	1	P46108|CRK_HUMAN			5 5 8 0 5 6 18 24 5	EYVRALFDF	DB Search
EYVRDLPVL	33.33	1102.6	9	66.7	9	-7.9854	0.79	2.3	552.31	2	64.1483	543000	31001	DDA_5000_Fx1.raw	1	1	O14795|UN13B_HUMAN			1 1 2 0 2 23 14 14 5	EYVRDLPVL	DB Search
EYVRESFSL	33.34	1128.55	9	77.8	9	-4.7855	0.76	2.3	565.281	2	56.3893	88700	27166	DDA_5000_Fx1.raw	1	1	P46379|BAG6_HUMAN			3 3 9 0 0 2 17 30 5	EYVRESFSL	DB Search
EYVRLVTEF	33.3	1154.6	9	88.9	9	-6.3652	0.84	0.2	578.306	2	65.7685	96700	31865	DDA_5000_Fx1.raw	1	1	Q9ULX3|NOB1_HUMAN			5 5 18 0 17 17 41 41 5	EYVRLVTEF	DB Search
EYVRTLYDF	38.97	1204.58	9	88.9	9	-4.1354	0.75	-0.6	603.295	2	64.7284	195000	31314	DDA_5000_Fx1.raw	1	1	P46109|CRKL_HUMAN			5 7 21 0 6 27 42 54 5	EYVRTLYDF	DB Search
EYVRVSEHF	33.34	1164.56	9	88.9	9	-0.305	0.8	2.7	583.287	2	38.2838	535000	18125	DDA_5000_Fx1.raw	2	2	Q7Z2W4|ZCCHV_HUMAN			2 2 3 2 2 1 12 32 5	EYVRVSEHF	DB Search
EYVSQHLVF	39.26	1120.56	9	66.7	9	-5.1934	0.82	-0.9	561.284	2	59.8722	1490000	28853	DDA_5000_Fx1.raw	1	1	Q9ULQ0|STRP2_HUMAN			0 0 19 2 2 0 12 6 5	EYVSQHLVF	DB Search
EYVVRTFTL	44.82	1126.6	9	88.9	9	-2.8162	0.71	0	564.308	2	64.8176	442000	31603	DDA_5000_Fx2.raw	1	1	Q15262|PTPRK_HUMAN			5 9 69 36 0 3 4 19 5	EYVVRTFTL	DB Search
EYYDKHFTEF	41.07	1377.59	10	50	10	0.3508	0.69	1.3	689.802	2	49.4526	422000	23663	DDA_5000_Fx1.raw	1	1	P38606|VATA_HUMAN			0 0 23 20 0 0 0 6 5 5	EYYDKHFTEF	DB Search
EYYRGFTLF	29.89	1194.57	9	88.9	9	-2.772	0.81	-0.7	598.292	2	75.9139	342000	37183	DDA_5000_Fx2.raw	1	1	P49761|CLK3_HUMAN			4 4 4 0 3 3 12 37 5	EYYRGFTLF	DB Search
FAALHGPAL	44.5	895.492	9	77.8	9	-1.2066	0.79	1.4	448.754	2	53.3023	135000	25856	DDA_5000_Fx2.raw	2	2	Q14166|TTL12_HUMAN			5 28 3 3 3 3 0 0 5	FAALHGPAL	DB Search
FADQEVRSL	34.2	1063.53	9	77.8	9	-1.6547	0.58	2.3	532.773	2	43.9125	266000	20951	DDA_5000_Fx1.raw	1	1	O00443|P3C2A_HUMAN			5 54 39 31 25 11 2 1 1	FADQEVRSL	DB Search
FAEDSLRVI	35.41	1048.56	9	77.8	9	-0.4555	0.84	0.7	525.285	2	59.9976	110000	29187	DDA_5000_Fx2.raw	1	1	O60313|OPA1_HUMAN			5 50 47 33 7 7 1 1 5	FAEDSLRVI	DB Search
FAEEGKKLVAASQAALGL	44.84	1801.99	18	66.7	18	4.2451	0.44	0	601.672	3	67.03	288000	32777	DDA_5000_Fx2.raw	1	1	P02768|ALBU_HUMAN			0 0 17 7 0 0 0 0 6 14 15 15 20 62 23 9 80 5	FAEEGKKLVAASQAALGL	DB Search
FAEGFVRAL	35.87	1008.54	9	77.8	9	-0.2924	0.8	0.2	505.277	2	63.6558	463000	31267	DDA_5000_Fx3.raw	2	2	P05412|JUN_HUMAN			5 51 72 11 11 10 1 1 2	FAEGFVRAL	DB Search
FAFDPSVNY	44.49	1058.47	9	77.8	9	3.6943	0.86	-0.5	1059.48	1	75.6029	187000	37068	DDA_5000_Fx2.raw	2	2	Q8IYM9|TRI22_HUMAN			0 0 9 9 7 7 13 7 5	FAFDPSVNY	DB Search
FAFEHSEEY	39.32	1157.47	9	66.7	9	1.3788	0.83	0.5	579.741	2	48.8789	665000	23474	DDA_5000_Fx1.raw	1	1	Q9BQ70|TCF25_HUMAN			5 9 0 0 0 3 3 10 5	FAFEHSEEY	DB Search
FAFPGSTNSL	31	1039.5	10	30	10	0.7209	0.86	1.1	520.757	2	73.9102	310000	36358	DDA_5000_Fx3.raw	1	1	P16144|ITB4_HUMAN			0 0 4 0 0 0 0 0 13 5	FAFPGSTNSL	DB Search
FAFSSQEL	34.53	927.434	8	75	8	2.4853	0.88	-0.7	928.44	1	69.7012	224000	34091	DDA_5000_Fx2.raw	1	1	Q07352|TISB_HUMAN			0 0 42 22 16 8 10 5	FAFSSQEL	DB Search
FAFVTDNTY	35.19	1076.48	9	55.6	9	5.2132	0.92	0.4	539.248	2	72.5336	86100	35530	DDA_5000_Fx2.raw	1	1	P14635|CCNB1_HUMAN			0 0 22 9 3 0 0 9 5	FAFVTDNTY	DB Search
FAHTNVESL	40.29	1016.49	9	66.7	9	-2.964	0.72	0.1	509.254	2	39.4755	172000	18689	DDA_5000_Fx1.raw	1	1	P30101|PDIA3_HUMAN			0 0 0 19 19 56 48 82 5	FAHTNVESL	DB Search
FAQEALTVL	24.43	990.539	9	55.6	9	-0.3895	0.91	1.2	991.547	1	75.6768	199000	37110	DDA_5000_Fx2.raw	1	1	P30153|2AAA_HUMAN			0 0 25 60 60 42 25 0 0	FAQEALTVL	DB Search
FASEVSNVL	35.08	964.486	9	77.8	9	2.9893	0.78	0.3	965.494	1	65.1528	240000	31796	DDA_5000_Fx2.raw	2	2	Q92783|STAM1_HUMAN			0 0 48 48 57 28 28 44 5	FASEVSNVL	DB Search
FASHVSPEV	33.31	971.471	9	55.6	9	0.1498	0.82	-0.9	486.742	2	35.9169	140000	16951	DDA_5000_Fx1.raw	1	1	Q9NP61|ARFG3_HUMAN			0 0 0 0 31 44 34 34 5	FASHVSPEV	DB Search
FAVAPNQNL	41.46	972.503	9	77.8	9	5.4296	0.87	0.2	487.259	2	57.1279	230000	27744	DDA_5000_Fx2.raw	1	1	P12110|CO6A2_HUMAN			0 0 67 36 9 9 4 11 5	FAVAPNQNL	DB Search
FAVDLEHHSY	42.59	1216.55	10	100	10	-0.1975	0.61	-0.3	406.524	3	46.4392	532000	22162	DDA_5000_Fx1.raw	3	3	Q01780|EXOSX_HUMAN			5 5 8 6 6 7 7 4 4 4	FAVDLEHHSY	DB Search
FAVIGRSSL	32.62	948.539	9	66.7	9	-2.6879	0.8	1.7	475.278	2	52.2163	776000	25661	DDA_5000_Fx3.raw	2	2	O15438|MRP3_HUMAN			5 38 92 61 2 0 0 0 2	FAVIGRSSL	DB Search
FAVPESDHL	33.29	1013.48	9	77.8	9	-1.1998	0.75	0.2	507.748	2	51.8258	193000	24887	DDA_5000_Fx1.raw	1	1	Q92620|PRP16_HUMAN			3 3 13 6 6 2 2 1 1	FAVPESDHL	DB Search
FAVVASAL	27.28	776.443	8	75	8	-2.6699	0.84	1.2	777.451	1	69.7501	69100	34165	DDA_5000_Fx2.raw	1	1	O75533|SF3B1_HUMAN			0 0 50 10 9 6 6 5	FAVVASAL	DB Search
FAYDGKDYL	43.09	1090.5	9	100	9	-0.1055	0.87	0.8	1091.51	1	57.6175	2490000	27767	DDA_5000_Fx1.raw	2	2	P13747|HLAE_HUMAN			5 6 22 23 22 9 22 46 5	FAYDGKDYL	DB Search
FAYDGKDYLTL	44.95	1304.63	11	90.9	11	-1.4359	0.84	0.8	653.322	2	70.3779	502000	34447	DDA_5000_Fx2.raw	2	2	P13747|HLAE_HUMAN			5 7 8 8 2 0 3 12 12 18 5	FAYDGKDYLTL	DB Search
FFAALVAAFT	22.3	1056.56	10	50	10	-32.6334	0.17	-1.9	529.288	2	66.9863	40500	32910	DDA_5000_Fx3.raw	1	1	P51795|CLCN5_HUMAN:P51793|CLCN4_HUMAN			0 0 3 1 0 2 18 49 0 5	FFAALVAAFT	DB Search
FFIDQANYF	31.82	1163.53	9	44.4	9	3.2969	0.82	0.7	582.772	2	89.5012	112000	44098	DDA_5000_Fx3.raw	1	1	Q6ZNJ1|NBEL2_HUMAN			0 0 5 5 0 0 0 14 5	FFIDQANYF	DB Search
FFIDRDGFLF	26.32	1275.63	10	60	10	-2.3648	0.76	1.9	638.823	2	94.9604	297000	46674	DDA_5000_Fx2.raw	2	2	Q6ZWB6|KCTD8_HUMAN:Q68DU8|KCD16_HUMAN			5 15 9 0 0 0 0 27 7 5	FFIDRDGFLF	DB Search
FFLDRDGFLF	26.32	1275.63	10	60	10	-11.5851	0.77	1.9	638.823	2	94.9604	297000	46674	DDA_5000_Fx2.raw	2	2	Q96CX2|KCD12_HUMAN			5 15 9 0 0 0 0 27 7 5	FFLDRDGFLF	DB Search
FFQYDTWKQSTQRL	45.2	1846.9	14	71.4	14	-0.2888	0.37	1.5	616.642	3	57.9536	134000	28186	DDA_5000_Fx2.raw	1	1	P01344|IGF2_HUMAN			5 16 19 11 11 6 6 17 13 4 1 1 1 1	FFQYDTWKQSTQRL	DB Search
FGAFHSPAL	42.31	945.471	9	100	9	-2.11	0.84	0.4	473.743	2	56.0874	1750000	27520	DDA_5000_Fx3.raw	2	2	Q9NZN4|EHD2_HUMAN			5 4 3 2 3 6 4 4 5	FGAFHSPAL	DB Search
FGGHIRSV	32.83	871.466	8	62.5	8	12.2959	0.62	0.7	436.741	2	40.3155	79500	19725	DDA_5000_Fx3.raw	2	2	Q14694|UBP10_HUMAN			5 46 42 31 9 1 0 0	FGGHIRSV	DB Search
FGHENRV	28.89	857.414	7	71.4	7	12.9573	0.43	0.3	429.715	2	34.4046	54600	16459	DDA_5000_Fx2.raw	1	1	O14775|GNB5_HUMAN			5 86 51 16 1 1 5	FGHENRV	DB Search
FGIDRPAEL	36.66	1016.53	9	88.9	9	0.1239	0.77	3.2	509.273	2	55.5353	1220000	27252	DDA_5000_Fx3.raw	3	3	Q8IWZ8|SUGP1_HUMAN			5 24 24 11 6 2 0 9 5	FGIDRPAEL	DB Search
FGLGASL	20.43	663.359	7	71.4	7	-10.5994	0.24	1.1	664.367	1	67.9617	166000	32962	DDA_5000_Fx1.raw	1	1	Q9UPA5|BSN_HUMAN			0 0 61 4 4 10 5	FGLGASL	DB Search
FGQLGREL	33.28	918.492	8	75	8	-1.0546	0.77	2.4	460.255	2	46.7108	319000	22545	DDA_5000_Fx2.raw	2	2	P23610|HAP40_HUMAN			5 29 29 63 3 0 1 3	FGQLGREL	DB Search
FGSDVVAQF	28.88	968.46	9	33.3	9	3.3466	0.67	1.1	485.238	2	71.4331	38500	35012	DDA_5000_Fx2.raw	1	1	P60510|PP4C_HUMAN			0 0 0 0 11 0 0 4 5	FGSDVVAQF	DB Search
FGWEEDEDF	36	1172.43	9	77.8	9	0.4621	0.92	1.5	1173.44	1	80.3061	245000	39051	DDA_5000_Fx1.raw	2	2	A6ZKI3|RTL8C_HUMAN:Q17RB0|RTL8B_HUMAN:Q9BWD3|RTL8A_HUMAN			0 0 6 31 12 8 5 5 5	FGWEEDEDF	DB Search
FGYSDALEL	31.36	1013.47	9	55.6	9	1.7149	0.86	4.2	1014.48	1	82.0192	55800	39856	DDA_5000_Fx1.raw	1	1	Q8IXI1|MIRO2_HUMAN			0 0 17 18 18 45 14 0 0	FGYSDALEL	DB Search
FIAPTGHSL	36.26	941.497	9	77.8	9	0.3692	0.74	1.2	471.756	2	45.0288	2390000	22013	DDA_5000_Fx3.raw	2	2	Q9NVA2|SEP11_HUMAN:Q14141|SEPT6_HUMAN			4 4 72 11 10 9 2 0 0	FIAPTGHSL	DB Search
FIDASRLVY	42.36	1082.58	9	77.8	9	2.7974	0.85	2.5	542.297	2	63.7752	443000	31090	DDA_5000_Fx2.raw	2	2	P35221|CTNA1_HUMAN:P26232|CTNA2_HUMAN			5 11 23 6 1 0 4 3 3	FIDASRLVY	DB Search
FIFSDTHEL	37.95	1107.52	9	100	9	-2.259	0.54	1.3	554.77	2	64.414		31433	DDA_5000_Fx2.raw	0	0	Q9UKK3|PARP4_HUMAN			4 4 21 6 6 8 14 7 5	FIFSDTHEL	DB Search
FIISRTQAL	29.31	1047.61	9	66.7	9	-2.0729	0.91	1.1	524.812	2	52.4281	156000	25692	DDA_5000_Fx3.raw	1	1	Q92973|TNPO1_HUMAN			5 8 27 2 0 0 0 3 3	FIISRTQAL	DB Search
FIKDGSSTY	33.34	1016.48	9	66.7	9	1.5296	0.86	-0.9	509.248	2	31.1151	30700	14585	DDA_5000_Fx1.raw	1	1	Q5TEJ8|THMS2_HUMAN			5 5 0 0 0 5 5 9 5	FIKDGSSTY	DB Search
FILESQHTL	31.57	1086.57	9	77.8	9	-0.1255	0.4	1.5	544.294	2	54.5862	80800	26504	DDA_5000_Fx2.raw	1	1	Q8IZQ1|WDFY3_HUMAN			5 7 18 18 0 0 19 17 5	FILESQHTL	DB Search
FILPYIHKA	41.28	1100.64	9	44.4	9	-2.5023	0.38	1.6	367.887	3	54.5872	68300	26506	DDA_5000_Fx2.raw	1	1	Q6P1A2|MBOA5_HUMAN			0 0 0 12 10 10 6 0 0	FILPYIHKA	DB Search
FIM(+15.99)DRAQAL	34.29	1079.54	9	77.8	9	0.2129	0.82	0.8	540.779	2	40.9115	66200	19678	DDA_5000_Fx2.raw	1	1	O14787|TNPO2_HUMAN	Oxidation (M)	M3:Oxidation (M):1000.00	5 6 8 2 0 0 2 5 5	FIM(+15.99)DRAQAL	DB Search
FIM(+15.99)EGTLTRV	25.41	1181.61	10	50	10	0.4866	0.84	0.1	591.813	2	49.8969	73500	24168	DDA_5000_Fx2.raw	1	1	Q07889|SOS1_HUMAN	Oxidation (M)	M3:Oxidation (M):1000.00	0 0 99 51 7 7 8 0 0 0	FIM(+15.99)EGTLTRV	DB Search
FIM(+15.99)GKTIEF	31.98	1100.56	9	55.6	9	-2.1748	0.79	0.6	551.286	2	56.9522	319000	27988	DDA_5000_Fx3.raw	2	2	Q16585|SGCB_HUMAN	Oxidation (M)	M3:Oxidation (M):1000.00	2 2 2 0 0 0 0 2 5	FIM(+15.99)GKTIEF	DB Search
FIRVVGSEF	32.9	1052.57	9	66.7	9	-0.0654	0.81	1.3	527.291	2	59.8988	81600	29414	DDA_5000_Fx3.raw	1	1	P43686|PRS6B_HUMAN			0 0 0 4 4 7 7 17 5	FIRVVGSEF	DB Search
FIWENIHTL	39.14	1171.6	9	55.6	9	-2.4353	0.43	2.6	586.81	2	74.8363	143000	36821	DDA_5000_Fx3.raw	2	2	Q03001|DYST_HUMAN			0 0 13 10 0 0 28 3 3	FIWENIHTL	DB Search
FIYHGEVPQA	25.09	1159.57	10	40	10	4.0731	0.81	1.8	580.791	2	46.7121	42100	22568	DDA_5000_Fx2.raw	1	1	P33076|C2TA_HUMAN			0 0 0 0 6 6 56 4 0 0	FIYHGEVPQA	DB Search
FLAFPGHVF	29.96	1033.54	9	33.3	9	-6.4494	0.73	0.9	517.777	2	76.4953	47700	37537	DDA_5000_Fx2.raw	1	1	P98160|PGBM_HUMAN			0 0 13 11 0 0 0 0 5	FLAFPGHVF	DB Search
FLALLAGAHA	33.3	982.56	10	80	10	-5.3203	0.91	0.9	492.288	2	67.005	213000	32757	DDA_5000_Fx2.raw	1	1	P55058|PLTP_HUMAN			3 3 13 12 16 10 4 4 0 0	FLALLAGAHA	DB Search
FLANIGTSV	32.9	920.497	9	77.8	9	2.8067	0.9	1.1	461.256	2	68.5174	474000	33662	DDA_5000_Fx3.raw	3	3	Q9UKG1|DP13A_HUMAN			0 0 13 13 19 4 4 68 5	FLANIGTSV	DB Search
FLAPVKTEV	34.28	1002.58	9	55.6	9	-0.8348	0.69	2	502.296	2	49.3916	41700	23915	DDA_5000_Fx2.raw	1	1	Q9UMS6|SYNP2_HUMAN			0 0 43 7 7 3 0 0 5	FLAPVKTEV	DB Search
FLDC(+119.00)QIHRV	25.61	1248.57	9	55.6	9	-1.0814	0.8	-0.5	417.199	3	35.6689	29000	17069	DDA_5000_Fx2.raw	1	1	P16871|IL7RA_HUMAN	Cysteinylation	C4:Cysteinylation:1000.00	0 0 9 9 14 15 9 0 0	FLDC(+119.00)QIHRV	DB Search
FLDDFIAC(+119.00)V	34.41	1160.49	9	66.7	9	0.9536	0.62	0.8	581.252	2	91.7548	162000	45032	DDA_5000_Fx2.raw	1	1	O75592|MYCB2_HUMAN	Cysteinylation	C8:Cysteinylation:1000.00	0 0 11 11 10 0 6 6 5	FLDDFIAC(+119.00)V	DB Search
FLDDVVHSL	42.19	1043.53	9	77.8	9	-1.2505	0.9	4.5	522.774	2	71.8015	833000	35159	DDA_5000_Fx2.raw	1	1	Q15652|JHD2C_HUMAN			5 13 8 4 4 7 2 1 1	FLDDVVHSL	DB Search
FLDEKTHEL	33.28	1130.56	9	77.8	9	-1.7072	0.35	-1.4	377.86	3	36.9099	90100	17435	DDA_5000_Fx1.raw	1	1	Q9H0K6|PUS7L_HUMAN			5 8 2 2 3 3 1 1 4	FLDEKTHEL	DB Search
FLDEPTTGL	23.83	991.486	9	55.6	9	-0.2462	0.9	2	992.495	1	69.1723	57000	33560	DDA_5000_Fx1.raw	1	1	Q9UNQ0|ABCG2_HUMAN			0 0 8 15 5 5 3 0 0	FLDEPTTGL	DB Search
FLDESVVKV	35.24	1034.56	9	100	9	1.4544	0.88	0.1	518.29	2	59.7913	244000	29107	DDA_5000_Fx2.raw	1	1	Q01740|FMO1_HUMAN			5 23 7 6 3 3 9 2 2	FLDESVVKV	DB Search
FLDGNELTL	21.08	1020.51	9	77.8	9	2.4279	0.82	-1	1021.52	1	81.5275	187000	40010	DDA_5000_Fx2.raw	1	1	O00299|CLIC1_HUMAN			0 0 28 7 7 21 25 11 5	FLDGNELTL	DB Search
FLDGNEM(+15.99)TL	33.35	1054.46	9	100	9	6.5019	0.76	1.5	1055.47	1	62.8036	1260000	30343	DDA_5000_Fx1.raw	2	2	Q9Y696|CLIC4_HUMAN	Oxidation (M)	M7:Oxidation (M):1000.00	5 9 35 10 10 33 49 11 5	FLDGNEM(+15.99)TL	DB Search
FLDHIIASV	28.99	1013.55	9	55.6	9	2.2761	0.82	1.7	507.785	2	70.7997	193000	34963	DDA_5000_Fx3.raw	1	1	Q7LBC6|KDM3B_HUMAN			0 0 0 0 51 58 27 67 5	FLDHIIASV	DB Search
FLDNAC(+119.00)HQL	39.14	1178.48	9	77.8	9	-3.7293	0.46	0.3	393.836	3	41.9155	155000	19935	DDA_5000_Fx1.raw	2	2	Q6P5Z2|PKN3_HUMAN	Cysteinylation	C6:Cysteinylation:1000.00	0 0 3 3 4 4 2 2 4	FLDNAC(+119.00)HQL	DB Search
FLDPIKAYL	34.71	1078.61	9	66.7	9	-6.0122	0.82	1.6	540.311	2	78.3508	170000	38427	DDA_5000_Fx2.raw	2	2	Q8IZF2|AGRF5_HUMAN			2 2 12 5 5 0 0 1 5	FLDPIKAYL	DB Search
FLDPNNIPKA	29.37	1127.6	10	50	10	1.0123	0.77	1.1	564.807	2	52.5867	121000	25771	DDA_5000_Fx3.raw	1	1	Q9BVK2|ALG8_HUMAN			3 3 23 3 0 0 0 4 0 0	FLDPNNIPKA	DB Search
FLDPRPLTV	38.37	1056.6	9	55.6	9	-2.6146	0.87	0.4	529.306	2	62.0243	1100000	30505	DDA_5000_Fx3.raw	1	1	Q16678|CP1B1_HUMAN			2 2 6 1 1 0 0 2 2	FLDPRPLTV	DB Search
FLDSTSPLL	35.23	991.523	9	55.6	9	0.4713	0.85	1.3	992.531	1	82.0991	291000	40317	DDA_5000_Fx2.raw	2	2	Q5VYK3|ECM29_HUMAN			0 0 17 29 4 34 17 0 0	FLDSTSPLL	DB Search
FLDTSNQHL	34.83	1073.51	9	100	9	1.1198	0.86	-0.5	537.764	2	43.9248	36100	21207	DDA_5000_Fx2.raw	1	1	Q99467|CD180_HUMAN			5 8 13 6 2 2 5 3 3	FLDTSNQHL	DB Search
FLEEANRVL	34.12	1089.58	9	77.8	9	3.2759	0.88	1.5	545.799	2	55.9995	191000	27182	DDA_5000_Fx2.raw	1	1	O43159|RRP8_HUMAN			5 16 35 20 6 2 1 1 3	FLEEANRVL	DB Search
FLEKLLPPV	28.1	1054.64	9	55.6	9	-3.8629	0.89	-1.9	528.328	2	76.0182	181000	37261	DDA_5000_Fx2.raw	1	1	O95372|LYPA2_HUMAN			0 0 3 3 6 27 74 0 0	FLEKLLPPV	DB Search
FLFDGSANL	25.32	982.476	9	22.2	9	4.8954	0.85	1.5	983.485	1	86.808	51200	42779	DDA_5000_Fx3.raw	1	1	P12111|CO6A3_HUMAN			0 0 14 14 0 0 0 0 0	FLFDGSANL	DB Search
FLFDTQHFI	34.27	1166.58	9	77.8	9	-5.0702	0.85	1.7	584.296	2	82.2327	42900	40382	DDA_5000_Fx2.raw	1	1	Q9H583|HEAT1_HUMAN			5 6 13 5 0 0 3 3 4	FLFDTQHFI	DB Search
FLFEPVVKA	38.31	1048.6	9	55.6	9	-0.0854	0.87	1.2	525.306	2	68.4381	241000	33630	DDA_5000_Fx3.raw	2	2	Q6IN85|P4R3A_HUMAN			5 9 8 8 0 0 12 0 0	FLFEPVVKA	DB Search
FLFNKVVNL	41.38	1092.63	9	100	9	-5.9184	0.8	-1.4	547.323	2	73.3651		35953	DDA_5000_Fx2.raw	0	0	P62699|YPEL5_HUMAN			2 2 9 5 2 4 13 9 5	FLFNKVVNL	DB Search
FLFSDVC(+119.00)RV	32.93	1203.54	9	55.6	9	-2.485	0.39	2.8	402.189	3	63.3399	217000	31098	DDA_5000_Fx3.raw	2	2	Q14643|ITPR1_HUMAN	Cysteinylation	C7:Cysteinylation:1000.00	0 0 4 23 15 15 2 0 0	FLFSDVC(+119.00)RV	DB Search
FLFSNLPRL	31.55	1105.63	9	77.8	9	-7.9122	0.85	-1.2	553.821	2	80.1392	57100	39353	DDA_5000_Fx2.raw	1	1	Q9BQS7|HEPH_HUMAN			5 8 40 13 4 4 0 0 3	FLFSNLPRL	DB Search
FLFVASEF	23.54	958.48	8	37.5	8	-5.3006	0.94	0.4	959.488	1	94.6827	129000	46678	DDA_5000_Fx3.raw	1	1	Q15393|SF3B3_HUMAN			0 0 79 10 0 4 0 0	FLFVASEF	DB Search
FLGEKIASV	39.68	962.544	9	77.8	9	-0.3588	0.85	1	482.28	2	53.2737	255000	26111	DDA_5000_Fx3.raw	2	2	Q8N128|F177A_HUMAN			5 12 3 3 0 0 3 6 5	FLGEKIASV	DB Search
FLGIYLTTL	23.06	1039.6	9	44.4	9	0.5229	0.67	1.4	520.806	2	101.012	48800	49739	DDA_5000_Fx2.raw	1	1	Q8NGJ0|OR5A1_HUMAN			0 0 4 0 0 0 9 7 5	FLGIYLTTL	DB Search
FLHEATARL	34.32	1056.57	9	66.7	9	-0.694	0.41	1.3	353.198	3	35.4048	36500	16942	DDA_5000_Fx2.raw	1	1	P36956|SRBP1_HUMAN			5 22 47 22 15 15 0 0 0	FLHEATARL	DB Search
FLIETGPRGV	29.91	1087.6	10	60	10	-2.0731	0.85	0.6	544.809	2	55.7719	167000	27316	DDA_5000_Fx3.raw	1	1	Q9HBL0|TENS1_HUMAN			5 13 68 49 18 4 0 0 0 0	FLIETGPRGV	DB Search
FLIIPLHSL	24.66	1051.64	9	33.3	9	-7.4949	0.5	1.1	526.829	2	81.3698	10100	39965	DDA_5000_Fx2.raw	1	1	Q9H2U1|DHX36_HUMAN			0 0 2 4 0 0 0 0 5	FLIIPLHSL	DB Search
FLINFIHTL	28.66	1116.63	9	55.6	9	-5.9989	0.38	1	559.324	2	85.1443	59300	41846	DDA_5000_Fx2.raw	1	1	O15031|PLXB2_HUMAN			0 0 3 3 0 0 8 3 3	FLINFIHTL	DB Search
FLIRESETL	28.16	1106.6	9	88.9	9	0.8011	0.87	-2.1	554.305	2	55.6344	96300	26997	DDA_5000_Fx2.raw	1	1	P07948|LYN_HUMAN			5 8 7 0 2 2 9 34 5	FLIRESETL	DB Search
FLKEIVETF	35.11	1124.61	9	77.8	9	0.2984	0.81	0.7	563.314	2	72.2449	122000	35389	DDA_5000_Fx2.raw	1	1	P49792|RBP2_HUMAN			0 0 3 3 15 13 12 35 5	FLKEIVETF	DB Search
FLLALEPEL	32.61	1043.59	9	66.7	9	-2.5218	0.69	0	522.802	2	98.7796	398000	48579	DDA_5000_Fx3.raw	4	4	P04843|RPN1_HUMAN			0 0 34 34 24 0 71 67 5	FLLALEPEL	DB Search
FLLDKKIGV	43.88	1031.64	9	88.9	9	-0.4475	0.68	-1.1	516.826	2	53.753	505000	26051	DDA_5000_Fx2.raw	2	2	P78371|TCPB_HUMAN			5 49 30 19 15 1 4 3 3	FLLDKKIGV	DB Search
FLLEDPANQFLRL	30.84	1574.85	13	69.2	13	-12.6067	0.83	1	788.431	2	90.5942	97400	44526	DDA_5000_Fx2.raw	1	1	A0A1B0GTC6|CC085_HUMAN			0 0 27 30 30 5 4 3 3 2 2 0 0	FLLEDPANQFLRL	DB Search
FLLEDPANQFLRLKR	35.77	1859.04	15	33.3	15	-4.8676	0.29	-0.2	465.768	4	66.9273	105000	32724	DDA_5000_Fx2.raw	1	1	A0A1B0GTC6|CC085_HUMAN			0 0 0 12 19 32 32 0 0 0 0 0 0 0 5	FLLEDPANQFLRLKR	DB Search
FLLEGIRSL	25.66	1046.61	9	66.7	9	-6.8997	0.83	0.9	524.314	2	74.0846	129000	36288	DDA_5000_Fx2.raw	1	1	P55160|NCKPL_HUMAN			5 13 53 34 2 2 0 0 1	FLLEGIRSL	DB Search
FLLEKGYEV	34.31	1096.58	9	77.8	9	0.3192	0.84	1.3	549.298	2	60.3641	113000	29375	DDA_5000_Fx2.raw	1	1	O60547|GMDS_HUMAN			5 13 16 16 0 0 3 3 5	FLLEKGYEV	DB Search
FLLHIQQQV	42.22	1124.63	9	55.6	9	0.3267	0.92	1.6	563.325	2	60.2146	539000	29602	DDA_5000_Fx3.raw	3	3	O95486|SC24A_HUMAN			0 0 0 0 59 59 50 11 5	FLLHIQQQV	DB Search
FLLLSPVEA	35.06	987.564	9	55.6	9	0.8127	0.95	1.3	988.573	1	89.6959	574000	44094	DDA_5000_Fx2.raw	3	3	O75264|SIM24_HUMAN			0 0 53 7 37 8 8 0 0	FLLLSPVEA	DB Search
FLLPHPGLQV	40.47	1119.64	10	70	10	-3.587	0.85	-0.6	560.829	2	69.465	128000	33981	DDA_5000_Fx2.raw	1	1	Q6DD88|ATLA3_HUMAN			5 14 54 16 16 0 0 0 6 5	FLLPHPGLQV	DB Search
FLLPILSQI	33.96	1042.64	9	77.8	9	0.7885	0.73	-0.7	522.328	2	109.036	153000	53659	DDA_5000_Fx2.raw	3	3	O15523|DDX3Y_HUMAN:O00571|DDX3X_HUMAN			0 0 21 21 46 12 11 11 5	FLLPILSQI	DB Search
FLLQHQTFL	39.06	1145.62	9	88.9	9	-4.4684	0.85	0.7	573.819	2	68.1842	236000	33331	DDA_5000_Fx2.raw	1	1	Q8NF91|SYNE1_HUMAN			2 2 2 2 1 5 9 11 5	FLLQHQTFL	DB Search
FLLRGGG	22.84	718.413	7	14.3	7	-12.5296	0.09	-3.6	360.212	2	30.236		14148	DDA_5000_Fx1.raw	0	0	O00192|ARVC_HUMAN			4 0 0 0 0 0 0	FLLRGGG	DB Search
FLLWATAEA	39.8	1020.53	9	77.8	9	2.1176	0.87	1.1	1021.54	1	90.5942	984000	44467	DDA_5000_Fx2.raw	4	4	P14770|GPIX_HUMAN			0 0 54 27 27 11 10 4 4	FLLWATAEA	DB Search
FLM(+15.99)DFIHQV	42.13	1164.56	9	77.8	9	1.0976	0.81	1	583.29	2	69.8307	388000	34367	DDA_5000_Fx3.raw	3	3	Q8WUM0|NU133_HUMAN	Oxidation (M)	M3:Oxidation (M):1000.00	5 7 27 8 7 7 6 0 0	FLM(+15.99)DFIHQV	DB Search
FLNDEVWNL	28.84	1148.55	9	77.8	9	1.9488	0.79	0.7	575.283	2	90.4623	118000	44457	DDA_5000_Fx2.raw	2	2	O95825|QORL1_HUMAN			0 0 3 3 10 5 2 12 5	FLNDEVWNL	DB Search
FLNKEITSV	21.37	1049.58	9	33.3	9	1.5101	0.83	2.5	525.796	2	48.0013	36300	23181	DDA_5000_Fx2.raw	1	1	Q9UI10|EI2BD_HUMAN			0 0 0 0 0 9 0 13 5	FLNKEITSV	DB Search
FLNNQEYVL	37.62	1138.57	9	77.8	9	3.5501	0.78	1.1	570.291	2	73.4773	561000	35972	DDA_5000_Fx2.raw	2	2	Q01082|SPTB2_HUMAN			0 0 5 5 10 21 7 22 5	FLNNQEYVL	DB Search
FLNSEIHQV	34.5	1085.55	9	77.8	9	2.8903	0.89	1.2	543.783	2	45.9759	84900	22196	DDA_5000_Fx2.raw	1	1	Q9BYX2|TBD2A_HUMAN			5 12 18 6 6 9 5 1 1	FLNSEIHQV	DB Search
FLQEHNTTL	35.16	1101.55	9	88.9	9	-0.1245	0.6	1	551.781	2	40.5494	514000	19481	DDA_5000_Fx2.raw	2	2	Q9P219|DAPLE_HUMAN			5 7 2 2 0 3 4 5 5	FLQEHNTTL	DB Search
FLQEKSPAV	41.81	1017.55	9	77.8	9	0.6303	0.75	1	509.783	2	38.2384	63300	18374	DDA_5000_Fx2.raw	1	1	Q14157|UBP2L_HUMAN			0 0 17 17 9 9 5 5 5	FLQEKSPAV	DB Search
FLQEYVANL	34.86	1095.56	9	77.8	9	2.6054	0.82	0.1	548.787	2	79.0335	33400	38793	DDA_5000_Fx2.raw	1	1	O14980|XPO1_HUMAN			0 0 10 11 20 4 3 19 5	FLQEYVANL	DB Search
FLQHKDDN	29.03	1015.47	8	37.5	8	-2.7592	0.8	0.2	508.744	2	18.6402	10900	8738	DDA_5000_Fx2.raw	1	1	P02768|ALBU_HUMAN			0 0 20 27 0 0 0 5	FLQHKDDN	DB Search
FLQPELVKL	29.72	1085.65	9	77.8	9	-4.2261	0.86	0.2	543.832	2	69.4642	62700	34138	DDA_5000_Fx3.raw	1	1	Q14997|PSME4_HUMAN			2 2 6 0 0 3 5 3 3	FLQPELVKL	DB Search
FLSAIVSSV	32.88	921.517	9	55.6	9	-0.6388	0.75	4.6	922.529	1	77.0677	185000	37981	DDA_5000_Fx3.raw	1	1	P46940|IQGA1_HUMAN			0 0 27 27 42 8 6 0 0	FLSAIVSSV	DB Search
FLSEKLERI	28.89	1133.64	9	77.8	9	-1.4057	0.38	1.8	378.889	3	45.2425	59900	21854	DDA_5000_Fx2.raw	1	1	O60613|SEP15_HUMAN			0 0 6 6 29 16 6 4 4	FLSEKLERI	DB Search
FLSSVIQNL	20.51	1019.57	9	22.2	9	-1.1719	0.69	2.5	510.791	2	82.0401	94400	40443	DDA_5000_Fx3.raw	1	1	Q99460|PSMD1_HUMAN			0 0 0 0 0 0 0 22 5	FLSSVIQNL	DB Search
FLSTINVGL	25.5	962.544	9	33.3	9	-0.7886	0.75	4.8	963.556	1	82.0401	67000	40355	DDA_5000_Fx3.raw	1	1	P39687|AN32A_HUMAN			0 0 21 21 0 0 24 0 0	FLSTINVGL	DB Search
FLSTLEHHL	35.52	1095.57	9	77.8	9	-2.7034	0.73	0.6	366.198	3	45.8704	302000	22143	DDA_5000_Fx2.raw	2	2	Q969V3|NCLN_HUMAN			0 0 8 8 15 9 9 12 5	FLSTLEHHL	DB Search
FLTDTSHLL	25.63	1045.54	9	100	9	-0.5593	0.88	-1.4	523.779	2	65.8889	67600	32204	DDA_5000_Fx2.raw	1	1	Q8WXH0|SYNE2_HUMAN			5 8 8 8 5 5 4 4 5	FLTDTSHLL	DB Search
FLVDGVC(+119.00)TV	42.48	1070.48	9	66.7	9	-0.1876	0.67	-0.6	536.246	2	68.89	4670000	33656	DDA_5000_Fx2.raw	5	5	Q8N0X7|SPART_HUMAN	Cysteinylation	C7:Cysteinylation:1000.00	0 0 4 1 2 2 13 10 5	FLVDGVC(+119.00)TV	DB Search
FLVDM(+15.99)TM(+15.99)HL	34.19	1137.52	9	77.8	9	1.6371	0.87	1.6	569.768	2	55.2696	22000	26849	DDA_5000_Fx2.raw	1	1	Q6EKJ0|GTD2B_HUMAN:Q86UP8|GTD2A_HUMAN	Oxidation (M);Oxidation (M)	M5:Oxidation (M):1000.00;M7:Oxidation (M):1000.00	0 0 22 3 3 2 2 5 5	FLVDM(+15.99)TM(+15.99)HL	DB Search
FLYAGHIFL	34.69	1079.58	9	88.9	9	-10.8058	0.64	0.8	540.798	2	76.1228	314000	37309	DDA_5000_Fx2.raw	1	1	Q66K64|DCA15_HUMAN			3 3 7 6 3 0 9 4 4	FLYAGHIFL	DB Search
FLYDDNQRV	32.48	1168.55	9	66.7	9	1.4387	0.91	0.3	585.283	2	47.4864	133000	22704	DDA_5000_Fx1.raw	1	1	Q02880|TOP2B_HUMAN:P11388|TOP2A_HUMAN			5 9 33 19 13 2 1 0 0	FLYDDNQRV	DB Search
FLYPFPLAL	41.93	1079.61	9	55.6	9	0.6608	0.93	-0.8	1080.61	1	109.589	693000	53928	DDA_5000_Fx2.raw	2	2	Q5BJD5|TM41B_HUMAN			0 0 10 10 10 4 4 0 0	FLYPFPLAL	DB Search
FLYSDEVQI	22.16	1112.54	9	55.6	9	-1.7993	0.46	6	557.28	2	77.0605	110000	37432	DDA_5000_Fx1.raw	1	1	Q9BX70|BTBD2_HUMAN:Q9H0C5|BTBD1_HUMAN			0 0 0 9 9 21 0 29 5	FLYSDEVQI	DB Search
FM(+15.99)LTQPHSV	36.04	1074.52	9	77.8	9	0.7365	0.84	-0.9	538.265	2	44.7938	181000	21699	DDA_5000_Fx2.raw	1	1	P01721|LV657_HUMAN	Oxidation (M)	M2:Oxidation (M):1000.00	4 4 18 3 3 10 4 0 0	FM(+15.99)LTQPHSV	DB Search
FM(+15.99)NTELAAF	30.66	1058.47	9	77.8	9	1.0367	0.87	-0.9	530.244	2	70.5391	321000	34537	DDA_5000_Fx2.raw	2	2	P31949|S10AB_HUMAN	Oxidation (M)	M2:Oxidation (M):1000.00	0 0 8 8 8 16 3 31 5	FM(+15.99)NTELAAF	DB Search
FM(+15.99)TTNVPNV	31.96	1037.49	9	77.8	9	4.4293	0.85	1.8	519.751	2	53.3287	159000	25934	DDA_5000_Fx2.raw	1	1	P35611|ADDA_HUMAN	Oxidation (M)	M2:Oxidation (M):1000.00	0 0 3 2 2 7 11 3 3	FM(+15.99)TTNVPNV	DB Search
FM(+15.99)YDRPLRL	34.95	1225.63	9	55.6	9	-1.3673	0.04	0.5	409.55	3	48.8627	1530000	23662	DDA_5000_Fx2.raw	2	2	P12111|CO6A3_HUMAN	Oxidation (M)	M2:Oxidation (M):1000.00	5 30 6 6 5 0 0 0 0	FM(+15.99)YDRPLRL	DB Search
FNDPNAKEM(+15.99)	33.35	1080.45	9	55.6	9	0.5541	0.89	-0.3	541.234	2	21.943	8130	10109	DDA_5000_Fx1.raw	1	1	Q96KR1|ZFR_HUMAN	Oxidation (M)	M9:Oxidation (M):1000.00	0 0 17 15 14 14 0 0 5	FNDPNAKEM(+15.99)	DB Search
FNFVGKIL	34.33	936.543	8	100	8	-8.2535	0.79	0.5	469.279	2	69.9351	257000	34215	DDA_5000_Fx2.raw	1	1	Q07666|KHDR1_HUMAN			5 7 12 13 4 4 7 5	FNFVGKIL	DB Search
FNFVGKLL	34.33	936.543	8	100	8	-11.0952	0.8	0.5	469.279	2	69.9351	257000	34215	DDA_5000_Fx2.raw	1	1	O75525|KHDR3_HUMAN:Q5VWX1|KHDR2_HUMAN			5 7 12 13 4 4 7 5	FNFVGKLL	DB Search
FNFVGRIL	35.1	964.549	8	75	8	-8.1789	0.83	-1.2	483.281	2	70.4611	72000	34510	DDA_5000_Fx2.raw	1	1	Q96PU8|QKI_HUMAN			5 36 57 57 0 0 3 3	FNFVGRIL	DB Search
FPAAPAPKM(+15.99)	29.67	944.479	9	55.6	9	2.8809	0.73	2.6	473.248	2	32.862	33000	15655	DDA_5000_Fx2.raw	1	1	A0AV96|RBM47_HUMAN	Oxidation (M)	M9:Oxidation (M):1000.00	5 29 28 28 0 0 0 0 5	FPAAPAPKM(+15.99)	DB Search
FPAAPIPTL	35.09	925.527	9	66.7	9	-3.6652	0.87	2.8	926.537	1	82.3015	373000	40703	DDA_5000_Fx3.raw	2	2	Q9UMZ2|SYNRG_HUMAN			4 0 9 20 27 27 4 0 0	FPAAPIPTL	DB Search
FPAEKESEW	21.18	1121.5	9	55.6	9	-1.9634	0.41	-0.4	561.758	2	45.0881		21516	DDA_5000_Fx1.raw	0	0	Q9BRF8|CPPED_HUMAN			5 35 11 7 0 0 0 0 5	FPAEKESEW	DB Search
FPAEPLEL	30.62	914.475	8	87.5	8	-0.4114	0.94	0.7	915.483	1	79.8829	141000	38929	DDA_5000_Fx1.raw	1	1	Q7KZ85|SPT6H_HUMAN			5 0 23 23 7 7 15 5	FPAEPLEL	DB Search
FPAGILQAPF	37.33	1059.58	10	80	10	-5.3934	0.73	2.2	530.796	2	92.3837	355000	45365	DDA_5000_Fx2.raw	1	1	P0DPD6|ECE2_HUMAN:P0DPD8|EFCE2_HUMAN:P42892|ECE1_HUMAN			0 0 2 3 7 11 11 9 3 3	FPAGILQAPF	DB Search
FPAGKVPAF	37.57	932.512	9	77.8	9	-1.9752	0.34	0.1	467.263	2	55.2192	286000	27082	DDA_5000_Fx3.raw	1	1	P26641|EF1G_HUMAN			5 23 12 0 0 5 4 4 5	FPAGKVPAF	DB Search
FPAGSTLIFY	25.24	1114.57	10	60	10	0.3978	0.79	5	1115.58	1	89.9518	103000	44351	DDA_5000_Fx3.raw	1	1	Q8NFQ8|TOIP2_HUMAN:Q5JTV8|TOIP1_HUMAN			0 0 16 16 18 18 27 39 0 0	FPAGSTLIFY	DB Search
FPAGSVHVNVY	43.31	1188.59	11	72.7	11	1.3926	0.56	-0.1	595.304	2	52.9592	531000	25696	DDA_5000_Fx2.raw	1	1	Q8NDB2|BANK1_HUMAN			5 28 11 0 0 0 4 14 21 9 5	FPAGSVHVNVY	DB Search
FPAHILDC(+119.00)L	44.88	1146.52	9	100	9	-3.6379	0.8	1	574.268	2	68.2328	381000	33397	DDA_5000_Fx2.raw	2	2	Q63HN8|RN213_HUMAN	Cysteinylation	C8:Cysteinylation:1000.00	5 4 3 2 20 17 17 18 5	FPAHILDC(+119.00)L	DB Search
FPAHLDKSTL	43.63	1127.6	10	80	10	-0.2258	0.18	-1.4	376.873	3	40.4728	88800	19406	DDA_5000_Fx2.raw	1	1	Q99518|FMO2_HUMAN			5 2 2 4 4 2 0 0 4 5	FPAHLDKSTL	DB Search
FPAN(+0.98)NIVKF	43.31	1049.55	9	100	9	3.2624	0.35	1.7	525.785	2	65.3395	1470000	31940	DDA_5000_Fx2.raw	2	2	P43307|SSRA_HUMAN	Deamidation (NQ)	N4:Deamidation (NQ):21.94	5 31 12 6 3 8 6 11 5	FPAN(+0.98)NIVKF	DB Search
FPANIQVVY	26.41	1049.55	9	55.6	9	2.29	0.76	-2.1	525.783	2	74.5016	231000	36606	DDA_5000_Fx2.raw	1	1	Q5VYK3|ECM29_HUMAN			0 0 0 0 22 26 63 18 5	FPANIQVVY	DB Search
FPANNIVKF	44.56	1048.57	9	100	9	-1.2949	0.49	-0.2	525.292	2	60.7534	3420000	29621	DDA_5000_Fx2.raw	3	3	P43307|SSRA_HUMAN			5 37 14 3 3 14 8 12 5	FPANNIVKF	DB Search
FPAPAKAVVY	35.04	1061.59	10	30	10	0.1466	0.74	2.3	531.804	2	50.3623	72700	24383	DDA_5000_Fx2.raw	2	2	Q8TEM1|PO210_HUMAN			0 0 6 0 0 0 0 0 5 5	FPAPAKAVVY	DB Search
FPAVGEPNIQQY	45.15	1361.66	12	83.3	12	6.242	0.84	-1.9	681.837	2	68.7852	228000	33642	DDA_5000_Fx2.raw	1	1	O15294|OGT1_HUMAN			0 0 5 6 3 3 3 3 23 12 10 5	FPAVGEPNIQQY	DB Search
FPDAVKQIL	44.2	1029.59	9	88.9	9	-4.7558	0.24	1	515.801	2	63.897		31173	DDA_5000_Fx2.raw	0	0	O95382|M3K6_HUMAN			5 0 6 6 7 9 6 7 5	FPDAVKQIL	DB Search
FPDEKIPTL	26.45	1058.56	9	66.7	9	0.5438	0.24	0.7	530.29	2	63.3689	201000	30924	DDA_5000_Fx2.raw	1	1	Q9NZC3|GDE1_HUMAN			5 6 3 0 0 0 2 2 5	FPDEKIPTL	DB Search
FPDKPITQY	42.94	1107.56	9	55.6	9	1.4575	0.49	0.4	554.788	2	47.9082	2780000	22819	DDA_5000_Fx1.raw	3	3	P39656|OST48_HUMAN			5 5 1 1 1 1 3 2 5	FPDKPITQY	DB Search
FPDKVAIQL	36	1029.59	9	66.7	9	-2.1987	0.77	1.5	515.801	2	64.8779		31670	DDA_5000_Fx2.raw	0	0	P11217|PYGM_HUMAN:P11216|PYGB_HUMAN			5 10 0 0 0 12 31 9 5	FPDKVAIQL	DB Search
FPDPNVKYVF	44.29	1224.62	10	20	10	-2.8454	0.67	0.5	613.317	2	69.0442	505000	33697	DDA_5000_Fx2.raw	2	2	P22415|USF1_HUMAN			0 0 2 0 0 0 1 0 1 4	FPDPNVKYVF	DB Search
FPDQPIHIVY	28.16	1227.63	10	20	10	0.5557	0.66	0	614.822	2	67.6013	161000	33051	DDA_5000_Fx2.raw	1	1	Q16654|PDK4_HUMAN			0 0 0 0 0 0 3 2 1 1	FPDQPIHIVY	DB Search
FPDQVAIQL	22.27	1029.55	9	55.6	9	0.6061	0.82	-1.4	515.781	2	80.1654	252000	39433	DDA_5000_Fx2.raw	1	1	P06737|PYGL_HUMAN			0 0 0 0 15 24 17 6 5	FPDQVAIQL	DB Search
FPDRIM(+15.99)NTF	28.91	1155.54	9	55.6	9	3.1015	0.69	1.5	578.777	2	54.4291	182000	26421	DDA_5000_Fx2.raw	1	1	Q9BUF5|TBB6_HUMAN:P04350|TBB4A_HUMAN	Oxidation (M)	M6:Oxidation (M):1000.00	5 14 0 0 0 0 13 10 5	FPDRIM(+15.99)NTF	DB Search
FPEDC(+119.00)LLTQVF	34.65	1429.63	11	45.5	11	-5.292	0.72	2.4	715.822	2	92.9371	419000	45598	DDA_5000_Fx2.raw	2	2	Q08211|DHX9_HUMAN	Cysteinylation	C5:Cysteinylation:1000.00	0 0 0 0 0 0 52 22 22 53 5	FPEDC(+119.00)LLTQVF	DB Search
FPEDVVRVIF	42.13	1219.66	10	90	10	-5.7788	0.62	7.4	610.842	2	83.174	28900	41008	DDA_5000_Fx3.raw	1	1	Q7Z6J4|FGD2_HUMAN			5 92 71 26 23 7 0 3 2 5	FPEDVVRVIF	DB Search
FPEEAVLQQAF	40.43	1277.63	11	72.7	11	0.0875	0.83	1.1	639.823	2	82.6271	153000	40580	DDA_5000_Fx2.raw	1	1	Q9UPN7|PP6R1_HUMAN			0 0 0 6 9 19 58 25 5 17 5	FPEEAVLQQAF	DB Search
FPEELTQTF	32.66	1110.52	9	77.8	9	-3.0165	0.63	-0.4	556.269	2	75.9839	776000	37054	DDA_5000_Fx1.raw	2	2	P26641|EF1G_HUMAN			0 0 8 10 16 8 8 30 5	FPEELTQTF	DB Search
FPEGLFYEF	43.92	1147.52	9	88.9	9	-7.7057	0.81	3.2	1148.53	1	100.201	1070000	49290	DDA_5000_Fx2.raw	5	5	P48059|LIMS1_HUMAN:Q7Z4I7|LIMS2_HUMAN			5 0 12 12 24 25 8 8 5	FPEGLFYEF	DB Search
FPEGSVELY	28.47	1039.49	9	88.9	9	1.5646	0.8	-0.4	1040.49	1	71.0571	952000	34520	DDA_5000_Fx1.raw	2	2	P23396|RS3_HUMAN			5 0 29 23 23 35 35 40 5	FPEGSVELY	DB Search
FPEHIFPAL	32.95	1069.56	9	66.7	9	-2.7931	0.78	3.2	535.789	2	75.019	17700000	36928	DDA_5000_Fx3.raw	6	6	P61160|ARP2_HUMAN			2 0 0 1 24 75 9 9 5	FPEHIFPAL	DB Search
FPESSAIEAL	33.34	1062.52	10	90	10	-5.066	0.78	2.8	1063.53	1	72.8799	1470000	35385	DDA_5000_Fx1.raw	5	5	P18583|SON_HUMAN			5 0 31 31 25 25 66 66 29 5	FPESSAIEAL	DB Search
FPFAVANQL	40.78	1005.53	9	77.8	9	-0.8454	0.91	1.2	503.772	2	82.2755	326000	40624	DDA_5000_Fx3.raw	1	1	Q9BQI3|E2AK1_HUMAN			0 0 12 12 59 46 16 8 5	FPFAVANQL	DB Search
FPFEKGSVQY	44.42	1200.58	10	100	10	4.1525	0.66	0.2	601.298	2	55.791	2200000	27154	DDA_5000_Fx2.raw	2	2	P35659|DEK_HUMAN			5 52 20 18 9 6 6 26 14 5	FPFEKGSVQY	DB Search
FPFFNPIQTQVF	44.93	1483.75	12	50	12	-2.6759	0.79	0.4	742.883	2	106.933	26700	52611	DDA_5000_Fx2.raw	1	1	O75643|U520_HUMAN			0 0 9 0 0 21 21 30 0 0 31 5	FPFFNPIQTQVF	DB Search
FPFNPLDFESF	44.67	1358.62	11	81.8	11	-6.6577	0.86	2.5	680.318	2	109.246	67600	53756	DDA_5000_Fx2.raw	1	1	O95997|PTTG1_HUMAN			0 0 3 3 2 2 7 12 7 57 5	FPFNPLDFESF	DB Search
FPFRIGHIQY	20.82	1276.67	10	30	10	-0.0254	0.33	0	426.564	3	60.5443	65500	29467	DDA_5000_Fx2.raw	1	1	Q6ZS30|NBEL1_HUMAN			5 0 0 0 0 0 0 0 3 5	FPFRIGHIQY	DB Search
FPFRPRPVQNF	29.87	1403.75	11	36.4	11	-1.1418	0.52	2.3	468.924	3	50.4967	60600	24453	DDA_5000_Fx2.raw	1	1	Q15011|HERP1_HUMAN			5 6 0 0 0 0 0 0 12 0 5	FPFRPRPVQNF	DB Search
FPFSGETVFM(+15.99)	21.94	1176.52	10	30	10	6.378	0.64	0.2	589.265	2	84.1982	193000	41601	DDA_5000_Fx3.raw	1	1	P00451|FA8_HUMAN	Oxidation (M)	M10:Oxidation (M):1000.00	0 0 0 0 0 0 10 0 61 5	FPFSGETVFM(+15.99)	DB Search
FPGEAERVAF	20.03	1121.55	10	70	10	-0.3904	0.59	-2.3	561.781	2	55.5564	138000	27121	DDA_5000_Fx2.raw	1	1	Q6ICC9|RTL6_HUMAN			5 83 19 7 7 0 0 0 4 5	FPGEAERVAF	DB Search
FPHELEVPAL	30.06	1150.6	10	60	10	-2.6404	0.84	1.7	576.309	2	69.9121	113000	34272	DDA_5000_Fx2.raw	1	1	Q13608|PEX6_HUMAN			0 0 3 0 0 7 42 7 7 5	FPHELEVPAL	DB Search
FPHGDLTEF	20.1	1061.48	9	44.4	9	-4.2369	0.89	1.4	531.749	2	59.5098	141000	28705	DDA_5000_Fx1.raw	1	1	Q9Y2I1|NISCH_HUMAN			0 0 0 0 0 5 9 9 5	FPHGDLTEF	DB Search
FPHHLQEYIEY	28.25	1474.69	11	45.5	11	2.4993	0.49	0.2	492.57	3	53.9045	219000	26132	DDA_5000_Fx2.raw	1	1	A5YKK6|CNOT1_HUMAN			0 0 0 0 0 3 12 28 2 0 5	FPHHLQEYIEY	DB Search
FPHLPGKTFVY	31.91	1304.69	11	18.2	11	-1.6484	0.8	-2	435.904	3	57.5427	132000	27990	DDA_5000_Fx2.raw	1	1	Q96JH7|VCIP1_HUMAN			0 0 0 15 0 0 0 0 0 0 5	FPHLPGKTFVY	DB Search
FPHLVHAEL	45.12	1061.57	9	11.1	9	-2.7224	0.13	-0.4	354.862	3	48.7964	363000	23548	DDA_5000_Fx2.raw	1	1	Q8IXI1|MIRO2_HUMAN			1 1 0 0 0 0 1 0 2	FPHLVHAEL	DB Search
FPHTTPSM(+15.99)	35.45	932.406	8	50	8	1.8769	0.57	-0.5	467.21	2	26.3147	31200	12475	DDA_5000_Fx2.raw	2	2	Q15366|PCBP2_HUMAN	Oxidation (M)	M8:Oxidation (M):1000.00	0 0 6 0 0 9 12 5	FPHTTPSM(+15.99)	DB Search
FPHVGEPSL	24.62	981.492	9	55.6	9	-0.5131	0.88	0.5	491.754	2	54.0363	298000	26134	DDA_5000_Fx2.raw	1	1	Q7RTR2|NLRC3_HUMAN			0 0 5 7 0 0 7 7 5	FPHVGEPSL	DB Search
FPHVQTDVL	34.62	1054.54	9	66.7	9	0.1838	0.64	1	528.28	2	56.655	38000	27526	DDA_5000_Fx2.raw	1	1	Q9Y6B7|AP4B1_HUMAN			0 0 0 7 7 8 8 23 5	FPHVQTDVL	DB Search
FPIAEVFTL	32.57	1035.56	9	44.4	9	0.3729	0.89	0.6	1036.57	1	101.55	11900	50049	DDA_5000_Fx3.raw	1	1	P28067|DMA_HUMAN			0 0 24 24 38 64 0 0 0	FPIAEVFTL	DB Search
FPIDNEDLVY	30.14	1223.57	10	60	10	0.5631	0.52	0.1	612.793	2	80.5179	153000	39074	DDA_5000_Fx1.raw	1	1	Q8IZX4|TAF1L_HUMAN:P21675|TAF1_HUMAN			0 0 5 6 0 0 10 19 11 5	FPIDNEDLVY	DB Search
FPIEAGDM(+15.99)F	34.65	1041.45	9	55.6	9	4.8394	0.6	2.8	1042.46	1	72.4384	1830000	35438	DDA_5000_Fx2.raw	4	4	Q96HC4|PDLI5_HUMAN	Oxidation (M)	M8:Oxidation (M):1000.00	5 0 0 12 13 0 0 11 5	FPIEAGDM(+15.99)F	DB Search
FPIEQQDGAFVL	25.49	1362.68	12	66.7	12	0.1401	0.76	-0.2	682.348	2	87.8866	335000	43093	DDA_5000_Fx2.raw	1	1	P29597|TYK2_HUMAN			0 0 0 0 5 7 7 12 29 12 8 5	FPIEQQDGAFVL	DB Search
FPIGDKVTF	35.84	1022.54	9	88.9	9	-1.4627	0.4	0.4	512.279	2	63.6295	360000	31408	DDA_5000_Fx3.raw	1	1	O94929|ABLM3_HUMAN			5 37 37 4 4 6 0 17 5	FPIGDKVTF	DB Search
FPIGIGDRY	30.54	1036.53	9	55.6	9	0.2823	0.73	-0.5	519.274	2	59.6579	396000	28970	DDA_5000_Fx2.raw	1	1	P04275|VWF_HUMAN			5 27 33 3 3 0 0 0 0	FPIGIGDRY	DB Search
FPIHVQTSL	41.83	1040.57	9	100	9	-0.432	0.76	2.3	521.291	2	59.5322	259000	29214	DDA_5000_Fx3.raw	1	1	Q9NVM4|ANM7_HUMAN			5 4 3 3 27 33 13 44 5	FPIHVQTSL	DB Search
FPIIIHDEPTY	42.89	1343.68	11	81.8	11	-0.5962	0.77	0.2	672.845	2	66.3562	150000	32407	DDA_5000_Fx2.raw	1	1	Q9H792|PEAK1_HUMAN			5 13 28 18 18 0 0 25 25 25 5	FPIIIHDEPTY	DB Search
FPIIRDQIFRY	23.02	1466.8	11	54.5	11	-5.2636	0.06	-1	489.941	3	65.9149	407000	32166	DDA_5000_Fx2.raw	1	1	Q9UK99|FBX3_HUMAN			5 85 49 3 2 2 1 1 1 0 0	FPIIRDQIFRY	DB Search
FPILPGEIFKY	34.91	1322.73	11	54.5	11	-6.5834	0.68	1.7	662.372	2	85.7492		42124	DDA_5000_Fx2.raw	0	0	P00451|FA8_HUMAN			5 7 24 39 0 0 0 6 9 0 0	FPILPGEIFKY	DB Search
FPIPDLQKY	20.44	1119.6	9	55.6	9	-0.2921	0.8	2.1	560.807	2	68.3116	74100	33567	DDA_5000_Fx3.raw	1	1	P14735|IDE_HUMAN			5 9 16 0 0 0 0 4 4	FPIPDLQKY	DB Search
FPIPGEPGF	37.52	959.475	9	77.8	9	0.8737	0.93	-0.7	960.482	1	81.9959	3000000	40046	DDA_5000_Fx2.raw	5	5	O15145|ARPC3_HUMAN			3 3 12 4 3 3 8 1 1	FPIPGEPGF	DB Search
FPIPLINRL	24.73	1081.66	9	66.7	9	-7.5934	0.9	-0.9	541.839	2	80.1392	82200	39343	DDA_5000_Fx2.raw	1	1	Q63HN8|RN213_HUMAN			3 3 12 4 4 0 0 0 2	FPIPLINRL	DB Search
FPIQAKTFHHVY	39.77	1486.77	12	66.7	12	-1.0894	0.43	-1.2	496.597	3	39.2388	87600	18840	DDA_5000_Fx2.raw	1	1	Q9NR30|DDX21_HUMAN			5 0 0 4 9 4 4 4 0 0 5 5	FPIQAKTFHHVY	DB Search
FPKADLAAAGVM(+15.99)	20.28	1205.61	12	41.7	12	3.624	0.45	1.3	603.814	2	50.69	35300	24836	DDA_5000_Fx3.raw	1	1	Q6UX71|PXDC2_HUMAN	Oxidation (M)	M12:Oxidation (M):1000.00	0 0 0 0 0 0 0 6 7 7 7 5	FPKADLAAAGVM(+15.99)	DB Search
FPKDFLVQF	34.86	1139.6	9	55.6	9	-7.699	0.84	0.1	570.808	2	79.2435	176000	38984	DDA_5000_Fx2.raw	1	1	P05538|DQB2_HUMAN			0 0 0 0 13 13 53 15 5	FPKDFLVQF	DB Search
FPKKISELDAF	45.07	1293.7	11	100	11	-2.3686	0.57	0.2	647.856	2	55.9211	647000	27162	DDA_5000_Fx2.raw	3	3	Q06323|PSME1_HUMAN			5 14 6 5 5 6 6 10 38 54 5	FPKKISELDAF	DB Search
FPKVLSDDM(+15.99)	42.26	1066.5	9	88.9	9	1.328	0.62	1.6	534.258	2	47.6702	106000	22799	DDA_5000_Fx1.raw	1	1	P24001|IL32_HUMAN	Oxidation (M)	M9:Oxidation (M):1000.00	5 13 0 15 25 10 10 34 5	FPKVLSDDM(+15.99)	DB Search
FPLAPSSKSTSG	25.49	1177.6	12	16.7	12	-1.0924	0.81	2.1	589.807	2	37.888	19700	18540	DDA_5000_Fx3.raw	1	1	P01857|IGHG1_HUMAN:P0DOX5|IGG1_HUMAN			0 0 15 43 0 0 0 0 0 0 0 0	FPLAPSSKSTSG	DB Search
FPLDGHVL	30.96	896.476	8	100	8	0.9138	0.44	1.6	449.246	2	64.6447	279000	31395	DDA_5000_Fx2.raw	1	1	Q15942|ZYX_HUMAN			5 30 19 6 5 5 5 5	FPLDGHVL	DB Search
FPLDKAVAY	31.64	1022.54	9	77.8	9	4.2267	0.48	0.4	512.279	2	56.7869	167000	27629	DDA_5000_Fx2.raw	1	1	O43314|VIP2_HUMAN:Q6PFW1|VIP1_HUMAN			5 37 31 8 0 0 8 27 5	FPLDKAVAY	DB Search
FPLDLDVKM(+15.99)	42.55	1092.55	9	100	9	-1.008	0.52	1	547.284	2	65.3395	1480000	32112	DDA_5000_Fx2.raw	2	2	O15162|PLS1_HUMAN:Q9NRQ2|PLS4_HUMAN	Oxidation (M)	M9:Oxidation (M):1000.00	5 31 31 9 6 6 13 18 5	FPLDLDVKM(+15.99)	DB Search
FPLIPQEAF	32.72	1060.56	9	77.8	9	-0.3716	0.78	-0.1	531.287	2	90.242	110000	44453	DDA_5000_Fx3.raw	1	1	Q8IYT2|CMTR2_HUMAN			0 0 12 43 4 4 29 20 5	FPLIPQEAF	DB Search
FPLKVFGY	41.92	969.532	8	100	8	-1.5472	0.43	-1.2	485.773	2	73.0844	75000	35834	DDA_5000_Fx2.raw	1	1	Q8NCS4|TM35B_HUMAN			5 33 16 2 2 4 8 5	FPLKVFGY	DB Search
FPLPGLPDF	29.46	1001.52	9	55.6	9	1.8423	0.77	-0.9	501.768	2	103.433	1070000	51059	DDA_5000_Fx3.raw	5	5	P34896|GLYC_HUMAN			0 0 8 0 0 18 7 7 5	FPLPGLPDF	DB Search
FPLRYLEASY	34.29	1257.64	10	60	10	-0.3588	0.82	0.1	629.827	2	67.1357	90800	32824	DDA_5000_Fx2.raw	1	1	Q8N5H7|SH2D3_HUMAN			5 18 0 0 0 0 19 67 45 5	FPLRYLEASY	DB Search
FPM(+15.99)EIRQY	40.23	1098.52	8	75	8	-1.4885	0.31	-0.2	550.266	2	44.2027	311000	20918	DDA_5000_Fx1.raw	1	1	P42224|STAT1_HUMAN	Oxidation (M)	M3:Oxidation (M):1000.00	5 24 24 15 5 0 0 3	FPM(+15.99)EIRQY	DB Search
FPM(+15.99)EIRQYL	33.57	1211.6	9	77.8	9	1.0273	0.38	2.8	606.809	2	62.9604	111000	30730	DDA_5000_Fx2.raw	1	1	P42224|STAT1_HUMAN	Oxidation (M)	M3:Oxidation (M):1000.00	5 35 35 15 13 0 0 3 5	FPM(+15.99)EIRQYL	DB Search
FPM(+15.99)THGNTGF	44.98	1123.48	10	100	10	0.3776	0.54	-0.2	562.745	2	39.0579	3660000	18809	DDA_5000_Fx2.raw	3	3	Q15366|PCBP2_HUMAN	Oxidation (M)	M3:Oxidation (M):1000.00	5 14 5 5 3 4 4 7 20 5	FPM(+15.99)THGNTGF	DB Search
FPNAIEHTL	44.81	1040.53	9	100	9	-1.4828	0.51	0.1	521.272	2	52.9855	3750000	25904	DDA_5000_Fx2.raw	3	3	P22314|UBA1_HUMAN			5 55 21 12 12 16 20 5 5	FPNAIEHTL	DB Search
FPNALVTKL	41.58	1001.59	9	100	9	-3.5897	0.47	3.1	501.804	2	61.5025	213000	30207	DDA_5000_Fx3.raw	3	3	Q9UK73|FEM1B_HUMAN			5 28 7 7 7 9 11 6 5	FPNALVTKL	DB Search
FPNENQVVF	26.72	1092.52	9	77.8	9	3.6325	0.85	1.3	547.27	2	70.8136	495000	34605	DDA_5000_Fx2.raw	1	1	Q9BS26|ERP44_HUMAN			0 0 2 3 5 7 14 7 5	FPNENQVVF	DB Search
FPNIASATKF	42.91	1094.58	10	100	10	-0.4984	0.61	2.7	548.297	2	61.5159	303000	30297	DDA_5000_Fx3.raw	1	1	P09601|HMOX1_HUMAN			5 35 20 20 25 6 6 7 20 5	FPNIASATKF	DB Search
FPNIPGKSL	42.44	971.544	9	100	9	-2.4089	0.74	1.1	486.78	2	53.1152	1350000	26115	DDA_5000_Fx3.raw	3	3	O15121|DEGS1_HUMAN			5 13 13 13 6 5 5 6 5	FPNIPGKSL	DB Search
FPNIVIKGSEL	42.27	1215.69	11	63.6	11	-0.8265	0.64	1.4	608.851	2	67.1717	248000	33073	DDA_5000_Fx3.raw	2	2	Q6P2Q9|PRP8_HUMAN			5 63 47 47 60 60 0 0 0 0 5	FPNIVIKGSEL	DB Search
FPNPLAERIIF	45.16	1315.73	11	90.9	11	-5.2133	0.87	-1.5	658.871	2	83.023	530000	40799	DDA_5000_Fx2.raw	1	1	O60895|RAMP2_HUMAN			5 12 37 12 12 4 2 0 2 3 5	FPNPLAERIIF	DB Search
FPNRVVFQEF	42.82	1281.65	10	80	10	-0.8642	0.88	1.5	641.834	2	67.8579	561000	33401	DDA_5000_Fx3.raw	1	1	P35579|MYH9_HUMAN			5 17 0 0 12 20 71 63 19 5	FPNRVVFQEF	DB Search
FPPREIVTY	24.95	1120.59	9	33.3	9	3.3839	0.83	-2.2	561.302	2	55.0583	46700	26746	DDA_5000_Fx2.raw	1	1	Q13409|DC1I2_HUMAN			0 0 0 0 0 0 11 16 5	FPPREIVTY	DB Search
FPQEEAIIDKY	43.19	1351.67	11	100	11	-0.7288	0.35	1.1	676.841	2	58.8024	162000	28349	DDA_5000_Fx1.raw	1	1	Q6NUM9|RETST_HUMAN			5 24 20 8 9 9 22 14 16 6 5	FPQEEAIIDKY	DB Search
FPQHTIASL	33.79	1012.53	9	66.7	9	-0.6694	0.85	1.1	507.275	2	49.5499	207000	23925	DDA_5000_Fx2.raw	1	1	Q13888|TF2H2_HUMAN:Q6P1K8|T2H2L_HUMAN			3 0 0 0 4 5 5 21 5	FPQHTIASL	DB Search
FPQQGQISL	29.66	1016.53	9	77.8	9	3.1188	0.68	1.2	509.272	2	64.6776	367000	31535	DDA_5000_Fx2.raw	1	1	P04150|GCR_HUMAN			0 0 2 2 6 6 6 21 5	FPQQGQISL	DB Search
FPQTALVSF	34.18	1008.53	9	77.8	9	-0.1492	0.76	3	505.273	2	82.0452	365000	40353	DDA_5000_Fx3.raw	2	2	Q8N766|EMC1_HUMAN			0 0 3 5 5 22 8 76 5	FPQTALVSF	DB Search
FPRDPEIEM(+15.99)	28.42	1148.52	9	88.9	9	2.725	0.75	1.6	575.267	2	41.5463	1490000	19733	DDA_5000_Fx1.raw	1	1	P19320|VCAM1_HUMAN	Oxidation (M)	M9:Oxidation (M):1000.00	5 2 1 3 3 3 47 47 5	FPRDPEIEM(+15.99)	DB Search
FPRHIEPEL	34.12	1136.6	9	55.6	9	-1.8672	0.4	0.8	379.873	3	43.0854	1020000	20809	DDA_5000_Fx2.raw	2	2	P86791|CCZ1_HUMAN:P86790|CCZ1B_HUMAN			0 0 0 3 18 18 46 0 5	FPRHIEPEL	DB Search
FPRPDQQHSVAY	25.65	1443.69	12	50	12	5.222	0.44	2.2	482.238	3	37.2451	25500	17883	DDA_5000_Fx2.raw	1	1	P11597|CETP_HUMAN			0 0 0 0 0 2 2 7 9 0 3 5	FPRPDQQHSVAY	DB Search
FPSEYVPTVF	21.84	1184.58	10	40	10	-0.4245	0.81	2.8	593.297	2	87.0863	120000	42888	DDA_5000_Fx2.raw	1	1	P60953|CDC42_HUMAN			0 0 0 0 4 13 0 0 8 5	FPSEYVPTVF	DB Search
FPSGIIKVF	42.61	1006.59	9	88.9	9	-8.653	0.39	1	504.3	2	73.5827	426000	36054	DDA_5000_Fx2.raw	1	1	Q0JRZ9|FCHO2_HUMAN			5 37 14 0 3 10 11 11 5	FPSGIIKVF	DB Search
FPSGSVHSF	29.96	963.445	9	77.8	9	1.0097	0.51	1.8	482.731	2	44.1342	313000	21345	DDA_5000_Fx2.raw	1	1	Q8TBM8|DJB14_HUMAN			5 42 8 0 0 2 9 6 5	FPSGSVHSF	DB Search
FPSIYDVKY	44.91	1130.56	9	100	9	-0.0407	0.53	-0.2	566.29	2	66.6168	6850000	32523	DDA_5000_Fx2.raw	3	3	Q9UFF9|CNOT8_HUMAN			5 14 3 3 3 3 5 4 4	FPSIYDVKY	DB Search
FPSLFINQF	36.23	1111.57	9	55.6	9	-10.2601	0.69	0.4	556.793	2	98.6677	34300	48543	DDA_5000_Fx2.raw	1	1	Q5VV42|CDKAL_HUMAN			0 0 0 0 45 13 13 7 5	FPSLFINQF	DB Search
FPSPNQITL	24.02	1015.53	9	55.6	9	0.8748	0.78	1	508.775	2	74.0424	48400	36443	DDA_5000_Fx3.raw	1	1	Q9Y3M8|STA13_HUMAN			0 0 9 0 0 30 23 53 5	FPSPNQITL	DB Search
FPSSNVHVY	42.81	1048.5	9	100	9	-1.5263	0.46	0.5	525.256	2	44.4129	490000	21164	DDA_5000_Fx1.raw	2	2	Q9NXW2|DJB12_HUMAN			5 45 10 8 4 4 10 10 5	FPSSNVHVY	DB Search
FPSTAEHTL	32.75	1001.48	9	44.4	9	-3.2492	0.53	-1.3	501.748	2	39.4698	140000	18807	DDA_5000_Fx1.raw	1	1	P41226|UBA7_HUMAN			5 12 6 0 0 0 4 0 0	FPSTAEHTL	DB Search
FPSVLVEEL	34.45	1031.55	9	88.9	9	-0.4867	0.79	-2.1	1032.56	1	88.0823		43285	DDA_5000_Fx2.raw	0	0	O94868|FCSD2_HUMAN			5 0 21 42 47 47 32 26 5	FPSVLVEEL	DB Search
FPTVQHQEL	44.96	1097.55	9	100	9	1.0324	0.77	1.4	549.783	2	44.6622	85000	21567	DDA_5000_Fx2.raw	2	2	Q9Y520|PRC2C_HUMAN			5 14 13 5 5 4 8 4 5	FPTVQHQEL	DB Search
FPVEHVQLL	32.79	1080.6	9	55.6	9	-0.2206	0.67	0.4	541.306	2	65.8898	282000	32325	DDA_5000_Fx3.raw	2	2	Q96C10|DHX58_HUMAN			5 0 0 0 0 9 17 8 5	FPVEHVQLL	DB Search
FPVEIKSFY	43.06	1128.59	9	100	9	-1.9468	0.42	0.5	565.3	2	69.8292	278000	34259	DDA_5000_Fx2.raw	1	1	O43776|SYNC_HUMAN			5 38 38 15 15 3 3 7 5	FPVEIKSFY	DB Search
FPVGDVNNF	44.69	1007.47	9	88.9	9	3.6913	0.79	1.4	1008.48	1	70.3022	1150000	34386	DDA_5000_Fx2.raw	2	2	Q13409|DC1I2_HUMAN			5 0 15 14 14 41 31 23 5	FPVGDVNNF	DB Search
FPVGRVHRL	25.72	1079.64	9	33.3	9	-2.1979	0.02	1.6	360.886	3	27.6956	323000	13186	DDA_5000_Fx2.raw	1	1	P16104|H2AX_HUMAN:Q93077|H2A1C_HUMAN:Q96KK5|H2A1H_HUMAN:Q9BTM1|H2AJ_HUMAN:Q7L7L0|H2A3_HUMAN:P0C0S8|H2A1_HUMAN:Q99878|H2A1J_HUMAN:Q8IUE6|H2A2B_HUMAN:Q16777|H2A2C_HUMAN:P04908|H2A1B_HUMAN:Q6FI13|H2A2A_HUMAN:P20671|H2A1D_HUMAN			5 46 14 0 0 0 0 0 0	FPVGRVHRL	DB Search
FPVIYDVKY	45.03	1142.6	9	100	9	-0.1747	0.67	3	572.31	2	67.5984	429000	33041	DDA_5000_Fx2.raw	2	2	Q9UIV1|CNOT7_HUMAN			5 16 20 26 10 10 12 10 5	FPVIYDVKY	DB Search
FPVKGLKTGY	34.87	1108.63	10	40	10	0.0587	0.54	2.3	370.551	3	38.4531	203000	18428	DDA_5000_Fx2.raw	2	2	P19174|PLCG1_HUMAN			5 2 2 4 0 0 1 0 0 1	FPVKGLKTGY	DB Search
FPVNEVFTQF	32.64	1226.6	10	30	10	-1.0793	0.73	0.3	614.306	2	89.8989	85900	44305	DDA_5000_Fx3.raw	2	2	Q13315|ATM_HUMAN			0 0 1 1 1 7 2 0 1 5	FPVNEVFTQF	DB Search
FPVPGSGLVL	37.3	984.564	10	80	10	-2.9432	0.93	1.6	985.573	1	89.1041	352000	43740	DDA_5000_Fx3.raw	2	2	P13473|LAMP2_HUMAN			3 3 6 2 2 2 0 0 13 5	FPVPGSGLVL	DB Search
FPVPKPIDY	35.46	1074.58	9	77.8	9	0.7838	0.85	-0.5	538.294	2	60.2069	436000	29317	DDA_5000_Fx2.raw	2	2	Q9BVS4|RIOK2_HUMAN			5 10 16 8 8 0 0 7 5	FPVPKPIDY	DB Search
FPVRVQVHF	25.57	1127.62	9	44.4	9	-3.0381	0.18	0.7	376.882	3	55.3225	125000	26810	DDA_5000_Fx2.raw	1	1	Q9ULM3|YETS2_HUMAN			5 18 0 0 0 0 0 6 5	FPVRVQVHF	DB Search
FPVSEARVL	28.74	1016.57	9	66.7	9	0.0084	0.73	-0.5	509.29	2	52.9592	586000	25851	DDA_5000_Fx2.raw	1	1	P05106|ITB3_HUMAN			5 68 68 8 8 0 0 0 4	FPVSEARVL	DB Search
FPWEVPKKLKY	45.2	1433.81	11	81.8	11	0.3987	0.3	-0.9	478.943	3	52.9091	463000	25665	DDA_5000_Fx2.raw	2	2	P31153|METK2_HUMAN			5 23 8 4 4 2 2 1 1 3 4	FPWEVPKKLKY	DB Search
FPYAHPLWF	41.41	1176.58	9	100	9	-6.7727	0.84	-2.4	589.294	2	80.7936	193000	39655	DDA_5000_Fx2.raw	1	1	P13584|CP4B1_HUMAN			5 8 2 2 3 5 5 18 5	FPYAHPLWF	DB Search
FPYEESKEKF	25.42	1302.61	10	70	10	-2.9578	0.48	-1	435.211	3	39.1556	160000	18530	DDA_5000_Fx1.raw	1	1	P51858|HDGF_HUMAN			5 24 17 6 5 0 0 0 3 5	FPYEESKEKF	DB Search
FPYGDASKF	42.34	1030.48	9	100	9	-0.0655	0.51	0.9	516.246	2	52.8766	554000	25422	DDA_5000_Fx1.raw	2	2	Q9UM19|HPCL4_HUMAN:P62760|VISL1_HUMAN:P84074|HPCA_HUMAN:P61601|NCALD_HUMAN:P37235|HPCL1_HUMAN			5 56 34 5 5 7 7 11 5	FPYGDASKF	DB Search
FPYIEAEVKY	34.28	1257.63	10	70	10	-4.2774	0.53	-3.2	629.819	2	65.326	89600	31616	DDA_5000_Fx1.raw	1	1	P43304|GPDM_HUMAN			5 21 21 14 0 0 0 8 4 4	FPYIEAEVKY	DB Search
FPYLSESY	30.26	1004.45	8	87.5	8	0.3566	0.84	1.6	1005.46	1	73.3428	125000	35636	DDA_5000_Fx1.raw	1	1	Q9UJ70|NAGK_HUMAN			5 0 74 55 15 15 10 5	FPYLSESY	DB Search
FPYPFQVVY	36.24	1158.58	9	77.8	9	-1.7275	0.68	-0.2	580.295	2	94.7089	285000	46682	DDA_5000_Fx3.raw	2	2	Q06187|BTK_HUMAN			0 0 9 12 17 22 30 15 5	FPYPFQVVY	DB Search
FPYYPSPGVLF	41.71	1285.64	11	63.6	11	-2.1962	0.73	1.1	643.827	2	98.7869	160000	48539	DDA_5000_Fx3.raw	1	1	Q5SSJ5|HP1B3_HUMAN			0 0 5 12 5 5 0 0 47 34 5	FPYYPSPGVLF	DB Search
FQHVGQTL	23.02	928.477	8	37.5	8	0.0436	0.71	-0.2	465.246	2	34.5345	23000	16527	DDA_5000_Fx2.raw	1	1	Q9NU22|MDN1_HUMAN			0 0 0 5 0 0 6 5	FQHVGQTL	DB Search
FQNKIHVSY	24.68	1134.58	9	33.3	9	0.4573	0.62	0.4	379.201	3	34.0925	66400	16288	DDA_5000_Fx2.raw	1	1	Q86UP2|KTN1_HUMAN			0 0 0 0 0 3 0 10 5	FQNKIHVSY	DB Search
FQNPFRSEL	32.5	1136.56	9	66.7	9	0.3495	0.89	-2	569.287	2	61.8674	580000	30413	DDA_5000_Fx3.raw	1	1	P18887|XRCC1_HUMAN			5 6 89 6 3 0 1 1 3	FQNPFRSEL	DB Search
FRVPTANVS	32.12	989.529	9	22.2	9	-0.1406	0.86	0.1	495.772	2	43.2081	119000	21152	DDA_5000_Fx3.raw	1	1	P04406|G3P_HUMAN			0 0 0 0 0 11 23 0 0	FRVPTANVS	DB Search
FSEGGERLL	32.44	1006.51	9	77.8	9	-5.3357	0.87	-0.2	504.261	2	47.0668	383000	22483	DDA_5000_Fx1.raw	1	1	Q07352|TISB_HUMAN			5 87 86 12 3 3 1 1 4	FSEGGERLL	DB Search
FSESSALIR	21.43	1008.52	9	55.6	9	0.934	0.59	7.5	505.273	2	42.8749	18000	20662	DDA_5000_Fx2.raw	1	1	Q15937|ZNF79_HUMAN			0 0 23 13 0 0 5 5 5	FSESSALIR	DB Search
FSETFQKVKEKLKIDS	45.2	1926.05	16	56.2	16	0.9501	0.25	1.3	482.519	4	45.1628	501000	21755	DDA_5000_Fx2.raw	2	2	P02654|APOC1_HUMAN			5 11 11 18 6 0 0 2 2 2 2 1 1 1 0 0	FSETFQKVKEKLKIDS	DB Search
FSGPAITL	28.56	804.438	8	75	8	-0.1276	0.91	-0.4	805.445	1	72.5897	180000	35543	DDA_5000_Fx2.raw	1	1	O95155|UBE4B_HUMAN			0 0 14 5 6 46 17 5	FSGPAITL	DB Search
FSHGQVVSL	20.23	972.503	9	66.7	9	-1.8787	0.82	2.4	487.26	2	44.3453	26900	21390	DDA_5000_Fx2.raw	1	1	Q8N5A5|ZGPAT_HUMAN			0 0 0 6 6 54 17 47 5	FSHGQVVSL	DB Search
FSIDSPDSL	23.8	979.45	9	55.6	9	-3.1207	0.95	0.8	980.458	1	71.0833	94700	34513	DDA_5000_Fx1.raw	1	1	P61586|RHOA_HUMAN:P08134|RHOC_HUMAN			0 0 0 0 24 4 4 4 4	FSIDSPDSL	DB Search
FSKIGGIL	24.03	833.501	8	50	8	-4.4815	0.32	0.1	417.758	2	56.0874	59900	27528	DDA_5000_Fx3.raw	1	1	Q13576|IQGA2_HUMAN:P46940|IQGA1_HUMAN:Q86VI3|IQGA3_HUMAN			5 11 0 0 0 0 11 5	FSKIGGIL	DB Search
FSSPGGLSL	26.37	863.439	9	55.6	9	0.5928	0.96	-1.2	864.445	1	68.6792	213000	33592	DDA_5000_Fx2.raw	1	1	Q14814|MEF2D_HUMAN			0 0 20 2 0 1 2 4 4	FSSPGGLSL	DB Search
FSTGNFNVL	30.19	997.487	9	77.8	9	-0.5303	0.86	0.8	998.495	1	75.7024	325000	37264	DDA_5000_Fx3.raw	2	2	Q15629|TRAM1_HUMAN			0 0 6 5 5 61 37 37 5	FSTGNFNVL	DB Search
FSTPC(+119.00)APDL	33.33	1068.43	9	77.8	9	-1.5003	0.64	-0.6	535.22	2	59.9019	196000	28925	DDA_5000_Fx1.raw	1	1	Q7L591|DOK3_HUMAN	Cysteinylation	C5:Cysteinylation:1000.00	0 0 10 4 4 13 7 7 5	FSTPC(+119.00)APDL	DB Search
FSVPGGHNL	29.95	926.461	9	66.7	9	0.717	0.96	0.8	464.238	2	47.1539	164000	22757	DDA_5000_Fx2.raw	1	1	Q96PP9|GBP4_HUMAN			3 3 5 8 3 3 1 0 0	FSVPGGHNL	DB Search
FSVPVIYERHQ	26.33	1373.71	11	27.3	11	0.9156	0.4	0.1	458.91	3	52.4344	57200	25442	DDA_5000_Fx2.raw	1	1	Q9NQC3|RTN4_HUMAN			0 0 0 0 0 55 12 0 0 0 5	FSVPVIYERHQ	DB Search
FSVTGRVL	22.51	877.502	8	62.5	8	-1.7287	0.87	2.1	439.759	2	50.9949	152000	24706	DDA_5000_Fx2.raw	2	2	Q15155|NOMO1_HUMAN:P69849|NOMO3_HUMAN:Q5JPE7|NOMO2_HUMAN			5 64 78 17 0 0 0 4	FSVTGRVL	DB Search
FSYVSPEL	24.37	940.454	8	50	8	-5.2348	0.97	1.3	941.463	1	71.1613	164000	34512	DDA_5000_Fx1.raw	1	1	P24723|KPCL_HUMAN			0 0 9 7 44 6 0 0	FSYVSPEL	DB Search
FTADVRSVL	26.47	1006.54	9	77.8	9	3.5528	0.88	0.4	504.28	2	59.4996	81800	28952	DDA_5000_Fx2.raw	1	1	O95476|CNEP1_HUMAN			5 56 33 33 7 0 0 4 4	FTADVRSVL	DB Search
FTANALAL	29.91	819.449	8	25	8	-1.9012	0.74	1	820.457	1	70.6703	53400	34630	DDA_5000_Fx2.raw	1	1	P28072|PSB6_HUMAN			0 0 12 0 0 18 0 0	FTANALAL	DB Search
FTDAGLKEL	35.01	992.518	9	77.8	9	-2.2675	0.81	1.3	497.267	2	51.0714	141000	24494	DDA_5000_Fx1.raw	1	1	Q9Y6E2|5MP1_HUMAN			5 18 16 7 3 3 0 0 5	FTDAGLKEL	DB Search
FTEAGLKEL	34.68	1006.53	9	100	9	-3.0148	0.86	-0.5	504.274	2	50.1571	266000	24036	DDA_5000_Fx1.raw	1	1	Q7L1Q6|5MP2_HUMAN			5 27 32 18 6 6 2 2 5	FTEAGLKEL	DB Search
FTFSGREL	29.7	955.476	8	50	8	-2.6965	0.87	0.1	478.745	2	53.6202	202000	25990	DDA_5000_Fx2.raw	1	1	Q09666|AHNK_HUMAN			5 40 48 12 1 0 0 1	FTFSGREL	DB Search
FTIHTNSSL	44.57	1018.51	9	100	9	-1.3802	0.79	1.7	510.262	2	44.5302	517000	21453	DDA_5000_Fx2.raw	1	1	Q96R05|RET7_HUMAN			5 8 8 4 22 22 25 35 5	FTIHTNSSL	DB Search
FTLSHITQL	42.36	1058.58	9	100	9	-1.5284	0.72	1.4	530.296	2	63.6295	177000	31245	DDA_5000_Fx3.raw	1	1	Q15404|RSU1_HUMAN			5 11 11 6 4 9 9 4 5	FTLSHITQL	DB Search
FTVGGSTSL	35	867.434	9	55.6	9	3.439	0.91	0.8	868.442	1	58.1912	117000	28288	DDA_5000_Fx2.raw	2	2	P46531|NOTC1_HUMAN			0 0 34 5 10 7 17 0 0	FTVGGSTSL	DB Search
FTVNPKGEL	44.03	1003.53	9	66.7	9	-1.4288	0.85	1.1	502.775	2	45.9759	127000	22190	DDA_5000_Fx2.raw	2	2	Q92539|LPIN2_HUMAN:Q14693|LPIN1_HUMAN			5 11 16 21 7 0 0 0 5	FTVNPKGEL	DB Search
FTVPHTHVF	37.41	1083.55	9	66.7	9	0.0206	0.38	1	362.191	3	47.9235	610000	23473	DDA_5000_Fx3.raw	2	2	Q8NFZ0|FBH1_HUMAN			0 0 0 15 6 3 3 3 5	FTVPHTHVF	DB Search
FVELGTQPATQ	43.48	1189.6	11	81.8	11	6.4382	0.5	1.6	595.807	2	54.4556	160000	26394	DDA_5000_Fx2.raw	1	1	P02652|APOA2_HUMAN			0 0 32 6 3 2 2 5 5 68 5	FVELGTQPATQ	DB Search
FVHDLVLYL	29.99	1117.62	9	55.6	9	-5.6088	0.8	0	559.816	2	80.546	912000	39727	DDA_5000_Fx3.raw	4	4	Q00610|CLH1_HUMAN:P53675|CLH2_HUMAN			0 0 0 0 22 39 31 23 5	FVHDLVLYL	DB Search
FVHWYVG	32.14	906.439	7	42.9	7	0.0232	0.66	0.9	454.227	2	58.9807	839000	28998	DDA_5000_Fx3.raw	2	2	Q6PEY2|TBA3E_HUMAN:P68363|TBA1B_HUMAN:Q71U36|TBA1A_HUMAN:P0DPH8|TBA3D_HUMAN:Q9BQE3|TBA1C_HUMAN:P68366|TBA4A_HUMAN:P0DPH7|TBA3C_HUMAN:Q9NY65|TBA8_HUMAN			0 0 2 41 39 0 0	FVHWYVG	DB Search
FVIETARQL	35.09	1075.6	9	66.7	9	0.272	0.9	0.5	538.809	2	53.9045	1810000	26113	DDA_5000_Fx2.raw	2	2	Q7Z5L9|I2BP2_HUMAN:Q9H1B7|I2BPL_HUMAN			5 8 60 35 6 2 1 1 1	FVIETARQL	DB Search
FVLKEGVEY	23.5	1082.56	9	55.6	9	-0.4234	0.84	1.6	542.291	2	52.8738	60200	25425	DDA_5000_Fx1.raw	1	1	P52565|GDIR1_HUMAN			5 12 14 0 0 0 7 0 5	FVLKEGVEY	DB Search
FVLPELPSV	34.13	999.564	9	77.8	9	-5.4859	0.85	1.7	500.79	2	93.4066	155000	46004	DDA_5000_Fx3.raw	2	2	P53990|IST1_HUMAN			0 0 19 4 4 21 27 24 5	FVLPELPSV	DB Search
FVM(+15.99)ETFVHL	38.33	1137.55	9	55.6	9	0.6276	0.88	-2.2	569.782	2	66.0715	243000	32377	DDA_5000_Fx3.raw	1	1	Q9BVK8|TM147_HUMAN	Oxidation (M)	M3:Oxidation (M):1000.00	0 0 26 18 7 7 17 0 0	FVM(+15.99)ETFVHL	DB Search
FVNPHVSSF	22.6	1032.5	9	44.4	9	0.6813	0.72	0.4	517.259	2	48.082	53700	23561	DDA_5000_Fx3.raw	1	1	Q8IV63|VRK3_HUMAN			0 0 9 23 0 0 0 4 5	FVNPHVSSF	DB Search
FVNPVQVVL	25.54	1013.59	9	55.6	9	1.011	0.67	1.8	507.804	2	87.4429	69200	43033	DDA_5000_Fx3.raw	1	1	Q5THJ4|VP13D_HUMAN			0 0 0 22 22 50 56 0 5	FVNPVQVVL	DB Search
FVNSIQTAF	35.1	1025.52	9	55.6	9	4.5199	0.63	0.7	513.767	2	70.1735	85800	34512	DDA_5000_Fx3.raw	1	1	Q8IXB1|DJC10_HUMAN			0 0 7 7 9 0 0 16 5	FVNSIQTAF	DB Search
FVPVANEL	24.56	887.475	8	12.5	8	-0.6738	0.73	2.4	444.746	2	66.1234	72500	32313	DDA_5000_Fx2.raw	1	1	O94832|MYO1D_HUMAN			0 0 0 0 0 0 0 4	FVPVANEL	DB Search
FVRVIQ(+0.98)LLKI	21.01	1228.79	10	0	10	0.5257	0.24	7.8	1229.81	1	78.3193		38579	DDA_5000_Fx3.raw	0	0	Q9H583|HEAT1_HUMAN	Deamidation (NQ)	Q6:Deamidation (NQ):1000.00	0 0 0 0 0 0 0 0 0 0	FVRVIQ(+0.98)LLKI	DB Search
FVTSSHLQL	32.52	1030.54	9	77.8	9	-3.0525	0.85	0.4	516.28	2	51.4819	83000	25225	DDA_5000_Fx3.raw	1	1	O60287|NPA1P_HUMAN			5 8 5 4 4 0 0 2 5	FVTSSHLQL	DB Search
FVVEQVESY	32.92	1098.52	9	66.7	9	1.7296	0.77	-1.2	550.268	2	64.7545	202000	31331	DDA_5000_Fx1.raw	1	1	P26358|DNMT1_HUMAN			0 0 9 9 9 11 0 39 5	FVVEQVESY	DB Search
FVYENPISL	34.81	1080.55	9	66.7	9	-1.8796	0.72	2.1	541.283	2	79.8495	33400	39182	DDA_5000_Fx2.raw	1	1	Q6NTF9|RHBD2_HUMAN			0 0 7 7 13 6 0 34 5	FVYENPISL	DB Search
FYADRFLKF	34.15	1205.62	9	66.7	9	-2.6425	0.32	0.4	402.882	3	65.3395	271000	31901	DDA_5000_Fx2.raw	1	1	O14986|PI51B_HUMAN			5 9 4 2 0 0 0 6 5	FYADRFLKF	DB Search
FYAELYHII	41.02	1167.6	9	100	9	-4.9843	0.87	4.6	584.808	2	76.5975	608000	37490	DDA_5000_Fx2.raw	1	1	Q9UL46|PSME2_HUMAN			5 9 9 6 6 9 2 2 2	FYAELYHII	DB Search
FYAERFFKF	26.41	1253.62	9	44.4	9	-4.9604	0.23	-0.4	418.882	3	67.005	444000	32743	DDA_5000_Fx2.raw	1	1	O60331|PI51C_HUMAN			5 5 2 1 0 1 1 1 3	FYAERFFKF	DB Search
FYAHIIPFL	28.87	1119.61	9	77.8	9	-5.1136	0.84	0.8	560.814	2	88.2221	616000	43509	DDA_5000_Fx2.raw	1	1	P50897|PPT1_HUMAN			0 0 4 4 68 94 24 24 5	FYAHIIPFL	DB Search
FYASNFSLW	25.63	1133.52	9	66.7	9	0.1207	0.59	7	567.77	2	93.2558	227000	45807	DDA_5000_Fx2.raw	2	2	Q14774|HLX_HUMAN			0 0 4 2 2 2 0 7 5	FYASNFSLW	DB Search
FYGDKM(+15.99)NLF	40.02	1149.52	9	77.8	9	0.0099	0.78	2.4	575.767	2	58.3469	1560000	28338	DDA_5000_Fx2.raw	3	3	Q9HC98|NEK6_HUMAN	Oxidation (M)	M6:Oxidation (M):1000.00	5 8 2 2 1 0 4 5 5	FYGDKM(+15.99)NLF	DB Search
FYGDLVNYL	36.71	1102.53	9	44.4	9	3.4414	0.7	1.6	552.275	2	91.9919	219000	45209	DDA_5000_Fx2.raw	2	2	P16234|PGFRA_HUMAN			0 0 0 0 14 6 0 13 5	FYGDLVNYL	DB Search
FYGHFFRF	37.51	1119.53	8	75	8	-5.0129	0.43	-1	374.183	3	61.7688	239000	30111	DDA_5000_Fx2.raw	1	1	Q8IZ81|ELMD2_HUMAN			5 15 35 44 25 4 1 1	FYGHFFRF	DB Search
FYGKKFPFF	42.54	1179.61	9	66.7	9	-6.2459	0.61	0.4	394.211	3	64.85	355000	31608	DDA_5000_Fx2.raw	1	1	Q8N1I0|DOCK4_HUMAN			4 4 0 0 0 2 2 2 5	FYGKKFPFF	DB Search
FYGKYTAEI	39.13	1090.53	9	100	9	-1.7097	0.82	-0.4	546.274	2	49.6084	8770000	23638	DDA_5000_Fx1.raw	1	1	O95926|SYF2_HUMAN			5 12 2 2 2 4 8 7 5	FYGKYTAEI	DB Search
FYGNVSRF	26.27	988.477	8	75	8	0.2982	0.88	1.5	495.246	2	46.8165	43800	22621	DDA_5000_Fx2.raw	1	1	Q9H9B1|EHMT1_HUMAN			5 28 6 5 5 0 0 2	FYGNVSRF	DB Search
FYGTFDVHL	39.11	1097.52	9	100	9	-2.2541	0.89	0.3	549.767	2	71.9059	120000	35217	DDA_5000_Fx2.raw	1	1	O15269|SPTC1_HUMAN			5 11 3 3 4 4 10 3 3	FYGTFDVHL	DB Search
FYHEAVVLF	34.13	1123.57	9	66.7	9	-3.6209	0.75	-0.9	562.792	2	70.5391	1100000	34523	DDA_5000_Fx2.raw	2	2	Q49AM3|TTC31_HUMAN			0 0 0 18 21 58 45 21 5	FYHEAVVLF	DB Search
FYHKYFNYL	44.84	1293.62	9	77.8	9	1.7209	0.65	1.2	647.817	2	54.1151	1970000	26233	DDA_5000_Fx2.raw	2	2	Q93063|EXT2_HUMAN			0 0 8 11 11 18 18 16 5	FYHKYFNYL	DB Search
FYIENM(+15.99)QYL	20.61	1235.55	9	33.3	9	-3.9831	0.52	2.3	618.785	2	73.9804	34800	35960	DDA_5000_Fx1.raw	1	1	Q8N139|ABCA6_HUMAN	Oxidation (M)	M6:Oxidation (M):1000.00	0 0 0 0 0 7 0 11 5	FYIENM(+15.99)QYL	DB Search
FYIHEVQEL	35.77	1176.58	9	77.8	9	-5.0789	0.84	0.5	589.298	2	60.0067	425000	28951	DDA_5000_Fx1.raw	2	2	Q5GLZ8|HERC4_HUMAN			0 0 4 3 33 78 42 17 5	FYIHEVQEL	DB Search
FYIHHPVHL	36.28	1161.61	9	77.8	9	-1.9821	0.44	0.6	388.21	3	35.9834	131000	17196	DDA_5000_Fx2.raw	1	1	Q8TCU4|ALMS1_HUMAN			5 0 0 7 7 3 3 5 5	FYIHHPVHL	DB Search
FYILTSKEL	39.58	1112.61	9	77.8	9	-0.9091	0.88	0.6	557.313	2	65.0491	131000	31993	DDA_5000_Fx3.raw	2	2	O94768|ST17B_HUMAN			5 5 25 29 10 10 0 0 5	FYILTSKEL	DB Search
FYIN(+0.98)GQYQF	20.04	1179.52	9	44.4	9	7.4876	0.36	1.1	590.77	2	81.238	150000	39866	DDA_5000_Fx2.raw	1	1	Q86UW6|N4BP2_HUMAN	Deamidation (NQ)	N4:Deamidation (NQ):0.00	0 0 4 0 0 0 5 6 5	FYIN(+0.98)GQYQF	DB Search
FYISPVNKL	36.16	1079.6	9	100	9	-2.6584	0.82	1.7	540.809	2	60.1847	136000	29527	DDA_5000_Fx3.raw	1	1	Q8NBF6|AVL9_HUMAN			5 10 37 46 2 2 6 3 3	FYISPVNKL	DB Search
FYITSRTQF	39.06	1161.58	9	66.7	9	-0.0523	0.85	1.5	581.799	2	55.166	419000	26754	DDA_5000_Fx2.raw	2	2	P12931|SRC_HUMAN			5 15 73 15 3 0 0 1 3	FYITSRTQF	DB Search
FYLAGKLHC(+119.00)F	34.47	1316.6	10	60	10	-6.2841	0.63	0.5	439.876	3	51.8874	65400	25196	DDA_5000_Fx2.raw	1	1	Q8NEB5|PLPP5_HUMAN:Q5VZY2|PLPP4_HUMAN	Cysteinylation	C9:Cysteinylation:1000.00	0 0 13 13 0 0 4 4 4 5	FYLAGKLHC(+119.00)F	DB Search
FYLEGGFSKF	43.92	1193.58	10	100	10	-1.8221	0.81	1.4	597.796	2	70.8548	998000	34691	DDA_5000_Fx2.raw	3	3	Q16828|DUS6_HUMAN			5 15 32 27 3 3 3 10 10 5	FYLEGGFSKF	DB Search
FYLISPSEF	41.09	1101.54	9	77.8	9	0.0581	0.64	5.4	551.779	2	92.7251	264000	45540	DDA_5000_Fx2.raw	3	3	Q15334|L2GL1_HUMAN:Q6P1M3|L2GL2_HUMAN			0 0 42 3 10 2 2 4 5	FYLISPSEF	DB Search
FYLPGFVKF	35.71	1116.6	9	100	9	-8.4005	0.71	0.4	559.308	2	85.6458	121000	42070	DDA_5000_Fx2.raw	1	1	Q16401|PSMD5_HUMAN			3 3 16 2 2 2 2 9 5	FYLPGFVKF	DB Search
FYLPKDAVKHL	45.03	1329.74	11	72.7	11	0.4715	0.2	1.2	444.256	3	46.8406	257000	22612	DDA_5000_Fx2.raw	2	2	Q9NS23|RASF1_HUMAN			0 0 0 21 17 4 2 2 5 4 4	FYLPKDAVKHL	DB Search
FYM(+15.99)DTSHLF	44.77	1175.5	9	100	9	1.7829	0.78	-1	588.755	2	62.0027	13400000	30248	DDA_5000_Fx2.raw	5	5	Q9Y520|PRC2C_HUMAN	Oxidation (M)	M3:Oxidation (M):1000.00	5 26 32 10 7 7 7 5 5	FYM(+15.99)DTSHLF	DB Search
FYMDTSHLF	28.77	1159.5	9	77.8	9	2.5458	0.8	-1.6	580.757	2	75.4426	184000	36978	DDA_5000_Fx2.raw	1	1	Q9Y520|PRC2C_HUMAN			5 5 6 4 2 2 1 1 2	FYMDTSHLF	DB Search
FYNLLTRTF	44.82	1173.62	9	100	9	-3.8311	0.77	1.2	587.817	2	73.3204	901000	35909	DDA_5000_Fx2.raw	2	2	Q969N2|PIGT_HUMAN			5 19 32 32 27 5 2 2 3	FYNLLTRTF	DB Search
FYNNVKSRF	29.28	1173.59	9	66.7	9	-1.5342	0.36	0	392.205	3	32.2088		15732	DDA_5000_Fx3.raw	0	0	Q8NFW9|MYRIP_HUMAN			5 31 14 12 12 10 0 0 0	FYNNVKSRF	DB Search
FYNPVTSLL	25.47	1052.55	9	55.6	9	4.4586	0.31	1	527.285	2	93.4828	40500	46054	DDA_5000_Fx3.raw	1	1	Q14692|BMS1_HUMAN			0 0 18 29 9 0 0 29 5	FYNPVTSLL	DB Search
FYNSGLLDTF	26.48	1175.55	10	40	10	-0.9919	0.69	0.7	588.783	2	86.8747	101000	42671	DDA_5000_Fx2.raw	1	1	Q16851|UGPA_HUMAN			0 0 6 0 0 0 0 2 29 5	FYNSGLLDTF	DB Search
FYPAIADLF	38.88	1055.53	9	77.8	9	2.4493	0.49	1.8	528.775	2	103.751	214000	51113	DDA_5000_Fx3.raw	3	3	Q92791|SC65_HUMAN			0 0 4 4 8 3 2 11 5	FYPAIADLF	DB Search
FYPKPVWVTW	29.56	1321.69	10	30	10	-4.1792	0.9	0.3	661.85	2	79.9812	103000	39247	DDA_5000_Fx2.raw	1	1	P29017|CD1C_HUMAN			0 0 0 0 0 0 0 13 51 5	FYPKPVWVTW	DB Search
FYPPKVELF	35.19	1138.61	9	44.4	9	-4.4444	0.84	2.7	570.312	2	72.5952	3900000	35637	DDA_5000_Fx3.raw	3	3	P22234|PUR6_HUMAN			0 0 22 2 0 0 0 2 5	FYPPKVELF	DB Search
FYPYGLQTF	44.95	1134.54	9	100	9	-2.4293	0.9	-0.9	1135.54	1	84.5964	7370000	41434	DDA_5000_Fx2.raw	5	5	Q9UH99|SUN2_HUMAN			5 8 9 2 2 10 6 6 5	FYPYGLQTF	DB Search
FYPYPQYFTQL	22.09	1465.69	11	27.3	11	2.1403	0.48	2	733.855	2	91.5735	27800	45029	DDA_5000_Fx2.raw	1	1	Q3SXM5|HSDL1_HUMAN			0 0 4 0 0 0 0 4 0 0 5	FYPYPQYFTQL	DB Search
FYQGIVQQF	41.64	1128.56	9	66.7	9	1.5524	0.78	1.1	565.288	2	73.6883	147000	36080	DDA_5000_Fx2.raw	1	1	Q96CW5|GCP3_HUMAN			0 0 11 11 24 8 0 17 5	FYQGIVQQF	DB Search
FYQPISHQW	32.32	1204.57	9	33.3	9	0.8322	0.85	-1	603.29	2	55.0327	89900	26589	DDA_5000_Fx2.raw	1	1	P82987|ATL3_HUMAN			0 0 14 0 0 11 6 0 0	FYQPISHQW	DB Search
FYQREFDFF	35.57	1297.58	9	66.7	9	-0.8722	0.8	0.6	649.796	2	76.9443	343000	37848	DDA_5000_Fx3.raw	2	2	Q8N8J0|PI4P1_HUMAN:P42356|PI4KA_HUMAN			5 5 0 0 0 4 4 14 5	FYQREFDFF	DB Search
FYQRFPLSF	43.21	1203.61	9	100	9	-4.7478	0.8	-1.1	602.81	2	74.3978	418000	36443	DDA_5000_Fx2.raw	1	1	Q92611|EDEM1_HUMAN			5 26 17 3 37 18 18 45 5	FYQRFPLSF	DB Search
FYRSYFSQF	35.32	1243.57	9	100	9	-0.2395	0.91	1.4	622.791	2	64.3971	519000	31420	DDA_5000_Fx2.raw	2	2	Q7Z7A4|PXK_HUMAN			3 2 2 7 7 39 36 30 5	FYRSYFSQF	DB Search
FYSRLLQKF	43.57	1200.67	9	44.4	9	-0.6733	0.16	-0.9	401.229	3	52.9592	913000	25659	DDA_5000_Fx2.raw	2	2	Q9H900|ZWILC_HUMAN			5 16 1 1 0 0 1 5 5	FYSRLLQKF	DB Search
FYTAFLHHL	36.47	1147.58	9	77.8	9	-3.1894	0.76	-0.1	383.534	3	59.3941	90100	28916	DDA_5000_Fx2.raw	1	1	Q8IWV7|UBR1_HUMAN			0 0 4 11 4 4 13 2 2	FYTAFLHHL	DB Search
FYTDAAFLL	33.72	1059.53	9	22.2	9	-9.3548	0.62	3.5	1060.54	1	95.8295	29600	47140	DDA_5000_Fx2.raw	1	1	Q92622|RUBIC_HUMAN			0 0 46 0 0 45 0 0 0	FYTDAAFLL	DB Search
FYTIFKELF	36.97	1206.63	9	55.6	9	-7.8225	0.82	-1	604.323	2	88.5934	118000	43522	DDA_5000_Fx2.raw	1	1	Q9BVV7|TIM21_HUMAN			1 1 10 5 15 1 1 8 5	FYTIFKELF	DB Search
FYTVIPHNF	44.75	1136.57	9	100	9	-0.7204	0.84	1.7	569.291	2	66.1234	1790000	32296	DDA_5000_Fx2.raw	2	2	Q9Y6F1|PARP3_HUMAN			2 2 7 4 15 29 6 6 5	FYTVIPHNF	DB Search
FYVGHIDAF	43.84	1067.51	9	88.9	9	0.0411	0.82	3.3	534.763	2	66.7451	157000	32656	DDA_5000_Fx2.raw	1	1	Q659A1|ICE2_HUMAN			5 7 8 7 1 2 2 4 5	FYVGHIDAF	DB Search
FYVRGLFSF	43.76	1134.59	9	88.9	9	-5.3166	0.74	0.5	568.301	2	83.5851		41044	DDA_5000_Fx2.raw	0	0	Q9Y6X3|SCC4_HUMAN			5 17 7 0 3 3 26 21 5	FYVRGLFSF	DB Search
GAAGVHFIY	42.44	933.471	9	77.8	9	1.0233	0.78	0.5	467.743	2	54.0878	679000	26219	DDA_5000_Fx2.raw	2	2	P52597|HNRPF_HUMAN			0 0 25 7 6 5 24 27 5	GAAGVHFIY	DB Search
GAHGIIVVY	32.7	927.518	9	66.7	9	-1.8073	0.8	-0.4	464.766	2	52.9855	127000	25703	DDA_5000_Fx2.raw	1	1	Q9H0U4|RAB1B_HUMAN:P62820|RAB1A_HUMAN			0 0 0 4 18 30 61 12 5	GAHGIIVVY	DB Search
GAM(+15.99)GIM(+15.99)LVY	23.56	985.461	9	66.7	9	-0.6383	0.79	2.5	986.471	1	68.4104	78400	33145	DDA_5000_Fx1.raw	1	1	P61026|RAB10_HUMAN:P61006|RAB8A_HUMAN:Q92930|RAB8B_HUMAN	Oxidation (M);Oxidation (M)	M3:Oxidation (M):1000.00;M6:Oxidation (M):1000.00	0 0 0 17 57 57 47 47 5	GAM(+15.99)GIM(+15.99)LVY	DB Search
GANYGHV	20.03	716.324	7	0	7	0.0397	0.38	3.4	359.171	2	23.9748	8930	11341	DDA_5000_Fx2.raw	1	1	P51553|IDH3G_HUMAN			0 0 0 0 0 0 1	GANYGHV	DB Search
GAVDPLLAL	26.41	867.506	9	77.8	9	-4.6861	0.86	0.6	868.514	1	88.2484	125000	43375	DDA_5000_Fx2.raw	2	2	P52292|IMA1_HUMAN			0 0 12 12 29 29 69 46 5	GAVDPLLAL	DB Search
GAVHDVKDV	23.42	938.482	9	44.4	9	-1.4376	0.73	0.9	470.249	2	21.3492	5880	10055	DDA_5000_Fx2.raw	1	1	P81605|DCD_HUMAN			0 0 0 0 0 29 10 9 5	GAVHDVKDV	DB Search
GAVHDVKDVLDS	45.19	1253.63	12	83.3	12	-1.0117	0.6	-0.9	627.819	2	39.2918	906000	18942	DDA_5000_Fx2.raw	3	3	P81605|DCD_HUMAN			0 0 2 11 9 16 6 6 37 5 5 5	GAVHDVKDVLDS	DB Search
GAVPIFIEL	25.46	957.553	9	44.4	9	-3.3706	0.81	1.8	958.562	1	98.179	22200	48415	DDA_5000_Fx3.raw	1	1	P52294|IMA5_HUMAN:O60684|IMA7_HUMAN			0 0 0 10 6 6 6 0 0	GAVPIFIEL	DB Search
GDFC(+57.02)IQVGR	35.87	1050.49	9	77.8	9	2.1329	0.87	0.3	526.253	2	48.6851	36200	23883	DDA_5000_Fx3.raw	1	1	P22392|NDKB_HUMAN:O60361|NDK8_HUMAN:P15531|NDKA_HUMAN	Carbamidomethylation	C4:Carbamidomethylation:1000.00	0 0 27 99 73 23 21 4 4	GDFC(+57.02)IQVGR	DB Search
GEGDFLAEGGGVR	44.51	1262.59	13	61.5	13	2.8783	0.88	0.4	632.302	2	48.6319	424000	23525	DDA_5000_Fx2.raw	3	3	P02671|FIBA_HUMAN			0 0 10 10 29 58 36 24 3 0 0 0 5	GEGDFLAEGGGVR	DB Search
GFKSHALQL	21.68	999.55	9	33.3	9	-5.1319	0.63	-0.4	500.782	2	35.6161	23900	17059	DDA_5000_Fx2.raw	1	1	P0C0L4|CO4A_HUMAN:P0C0L5|CO4B_HUMAN			0 0 0 0 0 0 9 3 5	GFKSHALQL	DB Search
GFKSHALQLNNRQIR	43.89	1780.98	15	40	15	0.0748	0.12	0	446.252	4	27.059	29800	12825	DDA_5000_Fx2.raw	1	1	P0C0L4|CO4A_HUMAN:P0C0L5|CO4B_HUMAN			0 0 7 7 8 12 12 2 0 0 0 0 0 0 1	GFKSHALQLNNRQIR	DB Search
GFPSVLR	36.05	774.439	7	71.4	7	-0.712	0.77	0.9	388.227	2	49.4965	123000	23928	DDA_5000_Fx2.raw	2	2	P0DOX6|IGM_HUMAN:P01871|IGHM_HUMAN			0 0 35 6 3 3 4	GFPSVLR	DB Search
GGGGGDTT	26.32	620.24	8	0	8	1.5011	0.43	-4	621.245	1	23.4473	5030	10860	DDA_5000_Fx1.raw	1	1	Q8TF21|ANR24_HUMAN			0 0 0 0 0 0 0 0	GGGGGDTT	DB Search
GGGGGGGLGSGGSIR	44.51	1144.56	15	46.7	15	0.8848	0.92	1.8	573.288	2	25.4662	40800	12060	DDA_5000_Fx2.raw	3	3	P35527|K1C9_HUMAN			0 0 0 0 16 25 13 13 22 11 0 0 0 0 5	GGGGGGGLGSGGSIR	DB Search
GGGGGGGLGSGGSIRSS	44.1	1318.62	17	41.2	17	1.5018	0.92	0.6	660.319	2	25.4129	59300	12026	DDA_5000_Fx2.raw	3	3	P35527|K1C9_HUMAN			0 0 0 0 3 14 14 15 19 19 8 0 0 0 0 0 0	GGGGGGGLGSGGSIRSS	DB Search
GGGGGGGLGSGGSIRSSY	44.25	1481.69	18	61.1	18	3.0961	0.92	1.1	741.851	2	35.5369	359000	17017	DDA_5000_Fx2.raw	3	3	P35527|K1C9_HUMAN			0 0 0 3 4 19 20 20 23 23 10 5 5 5 0 0 0 0	GGGGGGGLGSGGSIRSSY	DB Search
GGGGGGLGSGGSIRSS	35.69	1261.6	16	37.5	16	0.5819	0.92	0.3	631.808	2	25.3424	26000	12364	DDA_5000_Fx3.raw	2	2	P35527|K1C9_HUMAN			0 0 0 0 5 10 11 16 16 4 0 0 0 0 0 0	GGGGGGLGSGGSIRSS	DB Search
GGGGGLGSGGSIR	32.75	1030.52	13	38.5	13	-0.5219	0.92	0.1	516.265	2	25.3202	10300	12353	DDA_5000_Fx3.raw	1	1	P35527|K1C9_HUMAN			0 0 0 0 10 10 12 12 4 0 0 0 0	GGGGGLGSGGSIR	DB Search
GGGGGLGSGGSIRSS	32.45	1204.58	15	33.3	15	-0.1475	0.93	0.7	603.297	2	25.2651	14700	12338	DDA_5000_Fx3.raw	1	1	P35527|K1C9_HUMAN			0 0 0 0 7 16 29 24 8 0 0 0 0 0 0	GGGGGLGSGGSIRSS	DB Search
GGGGLGSGGSIR	24.03	973.494	12	16.7	12	-0.5421	0.9	-0.5	487.754	2	25.2387	10800	12316	DDA_5000_Fx3.raw	1	1	P35527|K1C9_HUMAN			0 0 0 0 0 13 10 0 0 0 0 0	GGGGLGSGGSIR	DB Search
GGGGLGSGGSIRSS	29.39	1147.56	14	35.7	14	-0.0734	0.93	1.4	574.787	2	25.1858	14000	12297	DDA_5000_Fx3.raw	1	1	P35527|K1C9_HUMAN			0 0 0 0 6 25 20 7 5 0 0 0 0 0	GGGGLGSGGSIRSS	DB Search
GGSKSISIS	24.31	834.445	9	55.6	9	-2.5257	0.89	1.2	418.23	2	25.1994	57100	11917	DDA_5000_Fx2.raw	2	2	P04264|K2C1_HUMAN			0 0 0 0 7 13 15 17 5	GGSKSISIS	DB Search
GIFGGHIRSV	30	1041.57	10	50	10	-2.6516	0.68	5	521.796	2	40.3422	78700	19721	DDA_5000_Fx3.raw	2	2	Q14694|UBP10_HUMAN			0 0 66 10 5 5 5 0 0 0	GIFGGHIRSV	DB Search
GIIRPGTAF	35.3	930.529	9	55.6	9	0.0389	0.83	1.4	466.272	2	49.6337	328000	24399	DDA_5000_Fx3.raw	2	2	Q15149|PLEC_HUMAN			0 0 22 11 0 0 6 26 5	GIIRPGTAF	DB Search
GILNPSQPGQSSSSSQT	39.83	1673.79	17	29.4	17	5.2476	0.84	0.1	837.9	2	45.0025	594000	21987	DDA_5000_Fx3.raw	3	3	Q15517|CDSN_HUMAN			0 0 13 11 0 0 4 0 0 4 0 0 0 0 3 0 0	GILNPSQPGQSSSSSQT	DB Search
GIM(+15.99)KKAYEL	38.11	1067.57	9	55.6	9	-0.5808	0.31	0.7	534.792	2	28.2563	128000	13410	DDA_5000_Fx2.raw	2	2	P11831|SRF_HUMAN	Oxidation (M)	M3:Oxidation (M):1000.00	0 0 8 8 11 11 0 0 5	GIM(+15.99)KKAYEL	DB Search
GKDAVEDLESVGK	45.2	1345.67	13	84.6	13	4.4774	0.79	0.6	673.844	2	41.1738	116000	19817	DDA_5000_Fx2.raw	2	2	P81605|DCD_HUMAN			0 0 22 22 27 10 10 5 5 5 5 6 5	GKDAVEDLESVGK	DB Search
GKDFHLI	34.08	828.449	7	100	7	3.2865	0.82	-0.3	415.232	2	48.2391	936000	23305	DDA_5000_Fx2.raw	3	3	Q8N108|MIER1_HUMAN:Q7Z3K6|MIER3_HUMAN			5 6 7 7 11 19 5	GKDFHLI	DB Search
GKFFVTL	31.82	810.464	7	71.4	7	2.8333	0.87	-0.5	811.471	1	73.268	96300	35929	DDA_5000_Fx2.raw	2	2	Q68EM7|RHG17_HUMAN			0 0 38 46 67 27 5	GKFFVTL	DB Search
GLAAGGIVAV	29.85	826.491	10	80	10	-0.4618	0.85	-0.8	827.498	1	66.4596	1570000	32535	DDA_5000_Fx2.raw	3	3	Q9ULH7|MRTFB_HUMAN			0 0 20 21 21 31 68 36 13 5	GLAAGGIVAV	DB Search
GLADASLLKKV	43.31	1113.68	11	81.8	11	-2.4231	0.49	0.1	372.233	3	50.1537	89500	24263	DDA_5000_Fx2.raw	1	1	Q9UBB4|ATX10_HUMAN			0 0 10 10 16 4 4 5 6 3 3	GLADASLLKKV	DB Search
GLADKVYFL	30.57	1024.56	9	77.8	9	-1.086	0.85	0.1	513.287	2	71.5909	133000	35059	DDA_5000_Fx2.raw	1	1	P27708|PYR1_HUMAN			0 0 5 4 2 3 16 16 5	GLADKVYFL	DB Search
GLAETVLVV	22.71	899.533	9	77.8	9	-2.0026	0.9	1.1	900.541	1	78.9817	171000	38761	DDA_5000_Fx2.raw	2	2	Q16853|AOC3_HUMAN			0 0 12 18 18 22 21 5 5	GLAETVLVV	DB Search
GLAPKPVQV	40.51	907.549	9	77.8	9	0.6896	0.92	1.5	454.782	2	38.798	362000	18605	DDA_5000_Fx2.raw	3	3	Q6ZNJ1|NBEL2_HUMAN			0 0 30 11 11 2 2 11 5	GLAPKPVQV	DB Search
GLATDVQTV	23.63	902.471	9	77.8	9	0.5374	0.78	0.5	903.479	1	50.7867	698000	24333	DDA_5000_Fx1.raw	1	1	P49720|PSB3_HUMAN			0 0 48 31 31 80 25 25 5	GLATDVQTV	DB Search
GLC(+57.02)ERLVSL	34.74	1045.56	9	66.7	9	-1.4615	0.77	0.2	523.787	2	59.3414	492000	28859	DDA_5000_Fx2.raw	1	1	P78527|PRKDC_HUMAN	Carbamidomethylation	C3:Carbamidomethylation:1000.00	0 0 24 8 0 20 32 23 5	GLC(+57.02)ERLVSL	DB Search
GLDETIAKL	32.27	958.534	9	77.8	9	-6.0838	0.87	-0.3	480.274	2	58.9058	156000	28448	DDA_5000_Fx1.raw	1	1	Q9Y623|MYH4_HUMAN:P13535|MYH8_HUMAN:P12882|MYH1_HUMAN:P11055|MYH3_HUMAN:Q9UKX2|MYH2_HUMAN			0 0 8 8 7 7 18 5 5	GLDETIAKL	DB Search
GLFGKELHKV	33.84	1126.65	10	40	10	-0.7595	0.39	-0.1	376.557	3	33.0737	61300	15787	DDA_5000_Fx2.raw	1	1	Q9H1P3|OSBL2_HUMAN:Q9BXW6|OSBL1_HUMAN			0 0 43 0 0 0 0 11 4 4	GLFGKELHKV	DB Search
GLGPVAEV	22.8	740.407	8	75	8	0.1989	0.79	1.9	741.416	1	58.3505	55300	28139	DDA_5000_Fx1.raw	1	1	Q00587|BORG5_HUMAN			0 0 46 17 47 47 49 5	GLGPVAEV	DB Search
GLGSGGSIR	24.06	802.43	9	33.3	9	-0.1549	0.87	0.6	402.222	2	24.3692	12000	11888	DDA_5000_Fx3.raw	1	1	P35527|K1C9_HUMAN			0 0 9 9 0 0 0 0 5	GLGSGGSIR	DB Search
GLGSGGSIRSS	33.46	976.494	11	36.4	11	-0.5902	0.85	0.5	489.254	2	24.2379	15300	11835	DDA_5000_Fx3.raw	1	1	P35527|K1C9_HUMAN			0 0 6 6 11 4 0 0 0 0 0	GLGSGGSIRSS	DB Search
GLIDHQTYL	33.35	1058.54	9	66.7	9	-0.6261	0.81	-0.5	530.277	2	55.9409	1870000	26900	DDA_5000_Fx1.raw	2	2	Q15149|PLEC_HUMAN			0 0 5 2 1 11 21 15 5	GLIDHQTYL	DB Search
GLIDKVNEL	27.53	999.56	9	77.8	9	-6.4855	0.91	0.7	500.788	2	58.5921	329000	28229	DDA_5000_Fx1.raw	1	1	P61011|SRP54_HUMAN			0 0 39 11 3 3 5 6 5	GLIDKVNEL	DB Search
GLIDRQVTV	34.64	999.571	9	66.7	9	1.5732	0.74	0.8	500.793	2	48.9197	976000	23653	DDA_5000_Fx2.raw	2	2	Q9UPN3|MACF1_HUMAN			0 0 72 12 0 16 48 22 5	GLIDRQVTV	DB Search
GLIEKNIEL	21.1	1027.59	9	77.8	9	-7.835	0.78	-0.8	514.803	2	57.1985	173000	27552	DDA_5000_Fx1.raw	1	1	P26358|DNMT1_HUMAN			0 0 19 24 6 6 28 4 5	GLIEKNIEL	DB Search
GLKELSEYV	22.83	1036.54	9	22.2	9	1.7096	0.75	0.1	519.279	2	60.558	67600	29290	DDA_5000_Fx1.raw	1	1	Q7L1Q6|5MP2_HUMAN			0 0 0 0 1 1 1 4 5	GLKELSEYV	DB Search
GLKN(+0.98)GVPAV	22.46	854.486	9	55.6	9	-1.4795	0.73	0.3	428.25	2	40.6805	105000	19295	DDA_5000_Fx1.raw	1	1	P53621|COPA_HUMAN	Deamidation (NQ)	N4:Deamidation (NQ):1000.00	0 0 0 0 2 2 3 3 5	GLKN(+0.98)GVPAV	DB Search
GLKNGVPAV	22.84	853.502	9	44.4	9	-3.8227	0.9	-1.9	427.758	2	35.7079	67200	16848	DDA_5000_Fx1.raw	1	1	P53621|COPA_HUMAN			0 0 0 0 0 11 16 16 5	GLKNGVPAV	DB Search
GLLDC(+119.00)PIFL	33.88	1108.53	9	77.8	9	-5.6476	0.72	3.1	555.274	2	98.0053	67400	48226	DDA_5000_Fx2.raw	1	1	Q9BXW9|FACD2_HUMAN	Cysteinylation	C5:Cysteinylation:1000.00	0 0 6 3 3 3 5 33 5	GLLDC(+119.00)PIFL	DB Search
GLLDLPFRV	29.88	1028.6	9	66.7	9	-4.7285	0.91	-0.5	515.308	2	87.5373	230000	43057	DDA_5000_Fx2.raw	1	1	A6NHR9|SMHD1_HUMAN			0 0 47 73 73 4 2 0 2	GLLDLPFRV	DB Search
GLLEGVRGV	22.48	898.524	9	44.4	9	-0.9262	0.86	-0.7	450.269	2	53.7449	1310000	26026	DDA_5000_Fx2.raw	1	1	Q8NG06|TRI58_HUMAN			0 0 73 84 4 4 1 0 0	GLLEGVRGV	DB Search
GLLGNVAEV	28.72	870.481	9	77.8	9	-7.2803	0.89	0.9	871.489	1	70.6129	1710000	34287	DDA_5000_Fx1.raw	3	3	Q7Z7L7|ZER1_HUMAN			0 0 18 8 8 25 16 13 5	GLLGNVAEV	DB Search
GLLGTLVQL	23.49	912.564	9	55.6	9	-2.0437	0.75	0.9	913.573	1	95.5365	53400	47084	DDA_5000_Fx3.raw	1	1	P35222|CTNB1_HUMAN			0 0 11 16 18 27 21 0 0	GLLGTLVQL	DB Search
GLM(+15.99)KKAYEL	38.11	1067.57	9	55.6	9	-1.7248	0.33	0.7	534.792	2	28.2563	128000	13410	DDA_5000_Fx2.raw	2	2	Q06413|MEF2C_HUMAN:Q14814|MEF2D_HUMAN:Q02080|MEF2B_HUMAN:Q02078|MEF2A_HUMAN	Oxidation (M)	M3:Oxidation (M):1000.00	0 0 8 8 11 11 0 0 5	GLM(+15.99)KKAYEL	DB Search
GLM(+15.99)TTVHAI	36.41	957.495	9	77.8	9	-2.2003	0.87	-0.3	479.755	2	40.5494	268000	19508	DDA_5000_Fx2.raw	2	2	P04406|G3P_HUMAN	Oxidation (M)	M3:Oxidation (M):1000.00	0 0 17 6 4 4 4 3 3	GLM(+15.99)TTVHAI	DB Search
GLNDFIQKI	27.51	1046.58	9	77.8	9	-1.4992	0.85	0.6	524.296	2	71.1696	40900	34904	DDA_5000_Fx2.raw	1	1	O00141|SGK1_HUMAN			0 0 4 4 4 4 6 4 4	GLNDFIQKI	DB Search
GLQSQIAQV	20.47	942.513	9	77.8	9	2.3267	0.76	1.2	472.265	2	53.4529	41800	25722	DDA_5000_Fx1.raw	1	1	P48681|NEST_HUMAN			0 0 5 5 5 5 4 6 5	GLQSQIAQV	DB Search
GLSDLRLEL	24.5	1014.57	9	44.4	9	-0.7665	0.86	1	508.293	2	73.6883	45000	36151	DDA_5000_Fx2.raw	1	1	Q96A65|EXOC4_HUMAN			0 0 17 17 8 0 0 0 5	GLSDLRLEL	DB Search
GLSEAQVM(+15.99)L	33.27	962.474	9	77.8	9	0.4499	0.85	1.5	482.245	2	60.1653	125000	29017	DDA_5000_Fx1.raw	1	1	Q9NSK0|KLC4_HUMAN	Oxidation (M)	M8:Oxidation (M):1000.00	0 0 8 5 4 4 17 14 5	GLSEAQVM(+15.99)L	DB Search
GLSEFTEYL	22.84	1057.5	9	77.8	9	0.8666	0.82	-0.2	1058.5	1	86.5657	39600	42181	DDA_5000_Fx1.raw	1	1	P46821|MAP1B_HUMAN			0 0 40 46 26 26 27 18 5	GLSEFTEYL	DB Search
GLSQVAVTV	20.65	872.497	9	77.8	9	-4.6623	0.82	2.6	873.506	1	60.2953	29900	29138	DDA_5000_Fx1.raw	1	1	Q96II8|LRCH3_HUMAN			0 0 11 11 43 43 20 14 5	GLSQVAVTV	DB Search
GLSSPVTKSFNRGEC(+119.00)	42.39	1699.77	15	26.7	15	-0.9726	0.15	0.3	567.596	3	33.8814	62500	16197	DDA_5000_Fx2.raw	2	2	P0DOX7|IGK_HUMAN:P01834|IGKC_HUMAN	Cysteinylation	C15:Cysteinylation:1000.00	0 0 0 0 0 0 19 19 7 7 0 0 0 0 0	GLSSPVTKSFNRGEC(+119.00)	DB Search
GLSTEGIYRV	25.14	1093.58	10	80	10	-2.011	0.81	-0.8	547.795	2	50.3915	89100	24180	DDA_5000_Fx1.raw	1	1	Q9NRY4|RHG35_HUMAN			0 0 46 46 60 9 9 4 2 2	GLSTEGIYRV	DB Search
GLTEALHFV	28.63	985.523	9	77.8	9	-3.794	0.87	-1.7	493.768	2	68.8344	84600	33692	DDA_5000_Fx2.raw	1	1	P07199|CENPB_HUMAN			0 0 22 22 9 9 13 2 2	GLTEALHFV	DB Search
GLVAGLISV	21.72	827.512	9	55.6	9	-4.429	0.84	1.4	828.52	1	83.5485	197000	41046	DDA_5000_Fx2.raw	2	2	Q02161|RHD_HUMAN			0 0 21 35 35 61 10 0 0	GLVAGLISV	DB Search
GLVDEKALAQA	33.33	1113.6	11	63.6	11	1.3102	0.88	0.5	557.809	2	48.0925	239000	22997	DDA_5000_Fx1.raw	1	1	Q13363|CTBP1_HUMAN:P56545|CTBP2_HUMAN			0 0 15 10 8 5 6 19 19 0 0	GLVDEKALAQA	DB Search
GLYDGPVC(+119.00)EV	40.2	1169.47	10	40	10	-0.0502	0.75	0.5	585.744	2	61.3157	811000	29599	DDA_5000_Fx1.raw	1	1	Q16555|DPYL2_HUMAN	Cysteinylation	C8:Cysteinylation:1000.00	0 0 3 6 11 1 1 0 0 5	GLYDGPVC(+119.00)EV	DB Search
GLYEGLTWL	28.57	1050.54	9	77.8	9	-2.5293	0.9	1.1	1051.55	1	97.0558	204000	47708	DDA_5000_Fx2.raw	1	1	P62330|ARF6_HUMAN			0 0 13 30 30 19 19 4 4	GLYEGLTWL	DB Search
GM(+15.99)AERIPEL	33.28	1030.51	9	66.7	9	-5.3274	0.78	-0.2	516.263	2	46.9888	157000	22470	DDA_5000_Fx1.raw	1	1	O95573|ACSL3_HUMAN	Oxidation (M)	M2:Oxidation (M):1000.00	0 0 13 10 0 19 3 3 5	GM(+15.99)AERIPEL	DB Search
GM(+15.99)LDGLVNV	32.01	932.464	9	55.6	9	-3.4968	0.83	1.4	933.472	1	70.4637	148000	34225	DDA_5000_Fx1.raw	1	1	Q8IXB1|DJC10_HUMAN	Oxidation (M)	M2:Oxidation (M):1000.00	0 0 20 20 47 47 39 0 0	GM(+15.99)LDGLVNV	DB Search
GM(+15.99)SVYIQGV	33.34	968.464	9	44.4	9	2.8912	0.84	1.4	485.24	2	56.3346	67700	27154	DDA_5000_Fx1.raw	1	1	P56470|LEG4_HUMAN	Oxidation (M)	M2:Oxidation (M):1000.00	0 0 13 0 0 0 19 47 5	GM(+15.99)SVYIQGV	DB Search
GPIYIITEY	31.75	1067.55	9	44.4	9	-0.1391	0.85	1.1	1068.56	1	80.0888	79100	38940	DDA_5000_Fx1.raw	1	1	P16234|PGFRA_HUMAN:P09619|PGFRB_HUMAN			0 0 22 56 73 20 0 0 0	GPIYIITEY	DB Search
GPLEVAQVF	36.92	958.512	9	77.8	9	-0.6173	0.77	-0.5	480.263	2	79.5855	114000	39053	DDA_5000_Fx2.raw	2	2	Q96N67|DOCK7_HUMAN:Q96HP0|DOCK6_HUMAN:Q8NF50|DOCK8_HUMAN			0 0 2 2 5 5 2 4 5	GPLEVAQVF	DB Search
GPPPPPGKPQ	29.29	970.524	10	30	10	0.8624	0.76	0.8	486.269	2	21.1969	18200	9721	DDA_5000_Fx1.raw	1	1	P04280|PRP1_HUMAN:P02812|PRB2_HUMAN			0 0 61 47 11 0 0 0 0 0	GPPPPPGKPQ	DB Search
GPSVFPLAPSSK	40.93	1185.64	12	41.7	12	0.8379	0.9	3.3	593.829	2	55.7985	103000	27460	DDA_5000_Fx3.raw	1	1	P01857|IGHG1_HUMAN:P0DOX5|IGG1_HUMAN			0 0 16 0 64 8 8 14 0 0 0 0	GPSVFPLAPSSK	DB Search
GPSVFPLAPSSKSTS	41.34	1460.75	15	40	15	-0.0795	0.85	4.3	731.386	2	54.7715	71400	26877	DDA_5000_Fx3.raw	1	1	P01857|IGHG1_HUMAN:P0DOX5|IGG1_HUMAN			0 0 7 6 37 5 5 19 0 0 0 0 0 0 0	GPSVFPLAPSSKSTS	DB Search
GPSVFPLAPSSKSTSG	42.93	1517.77	16	43.8	16	-0.6139	0.82	1.5	759.895	2	54.0371	270000	26471	DDA_5000_Fx3.raw	2	2	P01857|IGHG1_HUMAN:P0DOX5|IGG1_HUMAN			0 0 6 6 22 6 6 25 0 0 3 0 0 0 0 0	GPSVFPLAPSSKSTSG	DB Search
GPTLVITEY	30.26	991.523	9	55.6	9	-3.1129	0.92	1.5	992.531	1	70.8475	75600	34418	DDA_5000_Fx1.raw	1	1	P10721|KIT_HUMAN			0 0 5 55 69 22 11 0 0	GPTLVITEY	DB Search
GPVEHVPVF	24.9	979.513	9	55.6	9	-1.9104	0.79	1.1	490.764	2	54.5608	118000	26447	DDA_5000_Fx2.raw	1	1	P12270|TPR_HUMAN			0 0 0 0 3 32 22 20 5	GPVEHVPVF	DB Search
GPVGVNVTY	40.22	904.465	9	77.8	9	2.3989	0.73	1.4	453.241	2	55.6543	512000	26810	DDA_5000_Fx1.raw	2	2	P21333|FLNA_HUMAN			0 0 16 9 9 16 22 42 5	GPVGVNVTY	DB Search
GPVLVITEY	35.6	989.543	9	77.8	9	-3.1574	0.9	1.5	990.552	1	75.8782	359000	36956	DDA_5000_Fx1.raw	1	1	P07333|CSF1R_HUMAN			0 0 18 66 82 25 11 6 5	GPVLVITEY	DB Search
GPYEVEVTY	37.17	1055.48	9	77.8	9	4.0091	0.93	-1	1056.49	1	62.4669	43600	30209	DDA_5000_Fx1.raw	1	1	P21333|FLNA_HUMAN			0 0 36 48 48 48 21 7 5	GPYEVEVTY	DB Search
GQAGNEAGRFG	24.13	1062.48	11	9.1	11	0.086	0.67	-0.6	532.249	2	24.2874	3260	11255	DDA_5000_Fx1.raw	1	1	Q6UWP8|SBSN_HUMAN			0 0 61 0 0 0 0 0 0 0 0	GQAGNEAGRFG	DB Search
GQEVQSSAKEVTQL	45.18	1502.76	14	57.1	14	0.553	0.86	-0.8	752.385	2	40.5752	113000	19518	DDA_5000_Fx2.raw	1	1	P35527|K1C9_HUMAN			0 0 93 19 45 15 12 9 0 0 36 15 0 0	GQEVQSSAKEVTQL	DB Search
GQIEVVPEV	22.77	968.518	9	77.8	9	-1.8388	0.93	-2.1	485.265	2	66.4703	276000	32145	DDA_5000_Fx1.raw	2	2	Q92576|PHF3_HUMAN			0 0 12 12 18 14 8 8 5	GQIEVVPEV	DB Search
GQPENNYKTTPPVLD	27.84	1671.81	15	6.7	15	-1.4087	0.92	0.7	836.913	2	44.05	116000	20985	DDA_5000_Fx1.raw	1	1	P01861|IGHG4_HUMAN:P01857|IGHG1_HUMAN:P0DOX5|IGG1_HUMAN			0 0 0 0 0 0 0 0 0 0 10 0 0 0 0	GQPENNYKTTPPVLD	DB Search
GQPENNYKTTPPVLDSD	43.07	1873.87	17	23.5	17	1.3439	0.91	0.9	937.943	2	44.8343	136000	21401	DDA_5000_Fx1.raw	1	1	P01861|IGHG4_HUMAN:P01857|IGHG1_HUMAN:P0DOX5|IGG1_HUMAN			0 0 0 0 0 0 0 3 0 0 10 0 0 4 4 0 0	GQPENNYKTTPPVLDSD	DB Search
GSGGGSYGSGGGGGGHGSY	45.19	1513.58	19	47.4	19	-0.0352	0.89	1.4	757.799	2	21.747	84400	10252	DDA_5000_Fx2.raw	3	3	P04264|K2C1_HUMAN			0 0 5 0 0 13 29 24 24 19 13 11 0 0 10 0 0 0 0	GSGGGSYGSGGGGGGHGSY	DB Search
GSGSGWSSSRGP	29.59	1120.49	12	16.7	12	-0.1983	0.81	0.6	561.253	2	25.7666	15400	12575	DDA_5000_Fx3.raw	1	1	Q86YZ3|HORN_HUMAN			0 0 0 1 2 2 1 0 0 0 0 0	GSGSGWSSSRGP	DB Search
GSGSGWSSSRGPY	43	1283.55	13	53.8	13	-0.9651	0.85	0.7	642.784	2	34.6531	91100	16323	DDA_5000_Fx1.raw	2	2	Q86YZ3|HORN_HUMAN			0 0 8 8 37 37 27 11 0 0 3 0 0	GSGSGWSSSRGPY	DB Search
GSRQLLDAKVK	39.23	1213.71	11	72.7	11	-1.4701	0.92	0.3	405.579	3	23.3902	154000	11392	DDA_5000_Fx3.raw	4	4	Q14520|HABP2_HUMAN			0 0 0 6 29 12 16 6 6 6 5	GSRQLLDAKVK	DB Search
GVIDGHIYAV	33.24	1042.54	10	60	10	-0.4117	0.85	0.2	522.28	2	57.6175	316000	27735	DDA_5000_Fx1.raw	1	1	Q14145|KEAP1_HUMAN			0 0 16 5 0 0 12 18 16 5	GVIDGHIYAV	DB Search
GVVQPGRSL	33.29	911.519	9	33.3	9	-0.3266	0.91	-0.9	456.766	2	31.9812	158000	14995	DDA_5000_Fx1.raw	2	2	P0DP03|HVC05_HUMAN:P01768|HV330_HUMAN:P0DOX5|IGG1_HUMAN:P0DP02|HVC33_HUMAN:P01772|HV333_HUMAN			0 0 16 24 3 1 1 0 0	GVVQPGRSL	DB Search
GWYDEEHPLVF	44.71	1390.62	11	81.8	11	0.5465	0.83	0.3	696.317	2	78.0596	720000	38272	DDA_5000_Fx2.raw	2	2	Q9H078|CLPB_HUMAN			0 0 35 10 3 3 6 3 3 12 5	GWYDEEHPLVF	DB Search
GYADIVQLL	34.92	990.539	9	77.8	9	-1.2837	0.86	0.2	991.546	1	94.5224	10600000	46608	DDA_5000_Fx2.raw	6	6	Q92882|OSTF1_HUMAN			0 0 27 27 75 41 12 12 5	GYADIVQLL	DB Search
GYAGSWVSI	35.13	938.45	9	44.4	9	2.004	0.64	0.3	939.457	1	75.6768	62900	37131	DDA_5000_Fx2.raw	1	1	Q13444|ADA15_HUMAN			0 0 15 17 17 30 0 0 0	GYAGSWVSI	DB Search
GYAHLTHLL	42.55	1023.55	9	22.2	9	-4.2766	0.72	1.6	512.783	2	45.1337	41600	21792	DDA_5000_Fx2.raw	1	1	Q9UBN7|HDAC6_HUMAN			0 0 2 1 1 1 3 1 1	GYAHLTHLL	DB Search
GYASRFIVI	44.06	1024.57	9	66.7	9	-4.1629	0.86	0.5	513.293	2	65.3395	592000	31902	DDA_5000_Fx2.raw	2	2	P49247|RPIA_HUMAN			0 0 24 2 1 15 46 49 5	GYASRFIVI	DB Search
GYFGNPQKF	44.64	1056.5	9	77.8	9	-0.0161	0.86	1.8	529.26	2	48.0013	1260000	23165	DDA_5000_Fx2.raw	2	2	Q16787|LAMA3_HUMAN			0 0 21 5 5 2 2 6 5	GYFGNPQKF	DB Search
GYIERPQLI	44.9	1087.6	9	55.6	9	-0.7006	0.79	1.7	544.81	2	54.8212	3390000	26556	DDA_5000_Fx2.raw	3	3	Q6PIY7|GLD2_HUMAN			0 0 89 20 5 0 0 19 5	GYIERPQLI	DB Search
GYIESVQHI	33.26	1044.52	9	77.8	9	-1.9889	0.88	0.6	523.27	2	47.9863	1110000	23013	DDA_5000_Fx1.raw	1	1	Q9BQP7|MGME1_HUMAN			0 0 28 33 5 5 5 3 3	GYIESVQHI	DB Search
GYIHVTQTF	33.81	1064.53	9	77.8	9	-0.1432	0.82	-0.3	533.272	2	51.3636	4840000	24843	DDA_5000_Fx2.raw	3	3	Q16617|NKG7_HUMAN			0 0 2 2 47 35 32 38 5	GYIHVTQTF	DB Search
GYIKGIFGF	42.02	1000.54	9	55.6	9	-8.055	0.73	-0.5	501.276	2	77.0171	158000	37783	DDA_5000_Fx2.raw	1	1	Q9UHB9|SRP68_HUMAN			0 0 20 0 0 12 8 34 5	GYIKGIFGF	DB Search
GYISSAFLF	32.24	1003.5	9	33.3	9	-5.8459	0.86	-0.1	1004.51	1	94.6827	3010000	46795	DDA_5000_Fx3.raw	4	4	Q16853|AOC3_HUMAN			0 0 80 59 0 0 49 0 0	GYISSAFLF	DB Search
GYKAIHEYL	33.34	1092.56	9	55.6	9	-3.9406	0.52	0.1	547.288	2	38.4523	312000	18254	DDA_5000_Fx1.raw	2	2	Q8NF91|SYNE1_HUMAN			0 0 0 0 7 7 11 4 4	GYKAIHEYL	DB Search
GYKQYWC(+119.00)TF	43.55	1313.52	9	77.8	9	-2.6801	0.84	1.2	657.768	2	58.0062	529000	28201	DDA_5000_Fx2.raw	2	2	Q96AC1|FERM2_HUMAN	Cysteinylation	C7:Cysteinylation:1000.00	0 0 5 5 17 19 11 45 5	GYKQYWC(+119.00)TF	DB Search
GYLADPAKF	33.35	980.497	9	55.6	9	-3.8741	0.78	0.9	491.256	2	53.4	237000	25657	DDA_5000_Fx1.raw	1	1	Q9P015|RM15_HUMAN			0 0 34 16 16 5 5 0 0	GYLADPAKF	DB Search
GYLHVFYDF	41.65	1159.53	9	77.8	9	-4.4572	0.69	-0.6	580.774	2	77.8797	163000	38216	DDA_5000_Fx2.raw	1	1	Q16363|LAMA4_HUMAN			0 0 2 2 38 31 9 21 5	GYLHVFYDF	DB Search
GYLPNQLFRTF	44.15	1354.7	11	54.5	11	-9.4225	0.76	-1	678.358	2	77.3814	230000	37973	DDA_5000_Fx2.raw	1	1	Q92499|DDX1_HUMAN			0 0 7 17 12 8 8 4 1 1 1	GYLPNQLFRTF	DB Search
GYLTEAEKF	39.01	1056.51	9	77.8	9	-0.7637	0.8	1.7	529.265	2	52.638	216000	25265	DDA_5000_Fx1.raw	1	1	Q8NBK3|SUMF1_HUMAN			0 0 34 24 17 7 7 19 5	GYLTEAEKF	DB Search
GYLTSFEM(+15.99)F	35.95	1109.47	9	77.8	9	-0.4096	0.88	3.5	1110.49	1	82.8391	467000	40696	DDA_5000_Fx2.raw	4	4	O75356|ENTP5_HUMAN	Oxidation (M)	M8:Oxidation (M):1000.00	0 0 31 31 7 16 25 13 5	GYLTSFEM(+15.99)F	DB Search
GYM(+15.99)EGYYTF	26.24	1145.44	9	66.7	9	0.011	0.68	1.2	573.727	2	67.909	2230000	33060	DDA_5000_Fx1.raw	2	2	Q9UK99|FBX3_HUMAN	Oxidation (M)	M3:Oxidation (M):1000.00	0 0 4 4 7 7 0 29 5	GYM(+15.99)EGYYTF	DB Search
GYM(+15.99)TQFPTF	39.82	1106.47	9	77.8	9	2.1008	0.67	-0.5	554.244	2	74.7373	107000	36619	DDA_5000_Fx2.raw	1	1	P35251|RFC1_HUMAN	Oxidation (M)	M3:Oxidation (M):1000.00	0 0 16 8 8 18 35 35 5	GYM(+15.99)TQFPTF	DB Search
GYNVKFDM(+15.99)F	44.75	1135.5	9	77.8	9	0.879	0.84	1.2	568.758	2	58.8959	727000	28640	DDA_5000_Fx2.raw	5	5	P36969|GPX4_HUMAN	Oxidation (M)	M8:Oxidation (M):1000.00	0 0 16 13 4 2 2 6 5	GYNVKFDM(+15.99)F	DB Search
GYPEVALHF	44.45	1031.51	9	77.8	9	0.1535	0.59	0.9	516.762	2	67.2649	975000	32950	DDA_5000_Fx2.raw	4	4	P53621|COPA_HUMAN			0 0 26 26 10 7 7 7 5	GYPEVALHF	DB Search
GYPLWKVTF	44.26	1109.59	9	55.6	9	-6.8101	0.61	-0.3	555.803	2	75.7294	4200000	37103	DDA_5000_Fx2.raw	3	3	P00491|PNPH_HUMAN			0 0 26 26 19 1 1 28 5	GYPLWKVTF	DB Search
GYPSSRLPEF	33.26	1151.56	10	30	10	-7.3238	0.78	-0.2	576.788	2	55.9417	62300	26921	DDA_5000_Fx1.raw	1	1	Q9H227|GBA3_HUMAN			0 0 54 17 0 0 0 0 0 5	GYPSSRLPEF	DB Search
GYRGDFETF	22.83	1090.47	9	44.4	9	-1.7792	0.8	0.2	546.243	2	51.6433	72800	24807	DDA_5000_Fx1.raw	1	1	Q9NUQ8|ABCF3_HUMAN			0 0 0 0 0 30 30 32 5	GYRGDFETF	DB Search
GYSEHFVEF	40.16	1113.48	9	77.8	9	-5.2075	0.89	-0.7	1114.48	1	59.7981	31600000	28843	DDA_5000_Fx1.raw	4	4	Q9P2T1|GMPR2_HUMAN:P36959|GMPR1_HUMAN			0 0 2 2 2 72 50 26 5	GYSEHFVEF	DB Search
GYSPYQLTW	39.62	1113.51	9	55.6	9	-0.0115	0.81	-0.2	1114.52	1	80.0075	230000	39246	DDA_5000_Fx2.raw	3	3	P25963|IKBA_HUMAN			0 0 3 0 0 4 8 7 5	GYSPYQLTW	DB Search
GYSSRFGLF	39.17	1032.5	9	44.4	9	-1.4617	0.77	0.5	517.259	2	65.207	720000	32005	DDA_5000_Fx3.raw	2	2	Q9H227|GBA3_HUMAN			0 0 14 3 0 1 1 10 5	GYSSRFGLF	DB Search
HAADVFEAY	38.47	1021.45	9	77.8	9	-1.7036	0.78	-0.5	511.732	2	50.181	231000	24043	DDA_5000_Fx1.raw	1	1	Q5T4S7|UBR4_HUMAN			0 0 7 7 34 69 67 30 5	HAADVFEAY	DB Search
HAAGFAYTY	30.52	999.445	9	55.6	9	-1.7379	0.81	-0.3	500.73	2	44.4648	61800	21232	DDA_5000_Fx1.raw	1	1	Q96PZ2|F111A_HUMAN			0 0 0 0 8 22 31 32 5	HAAGFAYTY	DB Search
HAAM(+15.99)LGLM(+15.99)Y	39.72	1037.47	9	55.6	9	-3.5339	0.76	-0.7	519.741	2	46.3865	143000	22166	DDA_5000_Fx1.raw	1	1	P04844|RPN2_HUMAN	Oxidation (M);Oxidation (M)	M4:Oxidation (M):1000.00;M8:Oxidation (M):1000.00	0 0 1 1 3 3 22 4 5	HAAM(+15.99)LGLM(+15.99)Y	DB Search
HAANQSYQY	22.45	1080.46	9	22.2	9	-1.26	0.65	-0.6	541.238	2	24.0489	7130	11137	DDA_5000_Fx1.raw	1	1	O43707|ACTN4_HUMAN			0 0 0 0 0 20 0 0 5	HAANQSYQY	DB Search
HAAVPTPGY	38.99	911.45	9	55.6	9	-1.4365	0.78	0.6	456.733	2	34.1018	159000	16125	DDA_5000_Fx1.raw	1	1	Q96PP9|GBP4_HUMAN			0 0 17 20 0 0 5 5 5	HAAVPTPGY	DB Search
HADDSFLVL	24.12	1015.5	9	55.6	9	-9.2442	0.93	0.2	508.756	2	70.6174	392000	34267	DDA_5000_Fx1.raw	1	1	Q8N3J5|PPM1K_HUMAN			0 0 0 0 8 23 89 17 5	HADDSFLVL	DB Search
HAFVDLHEF	43.33	1113.52	9	100	9	-0.2689	0.7	-0.7	557.769	2	55.5564	189000	26978	DDA_5000_Fx2.raw	1	1	Q99418|CYH2_HUMAN			5 8 6 3 3 23 30 13 5	HAFVDLHEF	DB Search
HAFVELHEF	35.6	1127.54	9	100	9	-1.1789	0.67	2.9	564.779	2	51.0478	146000	24713	DDA_5000_Fx2.raw	1	1	Q15438|CYH1_HUMAN			5 8 5 5 5 16 33 13 5	HAFVELHEF	DB Search
HAGLVYEY	33.48	950.45	8	50	8	-0.8314	0.84	-0.6	476.232	2	45.3093	71500	21624	DDA_5000_Fx1.raw	1	1	Q92526|TCPW_HUMAN:P40227|TCPZ_HUMAN			0 0 0 0 41 37 12 5	HAGLVYEY	DB Search
HAGPVINTL	33.64	920.508	9	100	9	-5.1728	0.84	0.4	461.261	2	41.9684	76900	19958	DDA_5000_Fx1.raw	1	1	Q92793|CBP_HUMAN			2 2 7 2 2 59 43 15 5	HAGPVINTL	DB Search
HAHLDIEAF	26.12	1051.51	9	77.8	9	-3.8979	0.65	0.7	526.762	2	49.4202	443000	23579	DDA_5000_Fx1.raw	1	1	P00966|ASSY_HUMAN			0 0 3 3 4 21 21 16 5	HAHLDIEAF	DB Search
HALFEISKY	43.8	1106.58	9	100	9	-0.9488	0.85	2.4	554.297	2	49.6025	45000	24005	DDA_5000_Fx2.raw	1	1	P51636|CAV2_HUMAN			5 3 7 7 7 12 7 2 2	HALFEISKY	DB Search
HAPFTATSL	24.38	943.476	9	55.6	9	-2.3245	0.72	1.2	472.746	2	45.1888	92500	21793	DDA_5000_Fx2.raw	1	1	O95714|HERC2_HUMAN:Q9BVR0|HRC23_HUMAN			0 0 0 0 32 35 11 66 5	HAPFTATSL	DB Search
HASDRIIAL	38.46	994.556	9	88.9	9	-6.5528	0.75	-1.2	498.285	2	39.7584	808000	18815	DDA_5000_Fx1.raw	2	2	P29401|TKT_HUMAN			5 58 3 3 1 9 10 18 5	HASDRIIAL	DB Search
HASDVLLNL	28.21	980.529	9	77.8	9	-3.9275	0.94	1.6	491.273	2	63.0715	60400	30770	DDA_5000_Fx2.raw	1	1	P41182|BCL6_HUMAN			0 0 3 3 16 71 18 19 5	HASDVLLNL	DB Search
HATIVSEKL	22.43	996.56	9	11.1	9	-2.5709	0.79	-1.6	499.287	2	29.4211	21200	13744	DDA_5000_Fx1.raw	1	1	Q13021|MALL_HUMAN			0 0 4 0 0 0 0 0 0	HATIVSEKL	DB Search
HAVHVALVL	26.4	957.576	9	55.6	9	-5.6079	0.69	0.4	479.795	2	46.8693	61500	22650	DDA_5000_Fx2.raw	1	1	Q8N1F7|NUP93_HUMAN			0 0 0 0 11 30 31 3 3	HAVHVALVL	DB Search
HAVIDINAF	37.8	998.519	9	77.8	9	0.2115	0.75	1.9	500.267	2	64.2443	317000	31318	DDA_5000_Fx2.raw	2	2	Q13572|ITPK1_HUMAN			0 0 19 13 13 41 27 13 5	HAVIDINAF	DB Search
HAVVNLINY	39.76	1041.56	9	77.8	9	-1.0138	0.87	0.1	521.788	2	55.9211	271000	27142	DDA_5000_Fx2.raw	1	1	P35222|CTNB1_HUMAN			0 0 16 14 14 76 16 17 5	HAVVNLINY	DB Search
HAVVTVPAY	37.31	955.513	9	77.8	9	-1.1605	0.74	0.4	478.764	2	45.3367	49100	21658	DDA_5000_Fx1.raw	1	1	P11021|BIP_HUMAN			0 0 25 19 19 29 12 12 5	HAVVTVPAY	DB Search
HEALHNHYTQKSLSLSPG	44.89	2018	18	38.9	18	2.4957	0.78	0.8	505.507	4	29.5072	725000	14082	DDA_5000_Fx2.raw	4	4	P01859|IGHG2_HUMAN:P01857|IGHG1_HUMAN:P0DOX5|IGG1_HUMAN			0 0 3 3 3 3 8 8 0 0 0 0 0 0 0 4 0 0	HEALHNHYTQKSLSLSPG	DB Search
HFIAEHYM(+15.99)F	44.69	1209.53	9	100	9	0.3666	0.54	1.8	605.772	2	46.79	263000	22548	DDA_5000_Fx2.raw	1	1	O15121|DEGS1_HUMAN	Oxidation (M)	M8:Oxidation (M):1000.00	5 13 9 5 6 31 19 9 5	HFIAEHYM(+15.99)F	DB Search
HFIPYNAKF	35.09	1135.58	9	77.8	9	-0.1779	0.86	0.9	568.799	2	47.0522	49400	22742	DDA_5000_Fx2.raw	1	1	Q9UBP9|GULP1_HUMAN			0 0 27 7 7 7 10 6 5	HFIPYNAKF	DB Search
HGLLTTVAY	35	973.523	9	77.8	9	-1.758	0.82	1.8	487.77	2	52.7509	83300	25565	DDA_5000_Fx2.raw	1	1	Q14409|GLPK3_HUMAN:Q14410|GLPK2_HUMAN:P32189|GLPK_HUMAN			0 0 11 17 8 8 27 43 5	HGLLTTVAY	DB Search
HGLVEVASY	33.27	973.487	9	77.8	9	-1.8921	0.74	-0.5	487.75	2	46.962	58600	22457	DDA_5000_Fx1.raw	1	1	O75293|GA45B_HUMAN			0 0 10 23 23 67 35 54 5	HGLVEVASY	DB Search
HGVNSFLVY	36.41	1034.52	9	77.8	9	-1.032	0.78	0.4	518.267	2	60.7283	117000	29536	DDA_5000_Fx2.raw	1	1	Q16555|DPYL2_HUMAN			0 0 6 7 8 35 63 16 5	HGVNSFLVY	DB Search
HIIENIVAV	34	1006.58	9	77.8	9	-1.2143	0.89	0.2	504.298	2	58.714	257000	28530	DDA_5000_Fx2.raw	1	1	O76021|RL1D1_HUMAN			0 0 8 8 9 92 11 14 5	HIIENIVAV	DB Search
HIM(+15.99)EIFSTY	35.01	1155.53	9	66.7	9	0.1887	0.8	-0.7	578.77	2	56.969	77100	27693	DDA_5000_Fx2.raw	1	1	Q15287|RNPS1_HUMAN	Oxidation (M)	M3:Oxidation (M):1000.00	0 0 7 7 65 36 0 29 5	HIM(+15.99)EIFSTY	DB Search
HLANIVERV	35	1049.6	9	77.8	9	-2.6476	0.83	1.4	525.807	2	37.2957	225000	17853	DDA_5000_Fx2.raw	1	1	Q8IYM9|TRI22_HUMAN			5 53 15 3 3 2 2 1 1	HLANIVERV	DB Search
HLDATKLLL	34.82	1022.61	9	100	9	-3.7689	0.4	2.5	512.315	2	56.6842	51600	27522	DDA_5000_Fx2.raw	1	1	Q96AE7|TTC17_HUMAN			5 6 9 9 12 20 48 32 5	HLDATKLLL	DB Search
HLGDFLVFL	20.01	1059.58	9	44.4	9	-5.9847	0.82	1.6	530.796	2	98.3489	50000	48307	DDA_5000_Fx2.raw	1	1	Q15751|HERC1_HUMAN			0 0 0 0 0 13 20 8 5	HLGDFLVFL	DB Search
HLIEPLANA	34.56	976.534	9	55.6	9	-1.5852	0.9	-0.4	489.274	2	48.7463	337000	23425	DDA_5000_Fx1.raw	1	1	Q9Y490|TLN1_HUMAN			0 0 17 17 31 31 24 0 0	HLIEPLANA	DB Search
HLINYIIFL	21.9	1144.66	9	77.8	9	-7.8446	0.81	6.6	573.343	2	93.0964	18800	45788	DDA_5000_Fx2.raw	1	1	Q5BJD5|TM41B_HUMAN			0 0 7 7 9 46 14 7 5	HLINYIIFL	DB Search
HLLEEPIYL	32.84	1125.61	9	77.8	9	-8.4043	0.81	-0.2	563.811	2	70.4555	148000	34025	DDA_5000_Fx1.raw	1	1	Q9BUB4|ADAT1_HUMAN			0 0 3 3 9 10 10 9 5	HLLEEPIYL	DB Search
HLN(+0.98)STQIQL	20.55	1053.55	9	77.8	9	-1.6191	0.95	0.2	527.78	2	49.3975	508000	23619	DDA_5000_Fx1.raw	1	1	Q16820|MEP1B_HUMAN	Deamidation (NQ)	N3:Deamidation (NQ):26.52	0 0 10 5 5 11 26 7 5	HLN(+0.98)STQIQL	DB Search
HLPASIVEF	25.51	1011.54	9	44.4	9	-0.6059	0.71	1.2	506.777	2	65.3903	334000	32267	DDA_5000_Fx3.raw	1	1	Q8WTW3|COG1_HUMAN			0 0 11 0 0 0 37 32 5	HLPASIVEF	DB Search
HLQLAIR	26.48	849.518	7	71.4	7	-0.6513	0.8	1.8	425.767	2	32.7294	301000	15609	DDA_5000_Fx2.raw	2	2	Q96QV6|H2A1A_HUMAN:P0C0S8|H2A1_HUMAN:Q99878|H2A1J_HUMAN:P04908|H2A1B_HUMAN:P0C0S5|H2AZ_HUMAN:P16104|H2AX_HUMAN:Q93077|H2A1C_HUMAN:Q96KK5|H2A1H_HUMAN:Q9BTM1|H2AJ_HUMAN:Q7L7L0|H2A3_HUMAN:Q71UI9|H2AV_HUMAN:Q16777|H2A2C_HUMAN:Q6FI13|H2A2A_HUMAN:P20671|H2A1D_HUMAN			5 93 18 4 1 1 5	HLQLAIR	DB Search
HLSIINEYL	35.18	1100.59	9	55.6	9	-3.5411	0.38	-1.1	551.3	2	68.6516	506000	33589	DDA_5000_Fx2.raw	1	1	P46940|IQGA1_HUMAN			1 1 12 12 17 0 0 9 5	HLSIINEYL	DB Search
HLTDITLKV	35.01	1038.61	9	100	9	-1.0195	0.86	0.4	520.311	2	49.2069	194000	23788	DDA_5000_Fx2.raw	1	1	Q15046|SYK_HUMAN			5 7 4 4 16 20 17 3 3	HLTDITLKV	DB Search
HLVAVFNEY	43.96	1090.54	9	77.8	9	0.3122	0.8	1.5	546.28	2	59.7353	298000	29055	DDA_5000_Fx2.raw	1	1	P50995|ANX11_HUMAN			0 0 28 28 70 44 22 10 5	HLVAVFNEY	DB Search
HLVPEVPTV	25.56	989.555	9	33.3	9	1.285	0.87	0	495.785	2	56.0778	83100	27253	DDA_5000_Fx2.raw	1	1	O15156|ZBT7B_HUMAN			0 0 8 0 0 11 4 1 1	HLVPEVPTV	DB Search
HLYGGIILL	25.65	997.596	9	55.6	9	-10.2064	0.92	1.6	499.806	2	76.5975	77200	37571	DDA_5000_Fx2.raw	1	1	Q7L211|ABHDD_HUMAN			0 0 4 0 0 26 81 17 5	HLYGGIILL	DB Search
HNHYTQKSLSLSPG	45.04	1567.77	14	35.7	14	-0.3712	0.93	1.4	523.599	3	26.5806	570000	12575	DDA_5000_Fx2.raw	3	3	P01859|IGHG2_HUMAN:P01857|IGHG1_HUMAN:P0DOX5|IGG1_HUMAN			0 0 4 4 3 3 1 1 0 0 0 5 0 0	HNHYTQKSLSLSPG	DB Search
HPADM(+15.99)QLVL	30.19	1038.52	9	55.6	9	-5.165	0.83	0.7	520.266	2	46.2627		22096	DDA_5000_Fx1.raw	0	0	Q9NQT8|KI13B_HUMAN	Oxidation (M)	M5:Oxidation (M):1000.00	1 1 0 0 5 30 32 7 5	HPADM(+15.99)QLVL	DB Search
HPAIALREY	30.58	1068.57	9	66.7	9	-0.2645	0.7	0	535.293	2	35.499	2420000	16639	DDA_5000_Fx1.raw	1	1	P10155|RO60_HUMAN			5 43 33 14 4 0 0 0 5	HPAIALREY	DB Search
HPALAIPEL	34.06	959.544	9	77.8	9	-5.7769	0.91	-0.4	480.779	2	66.018	356000	32196	DDA_5000_Fx2.raw	1	1	P06737|PYGL_HUMAN			0 0 4 4 6 61 4 4 5	HPALAIPEL	DB Search
HPALFLSTY	39.06	1047.54	9	55.6	9	-0.5417	0.75	1.1	524.777	2	62.7849	106000	30864	DDA_5000_Fx3.raw	1	1	O00237|RN103_HUMAN			0 0 0 0 23 23 20 66 5	HPALFLSTY	DB Search
HPAPLC(+119.00)TIRTL	35.18	1339.67	11	54.5	11	-4.6042	0.81	2.2	447.566	3	41.463	62800	19965	DDA_5000_Fx2.raw	1	1	Q9H993|ARMT1_HUMAN	Cysteinylation	C6:Cysteinylation:1000.00	1 1 11 17 4 25 15 9 0 0 1	HPAPLC(+119.00)TIRTL	DB Search
HPATVFILF	33.81	1043.58	9	77.8	9	-5.5566	0.83	0.2	522.798	2	83.0494	109000	40775	DDA_5000_Fx2.raw	1	1	Q9BQG2|NUD12_HUMAN			0 0 4 3 3 19 66 20 5	HPATVFILF	DB Search
HPDAPM(+15.99)SQVY	33.31	1159.5	10	60	10	2.3563	0.51	-0.8	580.755	2	29.687	101000	13922	DDA_5000_Fx1.raw	1	1	Q15014|MO4L2_HUMAN:Q9UBU8|MO4L1_HUMAN	Oxidation (M)	M6:Oxidation (M):1000.00	0 0 0 0 29 36 12 12 13 5	HPDAPM(+15.99)SQVY	DB Search
HPDEKSIITY	39.45	1201.6	10	100	10	-1.4499	0.77	1.3	601.807	2	37.1719	2070000	17690	DDA_5000_Fx1.raw	2	2	Q01082|SPTB2_HUMAN			5 5 4 4 7 9 9 31 31 5	HPDEKSIITY	DB Search
HPDEPLYSF	30.36	1103.49	9	55.6	9	-2.8701	0.55	0.9	552.754	2	58.4867	166000	28208	DDA_5000_Fx1.raw	1	1	Q9Y5Q9|TF3C3_HUMAN			0 0 0 0 3 3 5 17 5	HPDEPLYSF	DB Search
HPDLPLAVY	26.11	1023.54	9	55.6	9	-4.3827	0.71	1.7	512.778	2	64.1483	137000	31063	DDA_5000_Fx1.raw	1	1	P13716|HEM2_HUMAN			0 0 0 0 26 26 27 7 5	HPDLPLAVY	DB Search
HPDQAQAIL	33.31	991.509	9	55.6	9	-4.5314	0.87	1.1	496.762	2	38.0712	375000	18068	DDA_5000_Fx1.raw	1	1	Q01082|SPTB2_HUMAN			0 0 1 1 10 38 66 9 5	HPDQAQAIL	DB Search
HPERFSLIY	25.19	1160.6	9	44.4	9	-1.3696	0.84	-0.7	581.306	2	50.233	240000	24317	DDA_5000_Fx2.raw	1	1	O43280|TREA_HUMAN			5 2 0 0 0 0 1 4 4	HPERFSLIY	DB Search
HPFFGRVVL	28.14	1070.6	9	55.6	9	-5.8512	0.78	-0.4	536.308	2	55.01	101000	26686	DDA_5000_Fx2.raw	1	1	Q9BZQ6|EDEM3_HUMAN			5 40 30 5 0 0 0 0 5	HPFFGRVVL	DB Search
HPFKFSDHY	37.16	1176.54	9	55.6	9	0.8252	0.62	-2.9	393.185	3	31.8085	51300	15143	DDA_5000_Fx2.raw	1	1	Q8NI08|NCOA7_HUMAN			0 0 8 10 13 0 0 6 5	HPFKFSDHY	DB Search
HPFLTALKY	25.51	1088.6	9	55.6	9	-1.6942	0.81	0.2	545.308	2	50.7332	97300	24572	DDA_5000_Fx2.raw	1	1	P31749|AKT1_HUMAN:P31751|AKT2_HUMAN			5 2 0 0 0 0 11 4 4	HPFLTALKY	DB Search
HPFLVGLHF	41.15	1065.58	9	88.9	9	-4.6512	0.72	1.4	533.796	2	66.2794	65200	32377	DDA_5000_Fx2.raw	1	1	O00141|SGK1_HUMAN			5 9 8 7 7 0 6 9 5	HPFLVGLHF	DB Search
HPFLYDRETY	41	1339.62	10	70	10	-1.1943	0.66	-0.4	670.817	2	42.8076	1210000	20416	DDA_5000_Fx1.raw	2	2	A6NHR9|SMHD1_HUMAN			5 39 33 14 3 3 0 0 1 5	HPFLYDRETY	DB Search
HPFVDSNLLY	20.18	1203.59	10	80	10	1.8612	0.77	1	602.804	2	64.6863	231000	31568	DDA_5000_Fx2.raw	1	1	Q8TB45|DPTOR_HUMAN			0 0 3 3 8 9 15 83 9 5	HPFVDSNLLY	DB Search
HPFVFDIEDY	35.11	1280.57	10	80	10	-1.3197	0.81	-0.3	641.293	2	78.1936	167000	38358	DDA_5000_Fx2.raw	1	1	Q96S59|RANB9_HUMAN			0 0 3 3 7 7 30 9 32 5	HPFVFDIEDY	DB Search
HPGFKDPVY	23.54	1058.52	9	11.1	9	-1.354	0.83	-2.6	530.265	2	34.286	126000	16206	DDA_5000_Fx1.raw	1	1	P00439|PH4H_HUMAN			2 0 0 0 0 0 0 0 1	HPGFKDPVY	DB Search
HPGLILKY	30.51	939.554	8	75	8	-1.8958	0.91	0.9	470.785	2	41.3841	60500	19941	DDA_5000_Fx2.raw	1	1	Q9Y6J0|CABIN_HUMAN			5 4 0 0 9 19 12 5	HPGLILKY	DB Search
HPHDLVILM(+15.99)	34.59	1089.56	9	44.4	9	-2.9066	0.61	0.8	364.196	3	43.7416	435000	21066	DDA_5000_Fx2.raw	2	2	Q96AE7|TTC17_HUMAN	Oxidation (M)	M9:Oxidation (M):1000.00	0 0 0 0 3 14 4 0 5	HPHDLVILM(+15.99)	DB Search
HPHLVAEAF	34.73	1019.52	9	55.6	9	-0.8656	0.75	2.6	510.768	2	40.0552	53300	19247	DDA_5000_Fx2.raw	1	1	Q6IQ16|SPOPL_HUMAN			0 0 1 1 2 2 5 4 5	HPHLVAEAF	DB Search
HPHPEDIKFHLY	44.8	1531.76	12	75	12	-0.1426	0.43	0.1	383.947	4	41.2	132000	19819	DDA_5000_Fx2.raw	1	1	Q9Y2G2|CARD8_HUMAN			3 3 13 0 0 0 9 8 5 3 3 5	HPHPEDIKFHLY	DB Search
HPIEGLAVM(+15.99)Y	39.83	1144.56	10	60	10	-0.3109	0.85	0	573.287	2	52.9028	292000	25408	DDA_5000_Fx1.raw	2	2	Q9NPR9|GP108_HUMAN	Oxidation (M)	M9:Oxidation (M):1000.00	1 1 2 1 1 2 12 37 7 5	HPIEGLAVM(+15.99)Y	DB Search
HPIEGSTTVF	33.28	1086.53	10	80	10	-3.0759	0.76	1.9	544.276	2	43.8859	555000	20952	DDA_5000_Fx1.raw	2	2	P49327|FAS_HUMAN			0 0 2 2 2 2 5 5 4 5	HPIEGSTTVF	DB Search
HPIIAPTGVTF	32.6	1151.63	11	54.5	11	-0.3792	0.83	1	576.825	2	63.1546	83300	31032	DDA_5000_Fx3.raw	1	1	P08572|CO4A2_HUMAN			0 0 4 4 6 0 0 0 28 30 5	HPIIAPTGVTF	DB Search
HPILNDPIY	25.97	1080.56	9	77.8	9	-3.4477	0.69	-1.2	541.287	2	54.0033	265000	25968	DDA_5000_Fx1.raw	1	1	Q8IZ73|RUSD2_HUMAN			0 0 6 6 6 11 48 8 5	HPILNDPIY	DB Search
HPIPDLTGY	26.32	1011.5	9	55.6	9	-0.9164	0.81	-0.7	506.758	2	53.6894	123000	25773	DDA_5000_Fx1.raw	1	1	P21281|VATB2_HUMAN			0 0 3 0 0 3 2 8 5	HPIPDLTGY	DB Search
HPIQTQAQY	33.31	1084.53	9	44.4	9	-0.5605	0.73	1.6	543.273	2	25.842	10100	12002	DDA_5000_Fx1.raw	1	1	Q71RC2|LARP4_HUMAN			0 0 0 0 10 13 19 0 5	HPIQTQAQY	DB Search
HPIRVVNAL	23.28	1017.61	9	55.6	9	-1.499	0.82	1.9	509.812	2	35.0355	55500	16754	DDA_5000_Fx2.raw	1	1	Q5T2E6|ARMD3_HUMAN			5 6 2 0 0 0 0 11 5	HPIRVVNAL	DB Search
HPISDHEATL	40.09	1118.54	10	80	10	-1.2424	0.36	0.3	560.275	2	25.9033	321000	11969	DDA_5000_Fx1.raw	1	1	P04439|HLAA_HUMAN:P30511|HLAF_HUMAN:P13747|HLAE_HUMAN:P01889|HLAB_HUMAN:P01893|HLAH_HUMAN			5 6 6 0 0 23 69 53 3 3	HPISDHEATL	DB Search
HPISGHFIAEHY	28.65	1406.67	12	8.3	12	-0.6866	0.64	1.3	469.899	3	32.8355	20400	15681	DDA_5000_Fx2.raw	1	1	O15121|DEGS1_HUMAN			0 0 0 0 0 2 0 0 0 0 0 0	HPISGHFIAEHY	DB Search
HPISSEELL	33.34	1023.52	9	77.8	9	-5.5829	0.89	-0.1	512.769	2	47.0668	956000	22545	DDA_5000_Fx1.raw	1	1	P14921|ETS1_HUMAN			0 0 5 4 4 4 29 19 5	HPISSEELL	DB Search
HPISSEELLSL	26.42	1223.64	11	63.6	11	-4.6977	0.79	2.7	612.829	2	65.6543	80800	32084	DDA_5000_Fx2.raw	1	1	P14921|ETS1_HUMAN			0 0 5 2 0 0 8 88 21 23 5	HPISSEELLSL	DB Search
HPISSEELLSLKY	45.2	1514.8	13	92.3	13	-0.6453	0.71	0.2	758.406	2	58.5836	13400000	28430	DDA_5000_Fx2.raw	6	6	P14921|ETS1_HUMAN			5 18 18 4 2 0 3 26 23 23 17 5 5	HPISSEELLSLKY	DB Search
HPITSIEY	28.51	958.476	8	50	8	-3.0055	0.84	-0.4	480.245	2	42.4688	124000	20208	DDA_5000_Fx1.raw	1	1	Q70J99|UN13D_HUMAN			0 0 3 0 0 4 4 5	HPITSIEY	DB Search
HPLDPIDTVDF	33.3	1267.61	11	63.6	11	-7.5743	0.8	0	634.811	2	71.0571	69800	34555	DDA_5000_Fx1.raw	1	1	P47897|SYQ_HUMAN			0 0 0 0 15 14 14 19 14 24 5	HPLDPIDTVDF	DB Search
HPLDVPDHIIAY	42.88	1388.71	12	41.7	12	0.0698	0.28	1.1	463.911	3	58.2413	261000	28342	DDA_5000_Fx2.raw	2	2	Q5T5P2|SKT_HUMAN			0 0 0 0 4 0 0 41 19 0 4 5	HPLDVPDHIIAY	DB Search
HPLGDIVAF	34.28	967.513	9	55.6	9	-1.9811	0.86	0.8	484.764	2	66.0705	2280000	32201	DDA_5000_Fx2.raw	2	2	P49327|FAS_HUMAN			0 0 2 1 1 27 52 40 5	HPLGDIVAF	DB Search
HPLGIVQGF	41.29	966.529	9	77.8	9	0.1285	0.88	1.1	484.272	2	60.0036	374000	29496	DDA_5000_Fx3.raw	2	2	Q9BTE3|MCMBP_HUMAN			0 0 4 4 13 65 27 53 5	HPLGIVQGF	DB Search
HPLINPVAF	29.71	1006.56	9	77.8	9	-1.9843	0.73	1	504.288	2	63.3663	278000	31170	DDA_5000_Fx3.raw	1	1	Q969K4|ABTB1_HUMAN			0 0 3 3 6 9 6 13 5	HPLINPVAF	DB Search
HPLLKTLEY	34.77	1112.62	9	55.6	9	-1.8898	0.87	0.6	557.319	2	43.404	65800	20921	DDA_5000_Fx2.raw	1	1	Q96RV3|PCX1_HUMAN			5 6 6 6 0 0 0 0 5	HPLLKTLEY	DB Search
HPLNTVTEDM(+15.99)Y	30.45	1334.58	11	27.3	11	2.2003	0.66	0.7	668.298	2	37.913	86600	18011	DDA_5000_Fx1.raw	1	1	Q00013|EM55_HUMAN	Oxidation (M)	M10:Oxidation (M):1000.00	0 0 0 0 0 10 14 0 0 0 5	HPLNTVTEDM(+15.99)Y	DB Search
HPLPETAVRGY	21.76	1238.64	11	36.4	11	-0.9935	0.82	-2.7	620.326	2	33.5741	109000	15781	DDA_5000_Fx1.raw	1	1	Q9HCS7|SYF1_HUMAN			5 27 27 0 0 0 0 0 0 0 5	HPLPETAVRGY	DB Search
HPLSDHEATL	40.09	1118.54	10	80	10	-2.4451	0.36	0.3	560.275	2	25.9033	321000	11969	DDA_5000_Fx1.raw	1	1	P10321|HLAC_HUMAN			5 6 6 0 0 23 69 53 3 3	HPLSDHEATL	DB Search
HPLSVLGINY	21.3	1111.6	10	40	10	3.2742	0.75	1.9	556.81	2	68.8326	320000	33862	DDA_5000_Fx3.raw	1	1	Q8N6I1|EID2_HUMAN			0 0 0 0 7 0 0 37 21 5	HPLSVLGINY	DB Search
HPLTPLITY	34.93	1053.59	9	100	9	-0.9038	0.85	-0.5	527.8	2	60.8565	835000	29572	DDA_5000_Fx2.raw	2	2	Q9UJU2|LEF1_HUMAN:Q9HCS4|TF7L1_HUMAN:Q9NQB0|TF7L2_HUMAN			2 2 9 9 11 11 55 89 5	HPLTPLITY	DB Search
HPLVSGHIL	41.53	971.555	9	55.6	9	-1.839	0.53	1	486.785	2	38.9831	39100	18712	DDA_5000_Fx2.raw	1	1	Q6MZN7|HCP5_HUMAN			5 10 10 7 0 0 45 0 0	HPLVSGHIL	DB Search
HPLYPFNDPY	44.25	1261.58	10	60	10	0.5189	0.87	-0.7	631.795	2	61.6134	382000	30037	DDA_5000_Fx2.raw	2	2	P14550|AK1A1_HUMAN			0 0 8 8 0 0 4 7 4 4	HPLYPFNDPY	DB Search
HPM(+15.99)NLPVQL	20.87	1063.55	9	33.3	9	-1.0458	0.86	-1.7	532.781	2	51.5476	99200	24983	DDA_5000_Fx2.raw	1	1	Q9C0D3|ZY11B_HUMAN	Oxidation (M)	M3:Oxidation (M):1000.00	0 0 0 0 11 0 0 5 5	HPM(+15.99)NLPVQL	DB Search
HPNDDDVHF	40.07	1094.44	9	66.7	9	-1.1362	0.65	0	548.228	2	29.4211	52400	13740	DDA_5000_Fx1.raw	1	1	Q8IZH2|XRN1_HUMAN			5 7 7 0 0 0 11 5 5	HPNDDDVHF	DB Search
HPNEGALVL	31.81	948.503	9	55.6	9	-6.615	0.92	0.7	475.259	2	45.7012	412000	21754	DDA_5000_Fx1.raw	1	1	Q6VY07|PACS1_HUMAN			0 0 0 0 3 6 63 15 5	HPNEGALVL	DB Search
HPNLVVGGTY	42.58	1055.54	10	80	10	-1.091	0.84	-0.3	528.777	2	44.7552	574000	21406	DDA_5000_Fx1.raw	2	2	Q13409|DC1I2_HUMAN:O14576|DC1I1_HUMAN			0 0 3 3 14 30 13 13 16 5	HPNLVVGGTY	DB Search
HPNSAIILHY	38.76	1163.61	10	60	10	-0.9294	0.74	1.6	582.813	2	41.4105	57000	19924	DDA_5000_Fx2.raw	1	1	A5YKK6|CNOT1_HUMAN			5 7 6 0 0 3 8 16 0 0	HPNSAIILHY	DB Search
HPNYLGDLIM(+15.99)	34.49	1187.56	10	60	10	-2.7614	0.67	7.3	594.794	2	63.3848	6930000	30798	DDA_5000_Fx2.raw	1	1	Q14739|LBR_HUMAN:O76062|ERG24_HUMAN	Oxidation (M)	M10:Oxidation (M):1000.00	0 0 1 1 5 4 4 40 20 5	HPNYLGDLIM(+15.99)	DB Search
HPNYPYSDEY	26	1283.51	10	20	10	3.7146	0.74	0.4	642.762	2	40.8126	94100	19386	DDA_5000_Fx1.raw	1	1	P42330|AK1C3_HUMAN			0 0 0 0 0 0 0 0 5 5	HPNYPYSDEY	DB Search
HPQPTQVQF	29.97	1080.54	9	33.3	9	0.0601	0.77	2.3	541.276	2	38.7404	258000	18657	DDA_5000_Fx2.raw	2	2	P51610|HCFC1_HUMAN			0 0 2 0 0 1 4 0 2	HPQPTQVQF	DB Search
HPQVSALL	24.63	863.486	8	50	8	-2.8429	0.59	1.1	432.751	2	47.3656	50200	22910	DDA_5000_Fx2.raw	1	1	Q01105|SET_HUMAN			0 0 5 0 0 7 13 5	HPQVSALL	DB Search
HPRIITEGF	43.42	1068.57	9	100	9	-1.7565	0.8	2.3	535.294	2	39.6858	330000	19030	DDA_5000_Fx2.raw	1	1	P40227|TCPZ_HUMAN			5 5 2 2 2 14 14 31 5	HPRIITEGF	DB Search
HPSGATPTL	20.56	879.445	9	22.2	9	-1.781	0.71	-1.5	440.729	2	28.8386	20400	13458	DDA_5000_Fx1.raw	1	1	Q8NFD5|ARI1B_HUMAN			0 0 0 0 0 10 0 0 5	HPSGATPTL	DB Search
HPSGNM(+15.99)ASF	20.59	962.392	9	33.3	9	-0.3597	0.58	0.2	482.203	2	23.8417	6000	11039	DDA_5000_Fx1.raw	1	1	P19793|RXRA_HUMAN	Oxidation (M)	M6:Oxidation (M):1000.00	5 0 0 0 0 0 0 9 5	HPSGNM(+15.99)ASF	DB Search
HPSLQPEEY	33.32	1098.5	9	55.6	9	0.897	0.87	0.4	550.257	2	36.5442	48400	17280	DDA_5000_Fx1.raw	1	1	Q13438|OS9_HUMAN			5 9 0 0 13 0 0 15 5	HPSLQPEEY	DB Search
HPSNVLHFF	41.56	1096.55	9	77.8	9	-5.897	0.66	0	549.28	2	55.7719	428000	27433	DDA_5000_Fx3.raw	1	1	P14866|HNRPL_HUMAN			5 9 2 0 1 6 32 9 5	HPSNVLHFF	DB Search
HPSQTVELF	25.7	1056.52	9	77.8	9	-1.5215	0.87	3.2	529.271	2	52.5654	61300	25506	DDA_5000_Fx2.raw	1	1	Q9Y4A5|TRRAP_HUMAN			2 2 0 0 2 5 5 10 5	HPSQTVELF	DB Search
HPTAFVVSY	32.2	1019.51	9	77.8	9	1.3662	0.8	1.6	510.762	2	52.228	554000	25282	DDA_5000_Fx2.raw	2	2	Q03518|TAP1_HUMAN			0 0 2 2 6 47 33 90 5	HPTAFVVSY	DB Search
HPTDITSLDQY	41.22	1288.59	11	63.6	11	1.7136	0.79	0.6	645.304	2	51.8258	259000	24884	DDA_5000_Fx1.raw	1	1	P14625|ENPL_HUMAN			0 0 0 0 16 39 39 60 60 13 5	HPTDITSLDQY	DB Search
HPTDPLTSF	33.29	1013.48	9	100	9	-2.9436	0.8	2.3	507.749	2	54.657	1250000	26304	DDA_5000_Fx1.raw	2	2	Q5TEJ8|THMS2_HUMAN			2 2 4 4 54 40 22 77 5	HPTDPLTSF	DB Search
HPTIISESF	34.8	1029.51	9	77.8	9	0.0664	0.89	2.2	515.765	2	51.9911	2080000	25166	DDA_5000_Fx2.raw	3	3	P50991|TCPD_HUMAN			1 1 5 5 19 16 16 59 5	HPTIISESF	DB Search
HPTLGPKITY	45.1	1125.62	10	70	10	-0.1859	0.82	1.3	563.817	2	38.137	45400	18295	DDA_5000_Fx2.raw	1	1	Q8WTW4|NPRL2_HUMAN			5 12 9 9 5 0 0 0 21 5	HPTLGPKITY	DB Search
HPTLIQRTY	25.73	1127.61	9	66.7	9	0.3998	0.65	1.2	564.812	2	29.8795	15200	14207	DDA_5000_Fx2.raw	1	1	Q9H0Z9|RBM38_HUMAN			5 43 28 9 9 4 0 0 0	HPTLIQRTY	DB Search
HPTLLQHAL	34.68	1028.58	9	44.4	9	-2.6646	0.76	1.5	515.296	2	38.0093	39200	18245	DDA_5000_Fx2.raw	1	1	Q12980|NPRL3_HUMAN			5 6 6 0 0 0 5 0 0	HPTLLQHAL	DB Search
HPTSAASIF	23.01	929.461	9	44.4	9	-2.6362	0.83	1	465.738	2	44.1866	67000	21324	DDA_5000_Fx2.raw	1	1	Q6UX71|PXDC2_HUMAN			0 0 0 0 0 5 14 8 5	HPTSAASIF	DB Search
HPTSVISGY	22.46	959.471	9	44.4	9	-0.638	0.86	0.2	480.743	2	37.4366	75100	17724	DDA_5000_Fx1.raw	1	1	P17987|TCPA_HUMAN			0 0 0 0 0 18 8 40 5	HPTSVISGY	DB Search
HPTVVISAY	33.34	985.523	9	77.8	9	-1.0034	0.79	0.7	493.769	2	45.4938	467000	21638	DDA_5000_Fx1.raw	2	2	P49368|TCPG_HUMAN			0 0 3 3 20 19 15 23 5	HPTVVISAY	DB Search
HPVAASLPL	29.66	903.518	9	55.6	9	-4.7743	0.85	-0.1	452.766	2	50.875	2260000	24881	DDA_5000_Fx3.raw	2	2	P09923|PPBI_HUMAN			0 0 4 3 3 3 10 0 0	HPVAASLPL	DB Search
HPVAQLPEF	34.75	1036.53	9	77.8	9	-1.3336	0.86	-1.3	519.274	2	57.5935	539000	27945	DDA_5000_Fx2.raw	1	1	P09848|LPH_HUMAN			0 0 5 5 10 57 4 4 5	HPVAQLPEF	DB Search
HPVDFLDAF	34.14	1059.5	9	55.6	9	-5.0579	0.79	-0.1	530.758	2	78.0895	67500	38363	DDA_5000_Fx2.raw	1	1	Q8NBE8|KLH23_HUMAN			0 0 0 0 9 10 10 13 5	HPVDFLDAF	DB Search
HPVEELLDSY	36.71	1200.57	10	100	10	-5.425	0.82	1.9	601.292	2	59.5886	459000	28813	DDA_5000_Fx1.raw	1	1	O00443|P3C2A_HUMAN			2 2 5 5 9 46 36 36 58 5	HPVEELLDSY	DB Search
HPVFQQESF	35.09	1117.52	9	77.8	9	0.5612	0.71	-0.4	559.767	2	46.1581	643000	22257	DDA_5000_Fx2.raw	2	2	P16455|MGMT_HUMAN			0 0 18 18 48 59 36 55 5	HPVFQQESF	DB Search
HPVKIGDLF	42.41	1024.57	9	77.8	9	-5.372	0.69	2.5	513.294	2	53.3287	166000	25853	DDA_5000_Fx2.raw	1	1	P78362|SRPK2_HUMAN			5 11 11 2 0 0 4 11 5	HPVKIGDLF	DB Search
HPVLAQC(+119.00)DVF	39.43	1246.55	10	80	10	-6.7661	0.8	0.4	624.281	2	49.1398	235000	23505	DDA_5000_Fx1.raw	2	2	Q96RF0|SNX18_HUMAN	Cysteinylation	C7:Cysteinylation:1000.00	0 0 13 13 24 41 6 6 13 5	HPVLAQC(+119.00)DVF	DB Search
HPVLSLLSF	31.64	1011.58	9	77.8	9	-7.6853	0.86	-0.3	506.795	2	80.0335	129000	39251	DDA_5000_Fx2.raw	1	1	Q9NPH2|INO1_HUMAN			0 0 6 6 11 21 37 71 5	HPVLSLLSF	DB Search
HPVPQPLQSF	44.38	1148.6	10	80	10	-0.1746	0.78	0.6	575.307	2	52.3524	2660000	25356	DDA_5000_Fx2.raw	2	2	Q9Y5Q3|MAFB_HUMAN			1 1 11 4 4 19 19 20 28 5	HPVPQPLQSF	DB Search
HPVQHISF	25.52	963.493	8	62.5	8	-3.183	0.82	0.5	482.754	2	30.5936	27600	14547	DDA_5000_Fx2.raw	1	1	Q8N3Y1|FBXW8_HUMAN			5 0 0 0 28 8 14 5	HPVQHISF	DB Search
HPVSALM(+15.99)EI	22.48	1011.51	9	44.4	9	-4.565	0.85	0.7	506.761	2	46.1775	44900	22075	DDA_5000_Fx1.raw	1	1	P18583|SON_HUMAN	Oxidation (M)	M7:Oxidation (M):1000.00	0 0 0 0 0 29 34 16 5	HPVSALM(+15.99)EI	DB Search
HPVVGDLTY	28.51	999.503	9	77.8	9	-1.3353	0.79	-1.1	500.758	2	48.5095	491000	23175	DDA_5000_Fx1.raw	1	1	Q9UJJ7|RUSD1_HUMAN			0 0 11 6 4 4 47 19 5	HPVVGDLTY	DB Search
HPWFGM(+15.99)EQEY	41.84	1338.53	10	100	10	0.2253	0.69	1.8	670.275	2	53.5852	1380000	25795	DDA_5000_Fx1.raw	3	3	P15104|GLNA_HUMAN	Oxidation (M)	M6:Oxidation (M):1000.00	2 2 9 7 7 25 34 11 5 5	HPWFGM(+15.99)EQEY	DB Search
HPYFYAPEL	30.12	1135.53	9	77.8	9	-1.4704	0.86	-0.6	568.774	2	65.0784	647000	31731	DDA_5000_Fx2.raw	1	1	P02768|ALBU_HUMAN			0 0 8 8 22 32 6 6 5	HPYFYAPEL	DB Search
HPYIYRVTF	29.98	1194.62	9	66.7	9	-1.485	0.72	2.7	598.318	2	50.3643	66800	24391	DDA_5000_Fx2.raw	1	1	Q7Z7A4|PXK_HUMAN			5 48 36 12 0 0 0 3 5	HPYIYRVTF	DB Search
HPYQFLLKY	34.84	1207.64	9	66.7	9	0.1479	0.86	0.8	604.827	2	55.9732	88300	27197	DDA_5000_Fx2.raw	1	1	O75909|CCNK_HUMAN			5 0 0 0 5 15 15 5 5	HPYQFLLKY	DB Search
HPYSQALIQY	33.26	1218.6	10	80	10	-2.3162	0.87	-0.2	610.309	2	50.6259	430000	24221	DDA_5000_Fx1.raw	2	2	Q7KZ85|SPT6H_HUMAN			0 0 2 2 2 13 95 33 14 5	HPYSQALIQY	DB Search
HSM(+15.99)DM(+15.99)KFTY	38.1	1190.47	9	77.8	9	-0.5295	0.73	1	596.245	2	26.8709	232000	12404	DDA_5000_Fx1.raw	1	1	Q99814|EPAS1_HUMAN	Oxidation (M);Oxidation (M)	M3:Oxidation (M):1000.00;M5:Oxidation (M):1000.00	5 5 0 0 11 11 13 15 5	HSM(+15.99)DM(+15.99)KFTY	DB Search
HVDPENF	21.69	856.371	7	0	7	1.1795	0.6	1.2	429.194	2	34.038	4210	16289	DDA_5000_Fx2.raw	1	1	P02100|HBE_HUMAN:P69891|HBG1_HUMAN:P02042|HBD_HUMAN:P69892|HBG2_HUMAN:P68871|HBB_HUMAN			0 0 0 0 0 0 1	HVDPENF	DB Search
HVIDVKFLY	44.69	1132.63	9	100	9	-2.2112	0.75	1.9	567.322	2	59.8659	109000	29114	DDA_5000_Fx2.raw	1	1	Q16531|DDB1_HUMAN			2 2 3 3 8 4 4 3 3	HVIDVKFLY	DB Search
HVSDTSVVL	39.55	955.497	9	77.8	9	-5.2077	0.76	-0.5	956.504	1	41.0725	684000	19548	DDA_5000_Fx1.raw	2	2	P13647|K2C5_HUMAN:P19013|K2C4_HUMAN			0 0 18 18 25 25 42 66 5	HVSDTSVVL	DB Search
HVTLSQPKIVKWDRDM(+15.99)	45.09	1968.03	16	50	16	1.6346	0.61	-0.3	493.013	4	37.8185	114000	18113	DDA_5000_Fx2.raw	1	1	P61769|B2MG_HUMAN	Oxidation (M)	M16:Oxidation (M):1000.00	0 0 5 4 4 4 0 0 0 4 4 7 2 0 0 0	HVTLSQPKIVKWDRDM(+15.99)	DB Search
HWAEIC(+119.00)ETF	38.48	1253.48	9	100	9	-2.5094	0.83	-1.1	627.749	2	57.3606	1140000	27847	DDA_5000_Fx2.raw	2	2	Q96G75|RMD5B_HUMAN	Cysteinylation	C6:Cysteinylation:1000.00	3 3 21 21 89 20 20 64 5	HWAEIC(+119.00)ETF	DB Search
HWESASLL	34.68	941.461	8	75	8	-3.1919	0.82	1.4	471.738	2	54.825	728000	26557	DDA_5000_Fx2.raw	3	3	P01024|CO3_HUMAN			0 0 14 13 13 23 12 5	HWESASLL	DB Search
HWESASLLR	44.96	1097.56	9	77.8	9	-1.3952	0.8	-0.1	549.788	2	39.501	1950000	19045	DDA_5000_Fx2.raw	2	2	P01024|CO3_HUMAN			5 78 23 4 2 1 2 1 5	HWESASLLR	DB Search
HYAALAHYF	44.2	1091.52	9	100	9	-0.7684	0.73	-0.4	546.766	2	48.2124	277000	23352	DDA_5000_Fx2.raw	1	1	Q8IUC4|RHPN2_HUMAN			5 6 4 4 5 11 30 6 5	HYAALAHYF	DB Search
HYAHLIKTF	44.85	1128.61	9	100	9	0.017	0.61	-1.1	377.21	3	33.5674	1790000	16062	DDA_5000_Fx2.raw	2	2	Q14185|DOCK1_HUMAN			2 2 23 28 38 19 8 8 5	HYAHLIKTF	DB Search
HYFDPQYFEF	36.68	1391.58	10	80	10	-1.0389	0.82	1.2	696.799	2	79.3478	125000	38948	DDA_5000_Fx2.raw	1	1	Q13347|EIF3I_HUMAN			0 0 5 5 6 6 49 12 7 5	HYFDPQYFEF	DB Search
HYGKVYLL	29.88	991.549	8	75	8	-4.0688	0.75	-0.4	496.782	2	42.2868	155000	20348	DDA_5000_Fx2.raw	1	1	P49754|VPS41_HUMAN			3 3 0 0 8 8 4 4	HYGKVYLL	DB Search
HYGLLFDEF	35.17	1139.53	9	77.8	9	-4.6691	0.82	-0.6	570.771	2	82.5229	356000	40495	DDA_5000_Fx2.raw	2	2	Q9NRY5|F1142_HUMAN			1 1 12 12 34 17 17 15 5	HYGLLFDEF	DB Search
HYIDAGYLGF	34.32	1154.54	10	80	10	-0.6092	0.85	0.5	578.277	2	71.5646	80800	35058	DDA_5000_Fx2.raw	1	1	Q8WUA4|TF3C2_HUMAN			0 0 7 7 7 7 71 6 55 5	HYIDAGYLGF	DB Search
HYILHNSFF	43.86	1176.57	9	100	9	-2.6643	0.37	-0.6	589.293	2	55.5308	3100000	26932	DDA_5000_Fx2.raw	4	4	Q7Z3E1|PARPT_HUMAN			5 5 13 13 38 74 92 9 5	HYILHNSFF	DB Search
HYKPTPLYF	42.62	1164.6	9	77.8	9	-3.2062	0.71	2.1	583.307	2	47.5003	577000	22938	DDA_5000_Fx2.raw	2	2	Q9NTJ3|SMC4_HUMAN			5 7 18 0 0 3 3 29 5	HYKPTPLYF	DB Search
HYLDNLC(+119.00)IF	41.54	1255.54	9	77.8	9	-5.132	0.82	2	628.777	2	74.0596	69000	36286	DDA_5000_Fx2.raw	1	1	O60308|CE104_HUMAN	Cysteinylation	C7:Cysteinylation:1000.00	0 0 4 4 9 26 10 6 5	HYLDNLC(+119.00)IF	DB Search
HYLDQLNHI	38.55	1151.57	9	88.9	9	-1.2631	0.73	0.2	576.794	2	47.591	153000	22734	DDA_5000_Fx1.raw	1	1	P28482|MK01_HUMAN:P27361|MK03_HUMAN			5 11 11 0 9 10 13 12 5	HYLDQLNHI	DB Search
HYLDTTTLI	42.51	1075.55	9	100	9	-5.6411	0.8	-1	1076.56	1	61.8407	4340000	29901	DDA_5000_Fx1.raw	4	4	P46108|CRK_HUMAN:P46109|CRKL_HUMAN			3 3 30 30 26 19 19 30 5	HYLDTTTLI	DB Search
HYLNHWNHF	26.39	1266.57	9	44.4	9	1.6848	0.71	-1.3	423.196	3	36.1152	158000	17350	DDA_5000_Fx2.raw	1	1	Q9HA64|KT3K_HUMAN			0 0 0 0 8 0 2 8 5	HYLNHWNHF	DB Search
HYLPDLHHL	23.34	1143.58	9	44.4	9	-1.9113	0.83	-9.2	382.198	3	42.4569	534000	20533	DDA_5000_Fx2.raw	1	1	O15230|LAMA5_HUMAN			0 0 20 0 0 0 7 12 5	HYLPDLHHL	DB Search
HYLYQIAHL	43.38	1156.6	9	100	9	0.6433	0.84	1.3	579.31	2	53.1703	308000	25839	DDA_5000_Fx2.raw	1	1	Q15393|SF3B3_HUMAN			5 8 8 5 5 7 9 3 3	HYLYQIAHL	DB Search
HYM(+15.99)PPPYASL	37.72	1190.54	10	80	10	-0.5797	0.54	-0.3	596.279	2	49.9162	827000	23860	DDA_5000_Fx1.raw	1	1	Q6ZNA4|RN111_HUMAN	Oxidation (M)	M3:Oxidation (M):1000.00	0 0 5 15 15 31 31 29 28 5	HYM(+15.99)PPPYASL	DB Search
HYM(+15.99)SINDSF	37.58	1128.45	9	77.8	9	-0.168	0.88	0.1	565.235	2	42.5743	403000	20132	DDA_5000_Fx1.raw	1	1	Q8TD16|BICD2_HUMAN	Oxidation (M)	M3:Oxidation (M):1000.00	0 0 12 12 20 20 21 24 5	HYM(+15.99)SINDSF	DB Search
HYM(+15.99)TVDDLL	33.29	1121.51	9	77.8	9	-3.3881	0.79	0.7	561.761	2	58.434	92400	28181	DDA_5000_Fx1.raw	1	1	Q86W92|LIPB1_HUMAN	Oxidation (M)	M3:Oxidation (M):1000.00	0 0 8 8 9 9 9 7 5	HYM(+15.99)TVDDLL	DB Search
HYNSDLNNLLF	32.29	1348.64	11	54.5	11	-3.1093	0.76	3.7	675.33	2	71.6402	75400	35102	DDA_5000_Fx2.raw	1	1	O94955|RHBT3_HUMAN			0 0 1 1 1 7 7 12 10 3 4	HYNSDLNNLLF	DB Search
HYPLNTVTF	45.07	1090.54	9	77.8	9	-2.4963	0.76	-1	1091.55	1	57.4903	5900000	27923	DDA_5000_Fx2.raw	4	4	Q9HBL0|TENS1_HUMAN			5 23 0 0 20 18 18 10 5	HYPLNTVTF	DB Search
HYPPTPFSF	25.53	1091.51	9	22.2	9	1.5007	0.82	1.7	546.762	2	67.516	150000	33086	DDA_5000_Fx3.raw	1	1	P50221|MEOX1_HUMAN			0 0 0 0 0 0 0 31 5	HYPPTPFSF	DB Search
HYPPVQVLF	34.79	1098.59	9	77.8	9	-4.713	0.73	1.4	550.301	2	67.9963	324000	33257	DDA_5000_Fx2.raw	1	1	P52701|MSH6_HUMAN			0 0 3 3 33 64 41 11 5	HYPPVQVLF	DB Search
HYPVNSITF	36.43	1076.53	9	100	9	-2.5248	0.84	1.2	539.272	2	55.7649	55600	27082	DDA_5000_Fx2.raw	1	1	Q63HR2|TENS2_HUMAN			3 3 13 13 16 17 8 59 5	HYPVNSITF	DB Search
HYQDVSC(+119.00)LQF	41.65	1357.54	10	100	10	-5.3804	0.76	-0.2	679.779	2	54.2362	1390000	26164	DDA_5000_Fx1.raw	2	2	Q9BV38|WDR18_HUMAN	Cysteinylation	C7:Cysteinylation:1000.00	2 2 9 9 66 44 44 36 10 5	HYQDVSC(+119.00)LQF	DB Search
HYSDSILTF	25.72	1081.51	9	55.6	9	-3.3444	0.88	-1	541.761	2	65.8748	272000	32178	DDA_5000_Fx2.raw	1	1	Q96M94|KLH15_HUMAN			0 0 0 0 2 7 4 9 5	HYSDSILTF	DB Search
HYSENM(+15.99)FSF	20.1	1176.45	9	44.4	9	-2.6011	0.73	2.8	589.236	2	52.7452	34400	25315	DDA_5000_Fx1.raw	1	1	P26639|SYTC_HUMAN	Oxidation (M)	M6:Oxidation (M):1000.00	0 0 0 0 4 34 0 14 5	HYSENM(+15.99)FSF	DB Search
HYSLFPLLF	34.87	1135.61	9	77.8	9	-9.5728	0.85	0	568.811	2	99.355	108000	48986	DDA_5000_Fx2.raw	1	1	Q9BVK2|ALG8_HUMAN			1 1 5 5 17 12 12 14 5	HYSLFPLLF	DB Search
HYSPHFQEI	41.32	1156.53	9	88.9	9	-1.1139	0.5	1.8	579.273	2	37.5692	204000	17740	DDA_5000_Fx1.raw	1	1	P09172|DOPO_HUMAN			3 3 8 7 0 34 34 35 5	HYSPHFQEI	DB Search
HYSPIYLSF	35.2	1125.55	9	55.6	9	-3.4144	0.79	0.2	563.782	2	71.5119	185000	35007	DDA_5000_Fx2.raw	1	1	P37268|FDFT_HUMAN			0 0 31 0 0 97 18 72 5	HYSPIYLSF	DB Search
HYTIVFNTF	43.76	1140.56	9	100	9	-2.9038	0.9	-0.7	571.287	2	69.4972	2490000	33966	DDA_5000_Fx2.raw	3	3	P20020|AT2B1_HUMAN:P23634|AT2B4_HUMAN			3 3 25 25 42 35 22 29 5	HYTIVFNTF	DB Search
HYTQKSLSLSPG	45.12	1316.67	12	83.3	12	-0.0462	0.86	-0.2	659.343	2	30.7235	3580000	14668	DDA_5000_Fx2.raw	6	6	P01859|IGHG2_HUMAN:P01857|IGHG1_HUMAN:P0DOX5|IGG1_HUMAN			2 2 3 3 4 4 4 7 9 24 0 0	HYTQKSLSLSPG	DB Search
HYVEKPSTF	23.83	1106.54	9	33.3	9	0.1072	0.7	-0.1	554.277	2	28.0132	25400	13053	DDA_5000_Fx1.raw	1	1	Q96IJ6|GMPPA_HUMAN			5 6 0 0 5 0 0 0 0	HYVEKPSTF	DB Search
IAAGIFNDL	25.57	932.497	9	77.8	9	-3.9876	0.91	2.9	933.507	1	82.7331	104000	40628	DDA_5000_Fx2.raw	1	1	Q99436|PSB7_HUMAN			0 0 7 7 24 12 5 5 5	IAAGIFNDL	DB Search
IAAPFTSKL	33.92	946.549	9	77.8	9	-2.4326	0.84	0.7	474.282	2	54.1926	61700	26575	DDA_5000_Fx3.raw	1	1	Q9HD20|AT131_HUMAN			5 7 7 5 5 1 1 2 2	IAAPFTSKL	DB Search
IAAPTSSAL	33.34	829.455	9	77.8	9	0.8273	0.92	1	830.463	1	48.9555	413000	23412	DDA_5000_Fx1.raw	2	2	O43432|IF4G3_HUMAN			0 0 29 4 4 2 4 8 5	IAAPTSSAL	DB Search
IADEGRLFL	38.31	1032.56	9	77.8	9	-4.7179	0.85	-0.2	517.287	2	62.8114	214000	30622	DDA_5000_Fx2.raw	1	1	P08575|PTPRC_HUMAN			5 99 41 20 0 0 4 4 5	IADEGRLFL	DB Search
IADISQVY	27.31	907.465	8	75	8	5.1083	0.89	0.8	908.473	1	60.5067	65800	29200	DDA_5000_Fx1.raw	1	1	P60900|PSA6_HUMAN			0 0 12 23 12 12 19 5	IADISQVY	DB Search
IAEEQQRIL	33.33	1098.6	9	88.9	9	-3.2789	0.77	0.6	550.309	2	38.9976	132000	18489	DDA_5000_Fx1.raw	1	1	Q16555|DPYL2_HUMAN			5 50 22 17 10 4 0 2 2	IAEEQQRIL	DB Search
IAFFDVRTF	36.68	1114.58	9	77.8	9	-6.2825	0.84	-0.8	558.297	2	81.159	48700	39863	DDA_5000_Fx2.raw	1	1	P35658|NU214_HUMAN			5 53 75 55 55 0 0 13 5	IAFFDVRTF	DB Search
IAGHPAF	32	711.37	7	100	7	21.1206	0.76	1.1	712.378	1	53.8794	327000	26437	DDA_5000_Fx3.raw	2	2	P14866|HNRPL_HUMAN			5 7 4 4 9 9 5	IAGHPAF	DB Search
IAHLRQI	22.52	849.518	7	57.1	7	11.0035	0.53	1.1	425.767	2	39.5907		19022	DDA_5000_Fx2.raw	0	0	O43680|TCF21_HUMAN			5 59 36 12 0 0 1	IAHLRQI	DB Search
IAHLRQL	22.52	849.518	7	57.1	7	10.2538	0.53	1.1	425.767	2	39.5907		19022	DDA_5000_Fx2.raw	0	0	O60682|MUSC_HUMAN			5 59 36 12 0 0 1	IAHLRQL	DB Search
IAIDVIDAY	22.41	991.523	9	77.8	9	-0.0078	0.9	1.2	992.531	1	80.1203	294000	38977	DDA_5000_Fx1.raw	2	2	Q9UBB4|ATX10_HUMAN			0 0 9 9 50 3 3 3 3	IAIDVIDAY	DB Search
IAINISRNL	32.51	1012.6	9	88.9	9	-3.2604	0.86	2	507.31	2	55.0354	104000	26987	DDA_5000_Fx3.raw	2	2	Q6QNY1|BL1S2_HUMAN			5 51 67 26 26 3 1 2 2	IAINISRNL	DB Search
IAISRTPVL	32.92	968.602	9	77.8	9	-3.2455	0.82	0.3	485.308	2	51.4555	778000	25283	DDA_5000_Fx3.raw	2	2	Q9H3K2|GHITM_HUMAN			5 82 49 3 2 2 0 0 5	IAISRTPVL	DB Search
IALVHTDSY	36.01	1017.51	9	66.7	9	-1.6382	0.71	-0.3	509.764	2	44.7815	269000	21343	DDA_5000_Fx1.raw	1	1	O43164|PJA2_HUMAN			5 20 9 9 1 0 0 5 5	IALVHTDSY	DB Search
IAM(+15.99)ATVTAL	33.23	905.489	9	77.8	9	0.1163	0.84	-0.8	906.496	1	55.4193	645000	26664	DDA_5000_Fx1.raw	2	2	P04075|ALDOA_HUMAN:P09972|ALDOC_HUMAN	Oxidation (M)	M3:Oxidation (M):1000.00	0 0 6 31 31 16 13 6 5	IAM(+15.99)ATVTAL	DB Search
IAPTGHSL	34.68	794.429	8	100	8	-0.4715	0.57	1.2	398.222	2	27.6423	141000	13113	DDA_5000_Fx2.raw	3	3	Q9NVA2|SEP11_HUMAN:Q14141|SEPT6_HUMAN			5 5 12 6 5 3 2 2	IAPTGHSL	DB Search
IASPVQPVL	33.93	922.549	9	77.8	9	-0.1951	0.77	1.4	923.557	1	66.2531	39100	32363	DDA_5000_Fx2.raw	1	1	Q14207|NPAT_HUMAN			0 0 5 7 7 16 12 4 4	IASPVQPVL	DB Search
IAVFM(+15.99)EHSF	35.86	1095.51	9	77.8	9	-1.7317	0.83	-1.4	548.759	2	56.969	144000	27626	DDA_5000_Fx2.raw	1	1	Q96PP9|GBP4_HUMAN	Oxidation (M)	M5:Oxidation (M):1000.00	5 29 29 18 8 8 0 0 5	IAVFM(+15.99)EHSF	DB Search
IAYNPN(+0.98)GNAL	26.32	1046.5	10	50	10	7.856	0.5	2.8	524.26	2	54.4462	58200	26207	DDA_5000_Fx1.raw	1	1	Q13241|KLRD1_HUMAN	Deamidation (NQ)	N6:Deamidation (NQ):9.40	0 0 9 6 0 0 0 6 9 5	IAYNPN(+0.98)GNAL	DB Search
IDEAHSI	21.87	783.376	7	100	7	24.6569	0.83	0	784.384	1	53.7151	79500	25849	DDA_5000_Fx1.raw	1	1	Q9NUV7|SPTC3_HUMAN			5 14 13 13 7 50 5	IDEAHSI	DB Search
IDKVRFL	32.58	889.538	7	85.7	7	10.777	0.6	-1.7	445.776	2	57.3089	608000	27824	DDA_5000_Fx2.raw	2	2	Q14533|KRT81_HUMAN:Q3SY84|K2C71_HUMAN:O95678|K2C75_HUMAN:Q8N1N4|K2C78_HUMAN:P12035|K2C3_HUMAN:Q9NSB2|KRT84_HUMAN:P04259|K2C6B_HUMAN:O43790|KRT86_HUMAN:P13647|K2C5_HUMAN:P78385|KRT83_HUMAN:Q5XKE5|K2C79_HUMAN:Q7Z794|K2C1B_HUMAN:P08670|VIME_HUMAN:P02538|K2C6A_HUMAN:Q86Y46|K2C73_HUMAN:Q14CN4|K2C72_HUMAN:Q01546|K22O_HUMAN:P48668|K2C6C_HUMAN:P08729|K2C7_HUMAN:P35908|K22E_HUMAN:Q7RTS7|K2C74_HUMAN:P05787…			5 58 30 8 1 3 5	IDKVRFL	DB Search
IDQDARDL	23.55	944.456	8	62.5	8	1.4499	0.7	-0.2	473.235	2	30.5081	21200	14278	DDA_5000_Fx1.raw	1	1	P07355|ANXA2_HUMAN			5 49 21 21 0 0 0 5	IDQDARDL	DB Search
IDQLVVTPISQ(+0.98)AQAKQRAGR	25.47	2179.21	20	15	20	14.6151	0.25	1.7	727.411	3	58.1878	2550000	28524	DDA_5000_Fx3.raw	3	3	Q14562|DHX8_HUMAN	Deamidation (NQ)	Q11:Deamidation (NQ):0.00	0 0 2 38 65 0 0 0 0 0 0 0 0 0 0 0 0 0 0 0	IDQLVVTPISQ(+0.98)AQAKQRAGR	DB Search
IDRVRSL	29.45	857.508	7	42.9	7	11.1303	0.03	1.1	429.762	2	40.0275	831000	19563	DDA_5000_Fx3.raw	3	3	P02545|LMNA_HUMAN			5 13 2 1 1 1 1	IDRVRSL	DB Search
IFADM(+15.99)QGFTF	31.07	1191.53	10	70	10	5.7993	0.74	0	596.771	2	83.6158	873000	41135	DDA_5000_Fx3.raw	2	2	Q9H195|MUC3B_HUMAN:Q02505|MUC3A_HUMAN	Oxidation (M)	M5:Oxidation (M):1000.00	0 0 2 2 4 2 2 0 39 5	IFADM(+15.99)QGFTF	DB Search
IFAQNRPEW	32.58	1159.58	9	77.8	9	0.4878	0.87	1.7	580.797	2	49.9777	126000	24477	DDA_5000_Fx3.raw	1	1	Q9ULC5|ACSL5_HUMAN:P33121|ACSL1_HUMAN			5 22 17 12 2 2 0 0 4	IFAQNRPEW	DB Search
IFFENHPYF	42.79	1212.56	9	77.8	9	-0.7853	0.77	1.9	607.289	2	71.3317	604000	34919	DDA_5000_Fx2.raw	2	2	P20591|MX1_HUMAN			5 36 15 8 5 5 0 0 5	IFFENHPYF	DB Search
IFGIFPNQF	29.94	1081.56	9	77.8	9	-12.8796	0.72	0.6	541.787	2	98.7707	29700	48592	DDA_5000_Fx2.raw	1	1	Q8TF62|AT8B4_HUMAN			0 0 27 10 11 3 3 8 5	IFGIFPNQF	DB Search
IFGVIIDTF	33.63	1023.56	9	55.6	9	-1.9062	0.93	0.7	1024.57	1	101.404	330000	49476	DDA_5000_Fx1.raw	4	4	Q14643|ITPR1_HUMAN:Q14573|ITPR3_HUMAN:Q14571|ITPR2_HUMAN			0 0 34 71 30 0 0 2 2	IFGVIIDTF	DB Search
IFHDISLRF	34.7	1146.62	9	100	9	-4.4338	0.45	-1.3	383.213	3	61.5111	1110000	29945	DDA_5000_Fx2.raw	1	1	P82675|RT05_HUMAN			5 31 98 35 35 9 6 2 2	IFHDISLRF	DB Search
IFHEVPLKF	42.57	1128.63	9	88.9	9	-2.9552	0.79	0.3	565.324	2	56.3114	1760000	27346	DDA_5000_Fx2.raw	3	3	Q659A1|ICE2_HUMAN			5 5 0 9 14 5 3 6 5	IFHEVPLKF	DB Search
IFIDPGYQTF	44.47	1199.59	10	60	10	2.8716	0.91	-1.7	600.799	2	83.6261	798000	41031	DDA_5000_Fx2.raw	2	2	Q9UBW7|ZMYM2_HUMAN			0 0 5 5 0 0 17 7 48 5	IFIDPGYQTF	DB Search
IFIKDSNSL	35.08	1035.56	9	77.8	9	0.7142	0.79	2.4	518.789	2	47.7116	982000	23036	DDA_5000_Fx2.raw	3	3	Q15459|SF3A1_HUMAN			5 65 45 2 0 0 5 25 5	IFIKDSNSL	DB Search
IFIPALPATF	41.6	1088.63	10	60	10	-12.7302	0.82	5.1	545.324	2	101.302	57800	49736	DDA_5000_Fx2.raw	1	1	Q96FL8|S47A1_HUMAN			0 0 10 0 0 25 3 3 49 5	IFIPALPATF	DB Search
IFIPSSIAF	26.41	993.553	9	55.6	9	-4.2818	0.91	0.4	994.561	1	92.5152	149000	45471	DDA_5000_Fx2.raw	1	1	Q8NBQ5|DHB11_HUMAN			0 0 16 1 0 2 4 2 2	IFIPSSIAF	DB Search
IFIQNSKLYF	43.39	1271.69	10	90	10	-2.8575	0.86	-1.3	636.852	2	69.5435	587000	34020	DDA_5000_Fx2.raw	1	1	Q9BS91|S35A5_HUMAN			5 5 19 19 10 8 0 17 14 5	IFIQNSKLYF	DB Search
IFIRNVLLF	30.15	1133.7	9	88.9	9	-8.7841	0.89	1.1	567.856	2	83.5485	208000	41065	DDA_5000_Fx2.raw	1	1	Q86VR2|RETR3_HUMAN			5 6 2 0 2 9 48 27 5	IFIRNVLLF	DB Search
IFKPLTHSL	23.71	1054.62	9	66.7	9	-3.7666	0.87	-0.2	352.546	3	41.3322	193000	19875	DDA_5000_Fx2.raw	1	1	Q92576|PHF3_HUMAN			0 0 0 2 2 2 2 2 3	IFKPLTHSL	DB Search
IFKPPDPDNTF	34.78	1289.63	11	63.6	11	0.5084	0.76	0.9	645.822	2	58.2162	287000	28242	DDA_5000_Fx2.raw	2	2	Q96BY2|MOAP1_HUMAN			5 27 65 6 0 0 0 0 7 17 5	IFKPPDPDNTF	DB Search
IFKTLSSKF	43.3	1069.62	9	100	9	-3.1349	0.66	0.1	357.546	3	42.0127	77800	20230	DDA_5000_Fx2.raw	1	1	Q8WWM7|ATX2L_HUMAN			5 6 6 2 2 2 2 2 4	IFKTLSSKF	DB Search
IFLNKTFQW	38.97	1195.64	9	55.6	9	-3.5591	0.86	0.4	598.827	2	72.5072	353000	35504	DDA_5000_Fx2.raw	1	1	Q5BKT4|AG10A_HUMAN:Q5I7T1|AG10B_HUMAN			3 3 8 3 0 0 1 1 5	IFLNKTFQW	DB Search
IFLSQPILL	31.04	1042.64	9	55.6	9	-7.4515	0.92	1.9	1043.65	1	96.3716	812000	47350	DDA_5000_Fx2.raw	2	2	P62140|PP1B_HUMAN:P36873|PP1G_HUMAN:P62136|PP1A_HUMAN			0 0 35 15 15 11 10 0 0	IFLSQPILL	DB Search
IFLTKANLI	25.68	1031.64	9	66.7	9	-6.8136	0.84	-0.3	516.826	2	65.0003	111000	31725	DDA_5000_Fx2.raw	1	1	Q8TD19|NEK9_HUMAN			5 10 12 5 0 0 0 2 5	IFLTKANLI	DB Search
IFLTKSTKL	29.86	1049.65	9	22.2	9	-4.623	0.66	1.3	350.891	3	38.929	27200	18706	DDA_5000_Fx2.raw	1	1	P0DOX6|IGM_HUMAN:P01871|IGHM_HUMAN			0 0 0 0 0 0 0 5 5	IFLTKSTKL	DB Search
IFM(+15.99)IWEAF	23.35	1071.51	8	50	8	-2.3493	0.92	2.6	1072.52	1	104.196	92700	51266	DDA_5000_Fx2.raw	1	1	P00395|COX1_HUMAN	Oxidation (M)	M3:Oxidation (M):1000.00	0 0 9 10 7 7 0 0	IFM(+15.99)IWEAF	DB Search
IFNQNNHNF	34.92	1146.52	9	100	9	2.2691	0.85	-0.5	574.267	2	37.9001	100000	18176	DDA_5000_Fx2.raw	1	1	Q8TF01|PNISR_HUMAN			5 19 7 7 6 6 2 2 2	IFNQNNHNF	DB Search
IFNSASTIF	34.38	998.507	9	55.6	9	2.5183	0.8	0.2	500.261	2	79.3839	642000	39071	DDA_5000_Fx3.raw	5	5	P53794|SC5A3_HUMAN:Q8WWX8|SC5AB_HUMAN			0 0 6 6 9 0 0 11 5	IFNSASTIF	DB Search
IFNSASTLF	34.38	998.507	9	55.6	9	1.5739	0.81	0.2	500.261	2	79.3839	642000	39071	DDA_5000_Fx3.raw	5	5	P13866|SC5A1_HUMAN:Q9NY91|SC5A4_HUMAN			0 0 6 6 9 0 0 11 5	IFNSASTLF	DB Search
IFPKPPLYTF	29.6	1221.68	10	40	10	-6.2787	0.86	2.4	611.849	2	73.5564	181000	36046	DDA_5000_Fx2.raw	1	1	Q6AHZ1|Z518A_HUMAN			0 0 11 11 0 0 0 0 18 5	IFPKPPLYTF	DB Search
IFQDVLLQF	24.41	1121.61	9	44.4	9	-1.0917	0.84	1.1	561.814	2	100.301	32000	49342	DDA_5000_Fx2.raw	1	1	Q93074|MED12_HUMAN			0 0 0 0 36 34 0 25 5	IFQDVLLQF	DB Search
IFQGNVHNF	41.77	1074.52	9	77.8	9	-1.2246	0.88	2	538.271	2	44.5294	136000	21814	DDA_5000_Fx3.raw	2	2	Q96DI7|SNR40_HUMAN			5 19 19 0 0 6 8 8 5	IFQGNVHNF	DB Search
IFSKFTSKF	20.98	1103.6	9	44.4	9	-3.1368	0.67	1.9	368.875	3	45.844	64700	22145	DDA_5000_Fx2.raw	1	1	Q7KZI7|MARK2_HUMAN			3 2 0 0 2 0 0 1 2	IFSKFTSKF	DB Search
IFSKIVSLF	33.83	1052.63	9	100	9	-8.5372	0.73	2.7	527.322	2	78.6409	93600	38542	DDA_5000_Fx2.raw	1	1	Q2VIR3|IF2GL_HUMAN:P41091|IF2G_HUMAN			5 7 3 3 7 4 4 4 5	IFSKIVSLF	DB Search
IFSNISSIHRF	35.02	1319.7	11	81.8	11	-1.2119	0.88	1	440.907	3	50.3907	52400	24409	DDA_5000_Fx2.raw	1	1	Q5JSP0|FGD3_HUMAN			0 0 4 10 19 29 11 11 6 2 2	IFSNISSIHRF	DB Search
IFSNVRINL	28.79	1074.62	9	66.7	9	-3.5808	0.85	0.5	538.317	2	63.6699	99400	31109	DDA_5000_Fx2.raw	1	1	Q03135|CAV1_HUMAN			5 29 5 3 3 0 0 0 3	IFSNVRINL	DB Search
IFSPVFNFF	29.59	1116.56	9	55.6	9	2.8074	0.51	-0.3	559.289	2	109.013	273000	53691	DDA_5000_Fx2.raw	1	1	Q05D32|CTSL2_HUMAN			0 0 3 2 2 0 0 4 5	IFSPVFNFF	DB Search
IFSRFNALF	21.01	1113.6	9	66.7	9	-5.6205	0.72	1.4	557.807	2	73.8469	24400	36184	DDA_5000_Fx2.raw	1	1	Q14204|DYHC1_HUMAN			5 14 0 0 0 4 22 17 5	IFSRFNALF	DB Search
IFTDLSSRF	41.77	1084.56	9	66.7	9	-0.8079	0.87	1	543.285	2	63.9723	3180000	31379	DDA_5000_Fx3.raw	3	3	P13010|XRCC5_HUMAN			5 34 23 23 15 3 1 1 1	IFTDLSSRF	DB Search
IFTDVALKF	34.73	1052.59	9	100	9	-5.0971	0.79	6.2	527.306	2	73.4509	530000	35967	DDA_5000_Fx2.raw	2	2	Q9UKN8|TF3C4_HUMAN			5 35 10 10 10 12 14 29 5	IFTDVALKF	DB Search
IFTEQHPAF	39.83	1088.53	9	100	9	2.1145	0.84	2.8	545.273	2	50.5255	223000	24437	DDA_5000_Fx2.raw	2	2	P50221|MEOX1_HUMAN			5 45 15 11 11 15 17 10 5	IFTEQHPAF	DB Search
IFTNTVARF	35.24	1067.58	9	100	9	-0.851	0.86	0.7	534.796	2	54.8797	382000	26871	DDA_5000_Fx3.raw	1	1	Q9UKA4|AKA11_HUMAN			5 36 28 14 9 6 2 2 3	IFTNTVARF	DB Search
IGGQEHF	24.82	786.366	7	100	7	21.1892	0.91	0.2	787.373	1	50.1037	170000	24029	DDA_5000_Fx1.raw	1	1	P47989|XDH_HUMAN			5 10 2 2 11 7 5	IGGQEHF	DB Search
IGIDLGTTY	24.38	951.491	9	77.8	9	-1.9428	0.93	3	952.501	1	73.8444	91600	35855	DDA_5000_Fx1.raw	1	1	P54652|HSP72_HUMAN:P34931|HS71L_HUMAN:P0DMV9|HS71B_HUMAN:P0DMV8|HS71A_HUMAN:P48723|HSP13_HUMAN			0 0 7 7 12 8 5 4 4	IGIDLGTTY	DB Search
IGLHVFPTF	34.74	1029.56	9	55.6	9	-8.272	0.7	3.5	515.791	2	76.5975	439000	37556	DDA_5000_Fx2.raw	2	2	Q6UWJ1|TMCO3_HUMAN			0 0 0 0 33 52 15 15 5	IGLHVFPTF	DB Search
IGM(+15.99)AHYLTF	34.83	1067.51	9	55.6	9	-2.4963	0.77	-1.6	534.762	2	57.4903	151000	27911	DDA_5000_Fx2.raw	1	1	P04275|VWF_HUMAN	Oxidation (M)	M3:Oxidation (M):1000.00	5 0 0 0 0 8 12 17 5	IGM(+15.99)AHYLTF	DB Search
IHWESASLL	40.5	1054.54	9	77.8	9	-0.5026	0.61	0.9	528.28	2	65.4936	424000	32181	DDA_5000_Fx3.raw	2	2	P01024|CO3_HUMAN			0 0 29 29 22 22 29 14 5	IHWESASLL	DB Search
IHWESASLLR	44.87	1210.65	10	80	10	0.1299	0.8	1.5	404.556	3	50.5259	834000	24452	DDA_5000_Fx2.raw	3	3	P01024|CO3_HUMAN			0 0 20 13 13 14 37 37 24 5	IHWESASLLR	DB Search
IIAPPER	25.52	794.465	7	71.4	7	1.0901	0.88	-0.7	398.24	2	29.3047	20500	14317	DDA_5000_Fx3.raw	1	1	P60709|ACTB_HUMAN:P63267|ACTH_HUMAN:P68133|ACTS_HUMAN:P62736|ACTA_HUMAN:Q562R1|ACTBL_HUMAN:P63261|ACTG_HUMAN:P68032|ACTC_HUMAN			5 16 29 11 0 0 5	IIAPPER	DB Search
IIDGKIFC(+119.00)V	25.54	1125.56	9	66.7	9	-1.3934	0.88	0.3	563.786	2	63.6002	188000	31249	DDA_5000_Fx3.raw	2	2	P60510|PP4C_HUMAN	Cysteinylation	C8:Cysteinylation:1000.00	5 23 17 0 0 0 5 4 4	IIDGKIFC(+119.00)V	DB Search
IIHAVIQEY	40.94	1084.59	9	66.7	9	1.503	0.87	-0.2	543.303	2	48.7913	272000	23590	DDA_5000_Fx2.raw	1	1	Q15629|TRAM1_HUMAN			0 0 1 32 67 47 20 16 5	IIHAVIQEY	DB Search
IIM(+15.99)DDEFQL	30.41	1138.52	9	55.6	9	-3.1368	0.85	1.5	570.269	2	75.354	38400	36620	DDA_5000_Fx1.raw	1	1	Q9Y2Y0|AR2BP_HUMAN	Oxidation (M)	M3:Oxidation (M):1000.00	0 0 2 0 0 7 2 2 5	IIM(+15.99)DDEFQL	DB Search
IIM(+15.99)PHNIYL	33.51	1128.6	9	55.6	9	-1.9551	0.64	-3.4	565.305	2	57.6655		28303	DDA_5000_Fx3.raw	0	0	P49279|NRAM1_HUMAN	Oxidation (M)	M3:Oxidation (M):1000.00	0 0 17 16 0 0 17 18 5	IIM(+15.99)PHNIYL	DB Search
IKHPHLF	29.34	890.513	7	100	7	12.4501	0.71	0.4	446.264	2	41.7513	80700	20099	DDA_5000_Fx2.raw	1	1	Q9H147|TDIF1_HUMAN			5 8 15 14 5 6 5	IKHPHLF	DB Search
IKHPVSL	35.07	792.486	7	100	7	-2.5028	0.66	0.7	397.25	2	25.0927	983000	11862	DDA_5000_Fx2.raw	4	4	P48556|PSMD8_HUMAN			5 16 16 11 11 45 5	IKHPVSL	DB Search
IKQIKTF	32.48	876.543	7	100	7	14.7305	0.45	0.1	439.279	2	45.4766	405000	22271	DDA_5000_Fx3.raw	2	2	Q08999|RBL2_HUMAN			5 15 11 6 8 8 5	IKQIKTF	DB Search
ILAAIVNHL	22.55	962.591	9	44.4	9	-3.8326	0.36	1.4	482.304	2	63.8012	9730	31105	DDA_5000_Fx2.raw	1	1	P49116|NR2C2_HUMAN			5 6 6 0 0 0 10 0 0	ILAAIVNHL	DB Search
ILAC(+119.00)GVAKV	28.88	991.519	9	55.6	9	-4.536	0.9	1.1	496.768	2	36.5084	43000	17503	DDA_5000_Fx2.raw	1	1	Q9H3M7|TXNIP_HUMAN	Cysteinylation	C4:Cysteinylation:1000.00	5 11 4 3 0 0 4 0 0	ILAC(+119.00)GVAKV	DB Search
ILAPVVKEI	31.9	980.627	9	22.2	9	-2.4776	0.86	1	491.321	2	57.2193	40600	28089	DDA_5000_Fx3.raw	1	1	P46940|IQGA1_HUMAN			0 0 6 0 0 6 0 0 0	ILAPVVKEI	DB Search
ILC(+57.02)ELINKL	34.87	1114.64	9	100	9	-2.5266	0.85	0.6	558.329	2	69.8555	309000	34317	DDA_5000_Fx2.raw	1	1	Q15417|CNN3_HUMAN	Carbamidomethylation	C3:Carbamidomethylation:1000.00	5 18 8 6 6 7 6 6 5	ILC(+57.02)ELINKL	DB Search
ILDEHVQRV	33.31	1107.6	9	100	9	-0.8034	0.34	-0.5	370.208	3	30.1899	99100	14120	DDA_5000_Fx1.raw	1	1	O15169|AXIN1_HUMAN			5 91 43 43 52 39 8 5 5	ILDEHVQRV	DB Search
ILDKKVEKV	38.5	1070.67	9	100	9	-1.1467	0.53	0.9	536.343	2	22.0946	362000	10416	DDA_5000_Fx2.raw	5	5	Q58FF7|H90B3_HUMAN:P08238|HS90B_HUMAN			5 61 17 15 7 4 6 17 5	ILDKKVEKV	DB Search
ILDPC(+119.00)IYRV	34.14	1209.59	9	55.6	9	-1.9309	0.29	-2	404.203	3	57.5159	663000	27934	DDA_5000_Fx2.raw	2	2	Q5T8I3|EEIG2_HUMAN	Cysteinylation	C5:Cysteinylation:1000.00	0 0 8 52 33 33 3 1 1	ILDPC(+119.00)IYRV	DB Search
ILDPHVVLL	21.54	1017.62	9	22.2	9	-4.3257	0.64	-1.2	509.818	2	73.491	284000	36206	DDA_5000_Fx3.raw	1	1	Q99567|NUP88_HUMAN			0 0 0 0 0 0 30 0 5	ILDPHVVLL	DB Search
ILDQKINEV	34.8	1070.6	9	100	9	1.1653	0.86	1.5	536.307	2	43.0065	2360000	20708	DDA_5000_Fx2.raw	2	2	P11926|DCOR_HUMAN			5 30 17 17 3 4 4 3 5	ILDQKINEV	DB Search
ILFGHENRV	32.51	1083.58	9	66.7	9	-3.4344	0.35	-0.3	362.201	3	34.7194	1740000	17020	DDA_5000_Fx3.raw	2	2	O14775|GNB5_HUMAN			5 24 74 70 30 10 0 0 0	ILFGHENRV	DB Search
ILGPPGSVY	40.95	901.491	9	77.8	9	4.7219	0.91	1.2	902.499	1	63.3848	529000	30872	DDA_5000_Fx2.raw	2	2	Q96LR5|UB2E2_HUMAN:P51965|UB2E1_HUMAN:Q969T4|UB2E3_HUMAN			3 3 32 19 1 1 4 6 5	ILGPPGSVY	DB Search
ILGPPPPSF	38.29	923.512	9	55.6	9	1.573	0.84	1.2	924.52	1	70.1956	798000	34463	DDA_5000_Fx3.raw	2	2	P43243|MATR3_HUMAN			0 0 17 74 62 11 1 1 3	ILGPPPPSF	DB Search
ILHDDEVTV	27.66	1039.52	9	66.7	9	0.2747	0.79	-0.7	520.766	2	43.0636	2040000	20549	DDA_5000_Fx1.raw	2	2	P05386|RLA1_HUMAN			0 0 1 9 9 18 52 40 5	ILHDDEVTV	DB Search
ILHENFTTV	31.98	1072.56	9	77.8	9	1.3547	0.86	2.3	537.286	2	48.0029	44700	23211	DDA_5000_Fx2.raw	1	1	O43237|DC1L2_HUMAN			0 0 3 11 11 26 14 26 5	ILHENFTTV	DB Search
ILISTLPSV	32.39	941.58	9	44.4	9	-0.0855	0.65	1.7	942.589	1	79.7285	49700	39295	DDA_5000_Fx3.raw	2	2	Q8WXH0|SYNE2_HUMAN			0 0 72 20 20 76 0 0 0	ILISTLPSV	DB Search
ILLDVKTRL	25.68	1069.69	9	66.7	9	-7.4125	0.55	-0.5	357.569	3	51.3636	70500	24891	DDA_5000_Fx2.raw	1	1	P02533|K1C14_HUMAN:Q04695|K1C17_HUMAN:P08779|K1C16_HUMAN			5 10 17 7 7 5 0 0 0	ILLDVKTRL	DB Search
ILLEHKVVL	34.87	1062.68	9	0	9	-4.4773	0.69	0.8	355.234	3	47.7116	36500	23065	DDA_5000_Fx2.raw	1	1	Q8WXG6|MADD_HUMAN			0 0 0 1 0 0 0 0 1	ILLEHKVVL	DB Search
ILLEHNYAL	35.25	1084.59	9	88.9	9	-1.3243	0.84	1.4	543.304	2	57.98	115000	28189	DDA_5000_Fx2.raw	1	1	O15047|SET1A_HUMAN			5 25 6 6 0 10 36 23 5	ILLEHNYAL	DB Search
ILLPYVSKV	32.73	1030.64	9	55.6	9	0.1281	0.78	0.7	516.329	2	66.2005	117000	32555	DDA_5000_Fx3.raw	2	2	Q9BSA9|TM175_HUMAN			0 0 26 8 8 9 3 0 0	ILLPYVSKV	DB Search
ILLSHLHYL	39.67	1107.64	9	100	9	-4.8983	0.46	0.3	370.222	3	56.3128	1000000	27303	DDA_5000_Fx2.raw	2	2	P11308|ERG_HUMAN			5 12 42 26 10 10 19 4 4	ILLSHLHYL	DB Search
ILM(+15.99)AYTVAL	24.45	1009.55	9	44.4	9	-1.98	0.92	1.5	1010.56	1	76.12	61900	37353	DDA_5000_Fx2.raw	1	1	Q7Z404|TMC4_HUMAN	Oxidation (M)	M3:Oxidation (M):1000.00	0 0 24 63 27 21 0 0 0	ILM(+15.99)AYTVAL	DB Search
ILM(+15.99)EHIHKL	43.31	1148.64	9	100	9	-0.7271	0.21	0.3	383.887	3	27.0844	2530000	12807	DDA_5000_Fx2.raw	4	4	P84098|RL19_HUMAN	Oxidation (M)	M3:Oxidation (M):1000.00	5 71 12 10 4 4 18 2 2	ILM(+15.99)EHIHKL	DB Search
ILM(+15.99)GVLKEV	29.53	1016.59	9	44.4	9	-1.0127	0.81	-0.4	509.304	2	56.0767	110000	27234	DDA_5000_Fx2.raw	1	1	O43143|DHX15_HUMAN	Oxidation (M)	M3:Oxidation (M):1000.00	2 2 5 0 0 3 0 0 1	ILM(+15.99)GVLKEV	DB Search
ILM(+15.99)HHPPQV	28.52	1086.56	9	11.1	9	-0.5451	0.83	0.7	544.29	2	25.4928	15400	12064	DDA_5000_Fx2.raw	1	1	Q7Z5Y7|KCD20_HUMAN	Oxidation (M)	M3:Oxidation (M):1000.00	0 0 0 0 0 16 0 0 0	ILM(+15.99)HHPPQV	DB Search
ILPEKQAEF	20.19	1073.58	9	44.4	9	-0.8377	0.72	-0.9	537.795	2	42.2479	52600	20342	DDA_5000_Fx2.raw	1	1	P78527|PRKDC_HUMAN			0 0 11 9 2 0 0 0 5	ILPEKQAEF	DB Search
ILPGSLFRF	33.96	1048.61	9	44.4	9	-8.1257	0.87	0.1	525.311	2	78.9554	1700000	38797	DDA_5000_Fx2.raw	1	1	Q9H992|MARH7_HUMAN			1 1 39 13 3 3 1 0 0	ILPGSLFRF	DB Search
ILPIKFPHL	41.22	1076.67	9	100	9	-6.2944	0.44	-2.1	359.898	3	66.3987	13500	32445	DDA_5000_Fx2.raw	1	1	Q9UN37|VPS4A_HUMAN:O75351|VPS4B_HUMAN			5 13 34 34 19 19 33 3 3	ILPIKFPHL	DB Search
ILPKELQTW	40.34	1126.64	9	55.6	9	1.1425	0.86	-0.1	564.327	2	61.1067	821000	29969	DDA_5000_Fx3.raw	2	2	P17028|ZNF24_HUMAN			0 0 5 0 0 3 3 27 5	ILPKELQTW	DB Search
ILPKVIYRF	28.42	1147.71	9	44.4	9	-3.4165	0.63	0.4	383.578	3	56.0778	60400	27250	DDA_5000_Fx2.raw	1	1	O00370|LORF2_HUMAN			0 0 31 31 33 10 0 0 0	ILPKVIYRF	DB Search
ILPNAQLVF	23.99	1013.59	9	55.6	9	-2.5214	0.66	3.4	507.804	2	82.8033	310000	40663	DDA_5000_Fx3.raw	1	1	Q0JRZ9|FCHO2_HUMAN			0 0 0 0 4 8 20 15 5	ILPNAQLVF	DB Search
ILPREFYAW	20.3	1193.62	9	88.9	9	-1.7142	0.87	-1.1	597.818	2	72.0362	210000	35280	DDA_5000_Fx2.raw	1	1	Q6NSZ9|ZSC25_HUMAN			4 4 3 0 2 2 10 25 5	ILPREFYAW	DB Search
ILQAHLHSL	35.43	1030.59	9	100	9	-3.2514	0.58	0.6	516.304	2	36.2972	127000	17399	DDA_5000_Fx2.raw	2	2	Q12864|CAD17_HUMAN			5 35 31 14 7 7 14 7 5	ILQAHLHSL	DB Search
ILQEKLQEI	29.08	1112.64	9	88.9	9	-0.4011	0.76	0.9	557.33	2	49.8396	51100	24138	DDA_5000_Fx2.raw	1	1	Q4LE39|ARI4B_HUMAN			5 9 22 9 5 8 0 5 5	ILQEKLQEI	DB Search
ILQEREYRL	30.77	1218.67	9	44.4	9	-1.4402	0.05	0.3	407.231	3	37.913	468000	17929	DDA_5000_Fx1.raw	1	1	P51531|SMCA2_HUMAN:P51532|SMCA4_HUMAN			5 87 4 3 1 1 1 1 1	ILQEREYRL	DB Search
ILRTDNISF	20.87	1077.58	9	44.4	9	-0.7267	0.67	0.4	539.798	2	56.0611	47700	27513	DDA_5000_Fx3.raw	1	1	P23458|JAK1_HUMAN			0 0 0 0 0 16 23 24 5	ILRTDNISF	DB Search
ILSEVQQAV	32.08	985.544	9	77.8	9	2.4302	0.56	2.2	493.781	2	55.2888	399000	26596	DDA_5000_Fx1.raw	2	2	P09874|PARP1_HUMAN			0 0 6 6 44 55 22 58 5	ILSEVQQAV	DB Search
ILTDITKGV	37.62	958.57	9	100	9	1.4787	0.9	-0.2	480.292	2	52.9855	969000	25675	DDA_5000_Fx2.raw	3	3	P13639|EF2_HUMAN			5 25 20 20 20 30 4 2 2	ILTDITKGV	DB Search
ILTERGYSF	35.22	1084.56	9	77.8	9	2.0615	0.88	0.7	543.285	2	52.2808	621000	25217	DDA_5000_Fx2.raw	1	1	P60709|ACTB_HUMAN:P63267|ACTH_HUMAN:P68133|ACTS_HUMAN:P62736|ACTA_HUMAN:P63261|ACTG_HUMAN:P68032|ACTC_HUMAN			5 27 6 3 0 1 2 5 5	ILTERGYSF	DB Search
ILTESEIKL	30.67	1044.61	9	100	9	-6.8766	0.87	1.9	523.312	2	58.1489	384000	28022	DDA_5000_Fx1.raw	2	2	Q99598|TSNAX_HUMAN			5 38 12 12 4 4 11 23 5	ILTESEIKL	DB Search
ILWETVPSM(+15.99)	32.36	1090.54	9	77.8	9	7.2836	0.92	0.5	546.276	2	73.2798	974000	36082	DDA_5000_Fx3.raw	2	2	Q53EP0|FND3B_HUMAN	Oxidation (M)	M9:Oxidation (M):1000.00	0 0 3 3 2 5 36 36 5	ILWETVPSM(+15.99)	DB Search
ILYGEVEKL	24.1	1062.6	9	100	9	-5.2101	0.91	2.7	532.307	2	55.6279	61400	26816	DDA_5000_Fx1.raw	1	1	Q9NZL9|MAT2B_HUMAN			5 26 24 5 5 8 13 10 5	ILYGEVEKL	DB Search
ILYGKIIHL	42.13	1068.67	9	77.8	9	-4.6422	0.5	-0.1	357.23	3	55.8692	578000	27092	DDA_5000_Fx2.raw	2	2	P0CG13|CTF8_HUMAN			5 9 36 4 4 5 8 1 1	ILYGKIIHL	DB Search
ILYNIKQEY	38.48	1182.63	9	88.9	9	1.1461	0.84	1.9	592.323	2	49.4155	249000	23897	DDA_5000_Fx2.raw	3	3	Q53H80|AKIR2_HUMAN			5 8 20 17 17 4 0 3 5	ILYNIKQEY	DB Search
ILYPKTLFL	29.64	1106.67	9	44.4	9	-11.2685	0.91	-0.6	554.344	2	75.5215	295000	37021	DDA_5000_Fx2.raw	1	1	Q08209|PP2BA_HUMAN			0 0 10 2 0 0 0 3 5	ILYPKTLFL	DB Search
IM(+15.99)DATNILV	33.26	1004.52	9	77.8	9	-4.2307	0.87	0.3	503.268	2	66.807	896000	32460	DDA_5000_Fx1.raw	2	2	P40763|STAT3_HUMAN	Oxidation (M)	M2:Oxidation (M):1000.00	0 0 6 9 6 6 34 7 5	IM(+15.99)DATNILV	DB Search
IM(+15.99)DESVLGV	25.79	977.474	9	44.4	9	-0.9322	0.9	2.7	978.484	1	64.1493	53900	31039	DDA_5000_Fx1.raw	1	1	Q8N3U4|STAG2_HUMAN	Oxidation (M)	M2:Oxidation (M):1000.00	0 0 58 69 37 37 0 0 0	IM(+15.99)DESVLGV	DB Search
IM(+15.99)LEALERV	28.09	1088.59	9	77.8	9	-5.0854	0.87	0.4	545.302	2	61.3157	4980000	29611	DDA_5000_Fx1.raw	5	5	A8MWD9|RUXGL_HUMAN:P62308|RUXG_HUMAN	Oxidation (M)	M2:Oxidation (M):1000.00	5 14 35 23 6 3 3 0 0	IM(+15.99)LEALERV	DB Search
IM(+15.99)PSSSHLF	35.4	1033.49	9	77.8	9	-1.3124	0.79	1.3	517.753	2	45.9759	1130000	22154	DDA_5000_Fx2.raw	3	3	Q8IZH2|XRN1_HUMAN	Oxidation (M)	M2:Oxidation (M):1000.00	5 5 8 5 2 2 2 1 1	IM(+15.99)PSSSHLF	DB Search
IM(+15.99)PTIFNLI	29.31	1076.59	9	55.6	9	-2.8335	0.92	-0.4	539.304	2	101.67	140000	50063	DDA_5000_Fx2.raw	1	1	Q7Z460|CLAP1_HUMAN	Oxidation (M)	M2:Oxidation (M):1000.00	0 0 0 0 17 19 19 17 5	IM(+15.99)PTIFNLI	DB Search
IMLEALERV	26.33	1072.6	9	77.8	9	-3.3426	0.84	0.5	537.305	2	67.34	101000	32918	DDA_5000_Fx2.raw	1	1	A8MWD9|RUXGL_HUMAN:P62308|RUXG_HUMAN			5 33 41 30 6 3 3 0 0	IMLEALERV	DB Search
IPAAILHAF	34.81	951.554	9	66.7	9	-4.5909	0.47	2.3	476.785	2	68.4897		33684	DDA_5000_Fx3.raw	0	0	Q8TCY9|URGCP_HUMAN			5 33 26 0 12 10 0 0 5	IPAAILHAF	DB Search
IPAAPVPSL	33.86	863.512	9	77.8	9	-2.1569	0.86	-0.8	432.763	2	68.4431	93700	33506	DDA_5000_Fx2.raw	1	1	Q9H0Z9|RBM38_HUMAN			0 0 7 8 22 22 12 12 5	IPAAPVPSL	DB Search
IPAAVKLTY	44.8	974.58	9	77.8	9	0.0167	0.34	1.1	488.298	2	52.4607	491000	25400	DDA_5000_Fx2.raw	3	3	O95071|UBR5_HUMAN			5 20 19 6 6 1 1 5 5	IPAAVKLTY	DB Search
IPAEEIPAY	33.28	1001.51	9	77.8	9	2.5604	0.71	-0.5	501.76	2	61.5795	348000	29775	DDA_5000_Fx1.raw	2	2	Q9Y4C2|TCAF1_HUMAN			0 0 4 5 7 82 7 7 5	IPAEEIPAY	DB Search
IPAESYTF	33.32	926.438	8	87.5	8	-2.1047	0.85	2	927.448	1	62.9129	173000	30407	DDA_5000_Fx1.raw	1	1	P48556|PSMD8_HUMAN			5 0 17 17 29 13 7 5	IPAESYTF	DB Search
IPAESYTFF	34.45	1073.51	9	66.7	9	0.9993	0.87	-0.4	1074.51	1	82.6271	82100	40596	DDA_5000_Fx2.raw	1	1	P48556|PSMD8_HUMAN			4 0 4 4 8 4 4 0 0	IPAESYTFF	DB Search
IPAPGSGVSF	41.37	930.481	10	100	10	2.056	0.94	2	931.49	1	63.6436	123000	31055	DDA_5000_Fx2.raw	1	1	Q9BZL6|KPCD2_HUMAN			5 11 11 2 2 2 3 4 3 3	IPAPGSGVSF	DB Search
IPAQHITLF	20.52	1038.59	9	44.4	9	-2.2577	0.52	2.3	520.302	2	62.9166	211000	31043	DDA_5000_Fx3.raw	1	1	Q9H8H0|NOL11_HUMAN			4 4 0 0 0 0 0 4 5	IPAQHITLF	DB Search
IPARIVTNY	42.89	1045.59	9	88.9	9	0.6174	0.71	2.3	523.804	2	43.6068	427000	20993	DDA_5000_Fx2.raw	2	2	P00488|F13A_HUMAN			5 24 3 0 3 3 12 12 5	IPARIVTNY	DB Search
IPASLPVEF	39.59	971.533	9	77.8	9	-4.7085	0.85	1.2	486.774	2	82.2063	679000	40332	DDA_5000_Fx2.raw	3	3	Q14315|FLNC_HUMAN			0 0 6 6 42 8 8 5 5	IPASLPVEF	DB Search
IPDDLKQLY	37.67	1103.59	9	100	9	-1.9426	0.5	1.1	552.801	2	59.4051	220000	28646	DDA_5000_Fx1.raw	1	1	P23921|RIR1_HUMAN			5 17 8 5 5 2 5 8 5	IPDDLKQLY	DB Search
IPDEQIVVM(+15.99)	36.42	1058.53	9	88.9	9	3.8435	0.88	-0.6	1059.54	1	57.1198	3070000	27578	DDA_5000_Fx1.raw	3	3	Q99538|LGMN_HUMAN	Oxidation (M)	M9:Oxidation (M):1000.00	3 0 2 4 9 55 35 10 5	IPDEQIVVM(+15.99)	DB Search
IPDKFVVGY	38.24	1036.56	9	77.8	9	0.2389	0.58	-0.1	519.287	2	58.5049	126000	28432	DDA_5000_Fx2.raw	1	1	P00492|HPRT_HUMAN			5 7 2 0 1 2 3 14 5	IPDKFVVGY	DB Search
IPDQVIRVF	36.46	1085.62	9	100	9	-1.2042	0.62	1.1	543.82	2	66.9603	229000	32944	DDA_5000_Fx3.raw	2	2	Q8TEU7|RPGF6_HUMAN			5 60 37 18 18 8 2 2 5	IPDQVIRVF	DB Search
IPEGEILVITY	23.51	1245.69	11	45.5	11	-2.5163	0.76	2.8	623.852	2	87.2028	59300	42509	DDA_5000_Fx1.raw	1	1	Q9Y3F4|STRAP_HUMAN			0 0 0 0 0 36 55 55 0 62 5	IPEGEILVITY	DB Search
IPFAPGDYDVNITY	41.15	1583.75	14	71.4	14	2.1155	0.83	3.8	792.886	2	87.0863	209000	42780	DDA_5000_Fx2.raw	1	1	O75369|FLNB_HUMAN			0 0 7 7 0 0 2 11 11 21 21 5 31 5	IPFAPGDYDVNITY	DB Search
IPFDPKFITY	44.33	1239.65	10	80	10	-3.1551	0.67	-0.2	620.834	2	75.0778	2560000	36749	DDA_5000_Fx2.raw	3	3	Q8N7H5|PAF1_HUMAN			5 25 25 25 7 0 0 8 47 5	IPFDPKFITY	DB Search
IPFEFPLHL	43.06	1111.61	9	100	9	-6.8011	0.58	2.1	556.812	2	89.5385	265000	44051	DDA_5000_Fx2.raw	1	1	O14972|VP26C_HUMAN			5 69 34 30 30 9 6 6 5	IPFEFPLHL	DB Search
IPFFGQVRL	24.58	1075.62	9	55.6	9	-8.9519	0.7	-0.3	538.816	2	77.8797	81300	38165	DDA_5000_Fx2.raw	1	1	P01023|A2MG_HUMAN			5 98 97 31 0 0 0 0 3	IPFFGQVRL	DB Search
IPFGITSNSDVF	38.99	1295.64	12	50	12	0.5944	0.71	0.6	648.828	2	86.6502	133000	42719	DDA_5000_Fx3.raw	1	1	P07237|PDIA1_HUMAN			0 0 0 0 17 11 0 0 6 6 5 5	IPFGITSNSDVF	DB Search
IPFGNNPIFRY	33.69	1336.69	11	63.6	11	0.4136	0.52	1.3	669.355	2	72.7957	59600	35664	DDA_5000_Fx2.raw	1	1	Q15392|DHC24_HUMAN			5 71 47 9 9 10 0 0 5 0 0	IPFGNNPIFRY	DB Search
IPFPNVLPDF	25.5	1157.61	10	20	10	0.7213	0.72	1	579.814	2	102.271	780000	50474	DDA_5000_Fx3.raw	3	3	Q68CZ2|TENS3_HUMAN			1 1 0 0 0 1 2 1 1 2	IPFPNVLPDF	DB Search
IPHILKEM(+15.99)Y	34.58	1158.61	9	100	9	0.425	0.27	-1.2	387.21	3	40.4472	415000	19414	DDA_5000_Fx2.raw	2	2	P55010|IF5_HUMAN	Oxidation (M)	M8:Oxidation (M):1000.00	5 69 57 36 18 4 4 6 5	IPHILKEM(+15.99)Y	DB Search
IPHTDPVDY	33.34	1055.49	9	44.4	9	1.0218	0.85	0.5	528.754	2	40.0204	91500	19011	DDA_5000_Fx1.raw	1	1	Q96MG7|NSE3_HUMAN			0 0 0 1 1 5 5 9 5	IPHTDPVDY	DB Search
IPHTDPVDYEF	40.39	1331.6	11	72.7	11	-4.9509	0.8	0.7	666.809	2	60.0067	1140000	29010	DDA_5000_Fx1.raw	1	1	Q96MG7|NSE3_HUMAN			0 0 1 3 3 7 7 18 37 17 5	IPHTDPVDYEF	DB Search
IPIAGRDITY	28.43	1117.61	10	70	10	5.153	0.77	0.6	559.814	2	54.0931	169000	26213	DDA_5000_Fx2.raw	1	1	P61158|ARP3_HUMAN:Q9P1U1|ARP3B_HUMAN:Q9C0K3|ARP3C_HUMAN			5 69 69 21 0 0 0 3 9 5	IPIAGRDITY	DB Search
IPIC(+119.00)PVVSF	24.07	1092.53	9	22.2	9	-8.0206	0.9	-0.7	547.274	2	77.6455	60400	38254	DDA_5000_Fx3.raw	1	1	Q96KR1|ZFR_HUMAN	Cysteinylation	C4:Cysteinylation:1000.00	0 0 0 0 0 0 0 79 5	IPIC(+119.00)PVVSF	DB Search
IPIERLYVTY	44.94	1265.7	10	90	10	-1.1029	0.68	2.4	633.86	2	65.6011	437000	32025	DDA_5000_Fx2.raw	1	1	P49588|SYAC_HUMAN			5 59 22 6 1 3 3 28 33 5	IPIERLYVTY	DB Search
IPIGIDKAL	29.15	938.58	9	100	9	-2.1873	0.49	-0.1	470.297	2	58.5573	233000	28448	DDA_5000_Fx2.raw	2	2	Q13451|FKBP5_HUMAN			5 28 28 3 3 3 4 4 5	IPIGIDKAL	DB Search
IPISLHTSL	32.78	979.57	9	77.8	9	-1.5497	0.56	1.6	490.793	2	58.4782	240000	28765	DDA_5000_Fx3.raw	2	2	Q5JSZ5|PRC2B_HUMAN			5 24 24 0 0 4 4 12 5	IPISLHTSL	DB Search
IPISSELC(+119.00)Y	26.13	1142.5	9	88.9	9	-2.568	0.81	2.2	572.258	2	63.9103	176000	30909	DDA_5000_Fx1.raw	1	1	Q8TCU6|PREX1_HUMAN	Cysteinylation	C8:Cysteinylation:1000.00	5 0 6 6 4 4 14 56 5	IPISSELC(+119.00)Y	DB Search
IPIWGTLIQY	22.49	1202.67	10	50	10	-7.2005	0.73	3.2	602.344	2	100.196	130000	49181	DDA_5000_Fx2.raw	1	1	Q8NF37|PCAT1_HUMAN			0 0 0 0 4 4 15 0 4 5	IPIWGTLIQY	DB Search
IPLGEIISF	29.63	987.564	9	88.9	9	-4.3363	0.95	1.1	988.572	1	95.8288	110000	47177	DDA_5000_Fx3.raw	1	1	Q13510|ASAH1_HUMAN			5 0 5 5 6 76 16 4 4	IPLGEIISF	DB Search
IPLHLAAQY	41.35	1024.57	9	88.9	9	1.4953	0.77	0.5	513.293	2	54.2189	702000	26258	DDA_5000_Fx2.raw	1	1	Q8WXE0|CSKI2_HUMAN			5 3 3 0 30 30 66 24 5	IPLHLAAQY	DB Search
IPLHQINQVY	25.71	1223.67	10	40	10	3.176	0.68	-0.7	612.84	2	49.7079	26600	24062	DDA_5000_Fx2.raw	1	1	Q9NZI7|UBIP1_HUMAN			0 0 0 0 1 3 3 8 1 3	IPLHQINQVY	DB Search
IPLPHGTHTF	25.53	1118.59	10	10	10	-1.2753	0.43	1.9	373.87	3	40.1831	105000	19681	DDA_5000_Fx3.raw	1	1	Q96FA3|PELI1_HUMAN			0 0 0 3 1 0 0 1 1 1	IPLPHGTHTF	DB Search
IPLPLIKSY	34.99	1042.64	9	100	9	-4.436	0.75	0.6	522.329	2	68.2328	167000	33363	DDA_5000_Fx2.raw	2	2	P24941|CDK2_HUMAN			5 6 17 4 4 7 4 4 4	IPLPLIKSY	DB Search
IPM(+15.99)TPTSSF	25.71	995.463	9	22.2	9	4.1698	0.67	0.4	498.739	2	54.0097	136000	26265	DDA_5000_Fx2.raw	1	1	Q7Z5L9|I2BP2_HUMAN	Oxidation (M)	M3:Oxidation (M):1000.00	0 0 0 0 0 0 0 29 5	IPM(+15.99)TPTSSF	DB Search
IPNEIIHAL	40.34	1018.58	9	100	9	-2.0029	0.47	-0.1	510.298	2	60.7014	4340000	29500	DDA_5000_Fx2.raw	3	3	P52272|HNRPM_HUMAN			5 33 12 5 5 11 7 3 3	IPNEIIHAL	DB Search
IPNENELQF	26.12	1102.53	9	77.8	9	-0.5125	0.8	6.2	552.275	2	67.3855	895000	32783	DDA_5000_Fx1.raw	1	1	P63010|AP2B1_HUMAN			0 0 2 3 6 15 17 3 5	IPNENELQF	DB Search
IPNFWVTTF	23.1	1123.57	9	33.3	9	-6.628	0.72	-0.8	1124.58	1	99.7475	24800	49102	DDA_5000_Fx2.raw	1	1	Q01105|SET_HUMAN			0 0 0 18 37 52 0 0 0	IPNFWVTTF	DB Search
IPNSLRCELL	20.35	1156.63	10	60	10	2.9665	0.48	-1.4	579.32	2	62.6032	261000	30507	DDA_5000_Fx2.raw	1	1	O60281|ZN292_HUMAN			5 13 9 7 0 0 0 0 52 5	IPNSLRCELL	DB Search
IPQKFIVDY	34.88	1121.61	9	66.7	9	-0.1614	0.5	0	561.813	2	58.4261	78700	28398	DDA_5000_Fx2.raw	1	1	P55774|CCL18_HUMAN			5 8 8 0 0 7 0 30 5	IPQKFIVDY	DB Search
IPRIEDGNNF	33.34	1173.58	10	60	10	-2.1826	0.82	0.1	587.796	2	48.0941	250000	23009	DDA_5000_Fx1.raw	1	1	Q06323|PSME1_HUMAN:P61289|PSME3_HUMAN			5 0 0 0 0 9 17 17 20 5	IPRIEDGNNF	DB Search
IPSPVLVKL	32.93	964.632	9	77.8	9	-7.603	0.62	2.4	483.324	2	65.26	39500	32086	DDA_5000_Fx3.raw	1	1	P42356|PI4KA_HUMAN			5 11 11 0 0 2 2 4 4	IPSPVLVKL	DB Search
IPSSVPATF	37.3	917.486	9	88.9	9	2.2058	0.89	0.6	918.494	1	63.3585	114000	30844	DDA_5000_Fx2.raw	1	1	P63010|AP2B1_HUMAN			5 0 9 9 30 6 6 3 3	IPSSVPATF	DB Search
IPTDIISDL	25.23	985.533	9	88.9	9	-2.6823	0.92	0.1	986.541	1	84.4127	99700	41479	DDA_5000_Fx2.raw	2	2	O95786|RIGI_HUMAN			5 0 3 3 84 19 4 4 5	IPTDIISDL	DB Search
IPTRVVTNY	44.54	1061.59	9	88.9	9	2.3328	0.61	0.2	531.801	2	39.8694	1220000	19128	DDA_5000_Fx2.raw	3	3	P21980|TGM2_HUMAN			5 19 5 0 4 5 11 11 5	IPTRVVTNY	DB Search
IPVAIRTQI	25.49	1009.63	9	44.4	9	2.5497	0.7	0.1	505.822	2	57.3507	42400	28168	DDA_5000_Fx3.raw	1	1	Q9P2D7|DYH1_HUMAN			5 5 5 2 1 0 0 0 0	IPVAIRTQI	DB Search
IPVDTVLTM(+15.99)	29.75	1003.53	9	44.4	9	5.4005	0.84	1.5	502.771	2	63.8793	166000	31120	DDA_5000_Fx2.raw	1	1	Q8NFZ0|FBH1_HUMAN	Oxidation (M)	M9:Oxidation (M):1000.00	1 1 0 0 1 3 2 14 5	IPVDTVLTM(+15.99)	DB Search
IPVIVTEQY	39.26	1060.58	9	77.8	9	5.938	0.84	0.2	531.298	2	68.3604	400000	33438	DDA_5000_Fx2.raw	3	3	Q96CN7|ISOC1_HUMAN			0 0 19 54 41 18 13 8 5	IPVIVTEQY	DB Search
IPVLIFQAY	38.7	1062.61	9	77.8	9	-6.4679	0.81	1	532.313	2	95.3772	507000	46912	DDA_5000_Fx2.raw	6	6	Q01628|IFM3_HUMAN			0 0 8 59 67 27 11 25 5	IPVLIFQAY	DB Search
IPVPIVSEL	33.21	965.58	9	100	9	-0.8185	0.73	2.1	966.589	1	87.3254	93900	42904	DDA_5000_Fx2.raw	2	2	P00488|F13A_HUMAN			5 4 81 31 31 20 4 4 5	IPVPIVSEL	DB Search
IPVTIITGY	30.17	975.564	9	77.8	9	1.6517	0.93	0.7	976.572	1	77.5372	64300	38034	DDA_5000_Fx2.raw	1	1	Q5JTY5|ZNG1C_HUMAN:Q9BRT8|ZNG1A_HUMAN:Q5RIA9|ZNG1E_HUMAN:Q4V339|ZNG1F_HUMAN:Q8IUF1|ZNG1B_HUMAN			0 0 17 17 78 18 4 2 2	IPVTIITGY	DB Search
IPVTIM(+15.99)DVF	35.74	1049.55	9	88.9	9	-0.5488	0.85	7.7	1050.56	1	85.4377	88400	42122	DDA_5000_Fx3.raw	1	1	Q9NZD8|SPG21_HUMAN	Oxidation (M)	M6:Oxidation (M):1000.00	5 0 23 23 30 26 26 34 5	IPVTIM(+15.99)DVF	DB Search
IPWGSIPVL	31.39	980.569	9	66.7	9	-13.7957	0.92	2.6	981.579	1	95.6425	359000	46970	DDA_5000_Fx2.raw	2	2	P02746|C1QB_HUMAN			5 0 14 13 13 53 0 0 5	IPWGSIPVL	DB Search
IPWGSIPVLM(+15.99)	40.59	1127.6	10	80	10	1.8184	0.9	0.5	564.81	2	90.9095	569000	44710	DDA_5000_Fx2.raw	3	3	P02746|C1QB_HUMAN	Oxidation (M)	M10:Oxidation (M):1000.00	0 0 3 3 4 29 3 3 53 5	IPWGSIPVLM(+15.99)	DB Search
IPYEGFASL	43.69	995.496	9	100	9	-0.906	0.77	0.7	996.504	1	78.1936	50100	38360	DDA_5000_Fx2.raw	1	1	Q9P2P5|HECW2_HUMAN			5 7 21 21 27 27 31 34 5	IPYEGFASL	DB Search
IPYGKEISY	28.46	1068.55	9	55.6	9	-0.0225	0.46	1.7	535.283	2	45.8857	144000	21890	DDA_5000_Fx1.raw	1	1	P17927|CR1_HUMAN			5 35 22 0 0 0 0 16 5	IPYGKEISY	DB Search
IPYHSEVPVSL	42.48	1239.65	11	63.6	11	-0.615	0.81	1.7	620.833	2	58.0857	655000	28212	DDA_5000_Fx2.raw	2	2	Q01082|SPTB2_HUMAN			0 0 0 0 3 3 22 24 19 24 5	IPYHSEVPVSL	DB Search
IQDIVVHYTFNK	20.03	1475.78	12	33.3	12	1.6793	0.5	-1.3	738.895	2	51.9129	102000	25185	DDA_5000_Fx2.raw	1	1	P04843|RPN1_HUMAN			0 0 15 36 77 0 0 0 0 5 0 0	IQDIVVHYTFNK	DB Search
IQDKC(+119.00)VPLV	33.26	1132.56	9	77.8	9	-8.5832	0.49	1.4	567.289	2	41.9949	135000	19961	DDA_5000_Fx1.raw	1	1	Q9BS26|ERP44_HUMAN	Cysteinylation	C5:Cysteinylation:1000.00	3 3 0 0 3 4 19 6 5	IQDKC(+119.00)VPLV	DB Search
IQERAFFLF	30.23	1169.62	9	77.8	9	-6.199	0.89	-1.5	585.818	2	81.9448	212000	40196	DDA_5000_Fx2.raw	1	1	Q8TCU6|PREX1_HUMAN			5 5 1 0 2 3 22 19 5	IQERAFFLF	DB Search
IQERVFFLF	34.52	1197.65	9	88.9	9	-6.1271	0.9	1.3	599.835	2	86.8743	326000	42647	DDA_5000_Fx2.raw	1	1	Q70Z35|PREX2_HUMAN			5 8 3 0 6 8 45 28 5	IQERVFFLF	DB Search
IQRTPKIQV	28.89	1081.66	9	55.6	9	-1.7683	0.76	0.2	541.838	2	30.0657	18200	14270	DDA_5000_Fx2.raw	1	1	P61769|B2MG_HUMAN			0 0 5 5 0 0 21 12 5	IQRTPKIQV	DB Search
IQRTPKIQVY	40.62	1244.72	10	50	10	-0.756	0.72	0.3	415.915	3	34.6623	371000	16553	DDA_5000_Fx2.raw	2	2	P61769|B2MG_HUMAN			0 0 9 9 0 0 16 13 0 5	IQRTPKIQVY	DB Search
IQRTPKIQVYSRH	36.46	1624.92	13	15.4	13	-0.2122	0.37	0.9	407.237	4	24.058	14400	11373	DDA_5000_Fx2.raw	1	1	P61769|B2MG_HUMAN			0 0 0 0 0 0 0 0 0 7 0 0 3	IQRTPKIQVYSRH	DB Search
IQRTPKIQVYSRHPAEN	45.08	2036.09	17	47.1	17	-0.1644	0.29	1.3	510.031	4	25.0395	121000	11835	DDA_5000_Fx2.raw	1	1	P61769|B2MG_HUMAN			0 0 1 0 0 0 6 5 3 0 0 0 41 13 13 2 5	IQRTPKIQVYSRHPAEN	DB Search
IQWSIVPEV	32.28	1069.58	9	66.7	9	1.1976	0.84	1	535.798	2	89.7401	39100	44235	DDA_5000_Fx3.raw	1	1	Q6IC98|GRAM4_HUMAN			0 0 8 8 8 0 7 7 5	IQWSIVPEV	DB Search
ISAIPTRSL	30.05	956.565	9	44.4	9	0.1152	0.88	-1.2	479.289	2	44.8728	104000	21651	DDA_5000_Fx2.raw	1	1	P23634|AT2B4_HUMAN			5 27 9 9 1 1 0 0 1	ISAIPTRSL	DB Search
ISALVTSTF	31.96	937.512	9	77.8	9	2.9874	0.92	2.5	938.522	1	71.5555		35226	DDA_5000_Fx3.raw	0	0	P42229|STA5A_HUMAN:P51692|STA5B_HUMAN			0 0 16 63 22 9 8 5 5	ISALVTSTF	DB Search
ISEHEHF	31.92	897.398	7	100	7	11.6585	0.6	0.3	449.706	2	35.6175	1130000	17066	DDA_5000_Fx2.raw	2	2	O96005|CLPT1_HUMAN			5 8 8 9 9 7 5	ISEHEHF	DB Search
ISGLIYEETR	32.82	1179.61	10	80	10	2.5724	0.75	0.7	590.814	2	48.7374	125000	23887	DDA_5000_Fx3.raw	2	2	P62805|H4_HUMAN			5 75 10 10 70 11 4 4 0 0	ISGLIYEETR	DB Search
ISHSWEESF	32.61	1120.48	9	77.8	9	-1.158	0.88	1.4	561.249	2	52.0556	74600	25023	DDA_5000_Fx1.raw	1	1	Q96E09|PBIR1_HUMAN			0 0 2 6 8 8 9 23 5	ISHSWEESF	DB Search
ISKPPGVAL	40.12	880.538	9	77.8	9	-1.1248	0.82	1.9	441.277	2	43.584	381000	21045	DDA_5000_Fx2.raw	2	2	P56693|SOX10_HUMAN			5 27 27 7 0 0 12 28 5	ISKPPGVAL	DB Search
ISLEGKPL	30.96	855.506	8	87.5	8	-0.066	0.78	0	428.761	2	46.1057	699000	22217	DDA_5000_Fx2.raw	2	2	P23528|COF1_HUMAN			5 8 7 6 2 2 0 2	ISLEGKPL	DB Search
ISPSRTEAL	29.31	972.524	9	55.6	9	-1.8926	0.87	0.8	487.27	2	30.2695	192000	14129	DDA_5000_Fx1.raw	1	1	P05538|DQB2_HUMAN:P01920|DQB1_HUMAN			5 21 11 1 0 0 0 2 5	ISPSRTEAL	DB Search
ISPTGHSL	33.28	810.423	8	37.5	8	-1.4156	0.55	-0.2	406.219	2	28.4925	17500	13293	DDA_5000_Fx1.raw	1	1	Q6ZU15|SEP14_HUMAN:Q9UH03|SEPT3_HUMAN:Q9P0V9|SEP10_HUMAN			5 11 16 0 0 0 0 0	ISPTGHSL	DB Search
ISVPAKTSL	22.52	914.544	9	33.3	9	0.0625	0.06	0	458.279	2	41.3053	38900	19888	DDA_5000_Fx2.raw	1	1	Q8WXI7|MUC16_HUMAN			0 0 0 0 0 0 6 18 5	ISVPAKTSL	DB Search
ISWYDNEFGYSNR	45.2	1649.71	13	100	13	1.7771	0.85	3	825.865	2	65.7093	55900	32106	DDA_5000_Fx2.raw	1	1	P04406|G3P_HUMAN			5 13 13 86 50 15 15 33 5 5 4 4 5	ISWYDNEFGYSNR	DB Search
IT(+79.97)C(+57.02)SGDKL	24.46	972.399	8	50	8	7.4809	0.39	1.7	487.207	2	33.8814	196000	16183	DDA_5000_Fx2.raw	3	3	P01715|LV301_HUMAN	Phosphorylation (STY);Carbamidomethylation	T2:Phosphorylation (STY):0.00;C3:Carbamidomethylation:1000.00	5 0 0 0 0 10 16 5	IT(+79.97)C(+57.02)SGDKL	DB Search
ITC(+57.02)S(+79.97)GDKL	22.42	972.399	8	50	8	3.222	0.44	2.9	487.208	2	31.5073	38200	14761	DDA_5000_Fx1.raw	1	1	P01715|LV301_HUMAN	Carbamidomethylation;Phosphorylation (STY)	C3:Carbamidomethylation:1000.00;S4:Phosphorylation (STY):0.00	5 0 0 0 0 12 23 5	ITC(+57.02)S(+79.97)GDKL	DB Search
ITHRIHWESASLLR	45	1717.94	14	71.4	14	-0.2318	0.69	-0.9	430.491	4	39.4747	394000	18947	DDA_5000_Fx2.raw	1	1	P01024|CO3_HUMAN			0 0 0 0 3 3 21 21 38 6 24 24 17 5	ITHRIHWESASLLR	DB Search
ITLHHRI	21.49	888.529	7	57.1	7	3.6536	0.64	-0.5	445.272	2	28.2829	11600	13449	DDA_5000_Fx2.raw	1	1	Q9BYK8|HELZ2_HUMAN			5 6 6 4 0 0 1	ITLHHRI	DB Search
ITQIEHEVS	27.47	1054.53	9	33.3	9	0.2941	0.6	-0.3	528.272	2	29.6879	14900	13888	DDA_5000_Fx1.raw	1	1	P35527|K1C9_HUMAN			5 0 0 3 4 0 0 0 0	ITQIEHEVS	DB Search
ITRVGLAL	25.51	841.538	8	75	8	-6.7245	0.81	0.2	421.777	2	51.6369	184000	25301	DDA_5000_Fx3.raw	2	2	P48960|AGRE5_HUMAN			5 9 2 0 0 19 61 5	ITRVGLAL	DB Search
ITVEHALESF	37.92	1144.58	10	100	10	-5.2668	0.82	3.3	573.297	2	63.4861	75800	30738	DDA_5000_Fx1.raw	1	1	Q6ZS17|RIPR1_HUMAN			5 21 6 6 3 18 28 28 49 5	ITVEHALESF	DB Search
IVDPVSNLRL	29.66	1124.66	10	60	10	1.2094	0.89	1.3	563.336	2	67.2247	30900	33051	DDA_5000_Fx3.raw	1	1	P15924|DESP_HUMAN			5 13 70 9 9 0 0 0 0 5	IVDPVSNLRL	DB Search
IVIDPKNPL	40.8	1007.6	9	77.8	9	-0.1212	0.81	0.6	504.808	2	55.7649	63800	27057	DDA_5000_Fx2.raw	1	1	P30260|CDC27_HUMAN			0 0 8 8 6 6 17 9 5	IVIDPKNPL	DB Search
IVPTRELAL	20.07	1010.61	9	66.7	9	-3.0401	0.94	-0.4	506.313	2	52.9067	258000	25638	DDA_5000_Fx2.raw	1	1	P26196|DDX6_HUMAN			2 2 6 2 0 0 0 4 5	IVPTRELAL	DB Search
IWISKLPHF	41.92	1139.65	9	100	9	-2.1136	0.76	-0.6	380.89	3	65.1023	3120000	31830	DDA_5000_Fx2.raw	3	3	Q8NHU6|TDRD7_HUMAN			5 13 34 12 12 17 33 7 5	IWISKLPHF	DB Search
IWPC(+119.00)TFPLGW	24.72	1337.59	10	20	10	-9.8604	0.71	2.8	669.806	2	101.96	362000	50365	DDA_5000_Fx2.raw	1	1	Q9NYP7|ELOV5_HUMAN	Cysteinylation	C4:Cysteinylation:1000.00	0 0 0 0 0 0 0 0 33 5	IWPC(+119.00)TFPLGW	DB Search
IWPEKSFC(+119.00)L	29.41	1240.56	9	77.8	9	-0.983	0.23	0	414.528	3	65.3533	4410000	32054	DDA_5000_Fx3.raw	4	4	O94952|FBX21_HUMAN	Cysteinylation	C8:Cysteinylation:1000.00	0 0 14 14 3 2 2 20 5	IWPEKSFC(+119.00)L	DB Search
IWPGGVLPKF	23.34	1112.64	10	60	10	-8.1307	0.83	0.8	557.327	2	76.3336	264000	37491	DDA_5000_Fx2.raw	1	1	Q92543|SNX19_HUMAN			0 0 6 3 0 0 5 3 3 5	IWPGGVLPKF	DB Search
IWYGTGLTF	35.13	1056.53	9	77.8	9	0.4739	0.85	2	1057.54	1	89.5651	346000	43998	DDA_5000_Fx2.raw	3	3	O14975|S27A2_HUMAN			0 0 9 9 9 9 17 6 5	IWYGTGLTF	DB Search
IYAAVTPEL	30.6	975.528	9	55.6	9	-4.0005	0.88	2.5	976.537	1	68.9857	35600	33469	DDA_5000_Fx1.raw	1	1	Q8N5I4|DHRSX_HUMAN			0 0 32 59 12 71 10 0 0	IYAAVTPEL	DB Search
IYADLNQNDF	41.49	1211.55	10	80	10	1.7894	0.75	0.6	1212.55	1	66.807	994000	32426	DDA_5000_Fx1.raw	2	2	Q96K12|FACR2_HUMAN			0 0 15 15 26 25 25 8 7 5	IYADLNQNDF	DB Search
IYADNQVM(+15.99)HF	41.44	1252.55	10	100	10	0.7865	0.91	-0.2	627.284	2	43.622	522000	20763	DDA_5000_Fx1.raw	1	1	Q07864|DPOE1_HUMAN	Oxidation (M)	M8:Oxidation (M):1000.00	5 24 27 20 8 8 15 28 2 2	IYADNQVM(+15.99)HF	DB Search
IYADVGEEF	33.33	1041.47	9	77.8	9	1.1423	0.89	0.9	1042.47	1	67.5434	384000	32824	DDA_5000_Fx1.raw	1	1	Q16630|CPSF6_HUMAN			0 0 19 19 13 12 12 12 5	IYADVGEEF	DB Search
IYADYIAPLF	35.19	1184.61	10	50	10	-7.8939	0.77	1.2	1185.62	1	98.4815	55500	48446	DDA_5000_Fx2.raw	2	2	O75844|FACE1_HUMAN			0 0 51 51 58 0 53 18 0 0	IYADYIAPLF	DB Search
IYAFIGQNF	32.19	1071.54	9	44.4	9	2.7859	0.52	0.9	536.777	2	83.6483	26000	41228	DDA_5000_Fx3.raw	1	1	P25024|CXCR1_HUMAN			0 0 42 35 0 0 0 24 5	IYAFIGQNF	DB Search
IYAFVGEKF	33.75	1072.56	9	77.8	9	-2.2353	0.71	0.2	537.287	2	63.3071	45000	30900	DDA_5000_Fx2.raw	1	1	P51685|CCR8_HUMAN:P41597|CCR2_HUMAN:P51681|CCR5_HUMAN			5 13 22 13 13 0 0 15 5	IYAFVGEKF	DB Search
IYAGAIKSSF	34.57	1055.57	10	50	10	0.3459	0.82	1.4	528.791	2	49.286	44000	23866	DDA_5000_Fx2.raw	2	2	Q9UHW9|S12A6_HUMAN			5 8 12 0 0 4 0 0 0 5	IYAGAIKSSF	DB Search
IYAGGIKSI	37.75	920.533	9	66.7	9	-0.9361	0.79	1.6	461.275	2	44.504	117000	21457	DDA_5000_Fx2.raw	2	2	Q9UP95|S12A4_HUMAN			5 46 21 0 0 0 4 4 5	IYAGGIKSI	DB Search
IYAGYTC(+119.00)SF	21.19	1142.44	9	55.6	9	-5.7086	0.77	1.8	572.229	2	58.0381	69900	27995	DDA_5000_Fx1.raw	1	1	Q9P258|RCC2_HUMAN	Cysteinylation	C7:Cysteinylation:1000.00	0 0 3 0 0 6 9 9 5	IYAGYTC(+119.00)SF	DB Search
IYAIVKEKY	34.41	1125.64	9	100	9	-0.3171	0.61	-1.4	376.221	3	36.7191	154000	17605	DDA_5000_Fx2.raw	2	2	Q9BY08|EBPL_HUMAN			5 6 7 10 6 2 2 2 2	IYAIVKEKY	DB Search
IYAKHLEHW	30.62	1195.61	9	77.8	9	-0.7868	0.62	0.2	399.545	3	28.9752	32000	13772	DDA_5000_Fx2.raw	1	1	Q9Y662|HS3SB_HUMAN:Q9Y663|HS3SA_HUMAN			5 0 0 17 10 9 9 11 5	IYAKHLEHW	DB Search
IYAKLFNWI	43.19	1166.65	9	55.6	9	-4.8816	0.72	-0.5	584.331	2	83.7059	114000	41155	DDA_5000_Fx2.raw	1	1	Q9Y4I1|MYO5A_HUMAN			5 16 0 0 9 0 0 14 5	IYAKLFNWI	DB Search
IYAN(+0.98)M(+15.99)FKKF	26.72	1177.58	9	77.8	9	5.3228	0.25	1.2	393.536	3	44.7661	158000	21940	DDA_5000_Fx3.raw	1	1	Q13451|FKBP5_HUMAN	Deamidation (NQ);Oxidation (M)	N4:Deamidation (NQ):1000.00;M5:Oxidation (M):1000.00	0 0 18 8 4 3 3 6 5	IYAN(+0.98)M(+15.99)FKKF	DB Search
IYAPKLQEF	43.51	1107.6	9	100	9	-0.4125	0.79	0.9	554.806	2	58.1372	1550000	28232	DDA_5000_Fx2.raw	3	3	O96020|CCNE2_HUMAN			5 15 73 13 5 4 2 2 5	IYAPKLQEF	DB Search
IYAPLIAVL	25.51	971.606	9	77.8	9	0.402	0.74	1	486.811	2	100.658	76800	49598	DDA_5000_Fx3.raw	1	1	Q5VV63|ATRN1_HUMAN			0 0 20 28 30 79 30 42 5	IYAPLIAVL	DB Search
IYAPLVAAF	38.61	963.543	9	77.8	9	-2.966	0.85	0.2	964.55	1	91.1358	214000	44931	DDA_5000_Fx3.raw	3	3	O75882|ATRN_HUMAN			0 0 25 27 24 24 14 3 3	IYAPLVAAF	DB Search
IYAPPLPSL	41.88	969.553	9	44.4	9	-4.568	0.94	1.5	970.562	1	82.4438	2290000	40434	DDA_5000_Fx2.raw	6	6	Q92667|AKAP1_HUMAN			0 0 3 3 2 4 1 0 0	IYAPPLPSL	DB Search
IYAPQGLLL	22.92	986.58	9	44.4	9	-3.3967	0.63	0	494.297	2	84.5439	113000	41518	DDA_5000_Fx2.raw	1	1	Q7Z5G4|GOGA7_HUMAN			0 0 8 0 0 0 50 48 5	IYAPQGLLL	DB Search
IYAPTLLVF	21.57	1035.6	9	33.3	9	-0.2455	0.8	-0.4	1036.61	1	101.056	66400	49793	DDA_5000_Fx3.raw	1	1	Q9Y2G8|DJC16_HUMAN			0 0 15 0 0 18 22 0 0	IYAPTLLVF	DB Search
IYARAANM(+15.99)F	42.76	1071.52	9	66.7	9	2.5926	0.68	0.7	536.766	2	36.4824	179000	17473	DDA_5000_Fx2.raw	3	3	P54920|SNAA_HUMAN	Oxidation (M)	M8:Oxidation (M):1000.00	5 41 6 0 0 0 21 14 5	IYARAANM(+15.99)F	DB Search
IYAREISAL	33.3	1034.58	9	77.8	9	-2.7292	0.79	-0.3	518.295	2	50.0249	95400	23968	DDA_5000_Fx1.raw	1	1	O95479|G6PE_HUMAN			5 74 7 0 0 14 14 63 5	IYAREISAL	DB Search
IYASIKTDSTF	44.41	1244.63	11	72.7	11	1.9282	0.9	1.9	623.323	2	50.9949	124000	24702	DDA_5000_Fx2.raw	2	2	Q9BXJ0|C1QT5_HUMAN			5 19 28 9 9 4 0 0 0 6 5	IYASIKTDSTF	DB Search
IYASVM(+15.99)EYF	34.24	1137.51	9	77.8	9	-2.8935	0.77	0.5	1138.51	1	75.9839	1930000	36910	DDA_5000_Fx1.raw	6	6	Q96BZ4|PLD4_HUMAN	Oxidation (M)	M6:Oxidation (M):1000.00	0 0 23 22 9 9 11 17 5	IYASVM(+15.99)EYF	DB Search
IYASVMEYF	29.76	1121.51	9	33.3	9	1.9142	0.45	0.5	561.763	2	90.4093	36100	44456	DDA_5000_Fx2.raw	1	1	Q96BZ4|PLD4_HUMAN			0 0 6 0 0 0 0 16 5	IYASVMEYF	DB Search
IYASVRTLL	35.05	1034.61	9	77.8	9	-4.1358	0.85	0.7	518.314	2	59.9976	475000	29204	DDA_5000_Fx2.raw	2	2	Q9P0V3|SH3B4_HUMAN			5 44 24 5 2 0 0 2 4	IYASVRTLL	DB Search
IYATEAHVF	33.34	1049.52	9	100	9	-1.7036	0.77	-0.5	525.766	2	50.181	1060000	24120	DDA_5000_Fx1.raw	2	2	Q9BTX1|NDC1_HUMAN			5 21 10 3 3 8 2 2 2	IYATEAHVF	DB Search
IYATRSNLL	34.49	1049.59	9	77.8	9	-1.7504	0.8	1.4	525.801	2	45.1888	63500	21820	DDA_5000_Fx2.raw	1	1	O60281|ZN292_HUMAN			5 61 10 2 2 0 0 11 5	IYATRSNLL	DB Search
IYAVFTSQW	28.94	1113.55	9	44.4	9	1.4649	0.71	0.2	557.782	2	85.0414	29700	41928	DDA_5000_Fx3.raw	1	1	Q9H3S1|SEM4A_HUMAN			0 0 11 4 0 0 0 4 5	IYAVFTSQW	DB Search
IYDEVVKLL	41.49	1090.63	9	100	9	-4.1424	0.78	0.5	546.321	2	74.0019		36267	DDA_5000_Fx2.raw	0	0	P53007|TXTP_HUMAN			5 10 5 4 4 7 4 4 5	IYDEVVKLL	DB Search
IYDIVRNSW	25.5	1164.59	9	66.7	9	0.9254	0.85	1.7	583.305	2	62.4433	196000	30653	DDA_5000_Fx3.raw	2	2	Q9UL63|MKLN1_HUMAN			5 51 25 21 8 0 0 1 3	IYDIVRNSW	DB Search
IYDKFIAQL	39.88	1109.61	9	100	9	0.6479	0.77	0.3	555.813	2	67.5072	385000	33016	DDA_5000_Fx2.raw	2	2	Q6P1K2|PMF1_HUMAN			5 16 9 9 11 17 17 7 5	IYDKFIAQL	DB Search
IYDLVDRHL	42.03	1142.61	9	77.8	9	-0.7834	0.67	1.8	381.877	3	49.418	65200	23912	DDA_5000_Fx2.raw	1	1	Q9NXR8|ING3_HUMAN			3 3 11 11 8 3 1 1 2	IYDLVDRHL	DB Search
IYDPNLAFL	25.68	1064.55	9	44.4	9	-3.7167	0.74	-0.3	533.284	2	88.4822	182000	43453	DDA_5000_Fx2.raw	1	1	P16885|PLCG2_HUMAN			0 0 0 0 0 17 10 17 5	IYDPNLAFL	DB Search
IYDPNLAFLR	40.99	1220.66	10	80	10	-9.6678	0.85	-1	611.334	2	68.5945	88900	33286	DDA_5000_Fx1.raw	1	1	P16885|PLCG2_HUMAN			5 13 34 7 4 4 4 1 1 3	IYDPNLAFLR	DB Search
IYDPNLAFLRF	45.14	1367.72	11	81.8	11	-3.8624	0.83	-1.4	684.868	2	85.0393	51300000	41711	DDA_5000_Fx2.raw	8	8	P16885|PLCG2_HUMAN			5 12 31 11 11 11 11 3 2 0 0	IYDPNLAFLRF	DB Search
IYDSVKVYF	26.44	1132.58	9	77.8	9	-1.3345	0.7	-0.4	567.297	2	65.2609	801000	31941	DDA_5000_Fx2.raw	1	1	Q00325|MPCP_HUMAN			5 12 6 3 2 0 0 7 5	IYDSVKVYF	DB Search
IYDTSTDRLLW	45.05	1381.69	11	90.9	11	-1.4285	0.86	0.9	691.852	2	70.8021	478000	34625	DDA_5000_Fx2.raw	2	2	Q96AZ6|ISG20_HUMAN			5 36 44 27 12 4 4 0 11 11 5	IYDTSTDRLLW	DB Search
IYEEFLAAF	34.43	1101.54	9	77.8	9	-9.6025	0.67	0.4	551.777	2	97.4536	84700	47903	DDA_5000_Fx2.raw	1	1	O15042|SR140_HUMAN			0 0 2 2 7 5 3 26 5	IYEEFLAAF	DB Search
IYEM(+15.99)ILHEF	41.43	1209.57	9	100	9	-2.9343	0.65	1.7	605.795	2	67.9963	381000	33255	DDA_5000_Fx2.raw	2	2	P49754|VPS41_HUMAN	Oxidation (M)	M4:Oxidation (M):1000.00	5 37 25 16 16 23 2 2 5	IYEM(+15.99)ILHEF	DB Search
IYENRIYSL	35.96	1169.61	9	88.9	9	-1.4753	0.76	-0.1	585.811	2	54.1585	105000	26047	DDA_5000_Fx1.raw	1	1	Q13404|UB2V1_HUMAN			5 72 21 2 0 9 9 13 5	IYENRIYSL	DB Search
IYEPLHTHW	20.83	1194.58	9	66.7	9	-0.283	0.51	-1.1	399.201	3	48.2094	63800	23318	DDA_5000_Fx2.raw	1	1	Q86WK9|PAQR7_HUMAN			0 0 0 7 7 8 8 8 5	IYEPLHTHW	DB Search
IYEPNFIFF	27.34	1188.59	9	33.3	9	-1.5787	0.81	0.8	1189.59	1	106.328	3760000	52302	DDA_5000_Fx2.raw	6	6	Q13435|SF3B2_HUMAN			0 0 4 0 0 3 3 0 0	IYEPNFIFF	DB Search
IYEQVFAKL	44.69	1109.61	9	100	9	-1.9685	0.79	0.8	555.814	2	64.8442	856000	31615	DDA_5000_Fx2.raw	2	2	Q9H7Z3|NRDE2_HUMAN			5 47 13 12 12 10 10 4 4	IYEQVFAKL	DB Search
IYFEYSHAF	39.21	1175.53	9	100	9	0.0904	0.77	-0.2	588.772	2	65.1296	2840000	31858	DDA_5000_Fx2.raw	3	3	P20585|MSH3_HUMAN			5 16 18 18 13 13 12 8 5	IYFEYSHAF	DB Search
IYFIPRNVI	34.77	1133.66	9	55.6	9	-7.0005	0.85	-0.1	567.837	2	70.5126	312000	34512	DDA_5000_Fx2.raw	2	2	Q5VWQ0|RSBN1_HUMAN			5 22 20 20 1 0 0 0 3	IYFIPRNVI	DB Search
IYFPKKEAVTF	39.74	1341.73	11	63.6	11	-1.5003	0.54	0	448.252	3	51.3369	782000	24845	DDA_5000_Fx2.raw	2	2	Q9Y263|PLAP_HUMAN			5 13 13 4 4 0 0 0 0 25 5	IYFPKKEAVTF	DB Search
IYFPYVLKI	34.12	1154.67	9	77.8	9	-8.8355	0.63	-1.2	578.344	2	84.7009	176000	41597	DDA_5000_Fx2.raw	1	1	Q5VWC8|HACD4_HUMAN			5 0 0 3 3 4 6 2 2	IYFPYVLKI	DB Search
IYFQAPVKI	44.63	1077.62	9	100	9	-1.8851	0.79	1.2	539.819	2	66.0969	343000	32286	DDA_5000_Fx2.raw	2	2	Q7Z478|DHX29_HUMAN			5 57 12 12 37 3 3 13 5	IYFQAPVKI	DB Search
IYFRDSSFL	21.94	1146.57	9	55.6	9	-1.1967	0.76	1.6	574.294	2	67.3146		32919	DDA_5000_Fx2.raw	0	0	Q99973|TEP1_HUMAN			5 19 2 0 0 0 0 8 5	IYFRDSSFL	DB Search
IYGAPGVEF	43.04	951.47	9	55.6	9	3.0576	0.97	-0.6	952.477	1	73.268	1370000	35897	DDA_5000_Fx2.raw	4	4	Q15334|L2GL1_HUMAN			1 0 5 4 3 2 3 1 1	IYGAPGVEF	DB Search
IYGEKTYA	33.34	943.465	8	37.5	8	1.4009	0.78	-1.2	472.739	2	29.0225	24700	13559	DDA_5000_Fx1.raw	1	1	P48595|SPB10_HUMAN			5 16 0 0 6 0 0 0	IYGEKTYA	DB Search
IYGEKTYAF	39.96	1090.53	9	100	9	-1.7669	0.8	-0.8	1091.54	1	49.6334	10200000	23806	DDA_5000_Fx1.raw	4	4	P48595|SPB10_HUMAN			5 10 36 38 31 31 60 59 5	IYGEKTYAF	DB Search
IYGESISSHF	36.29	1138.53	10	100	10	2.1393	0.81	0.3	570.272	2	52.3335	237000	25366	DDA_5000_Fx2.raw	2	2	Q7Z5L2|R3HCL_HUMAN			5 51 10 10 7 7 11 11 5 5	IYGESISSHF	DB Search
IYGGDYERF	33.24	1118.5	9	100	9	-1.4475	0.82	0.5	560.259	2	49.3225	157000	23614	DDA_5000_Fx1.raw	1	1	Q9H999|PANK3_HUMAN:Q9BZ23|PANK2_HUMAN:Q8TE04|PANK1_HUMAN			5 54 8 2 2 2 2 4 4	IYGGDYERF	DB Search
IYGGTYM(+15.99)L	33.34	932.431	8	100	8	1.1265	0.93	-0.1	933.439	1	61.2909	710000	29559	DDA_5000_Fx1.raw	1	1	P50395|GDIB_HUMAN:P31150|GDIA_HUMAN	Oxidation (M)	M7:Oxidation (M):1000.00	5 12 5 5 5 57 12 5	IYGGTYM(+15.99)L	DB Search
IYGIFLTTL	34.76	1039.6	9	55.6	9	-5.7037	0.8	1.4	520.806	2	101.012	48800	49644	DDA_5000_Fx2.raw	1	1	P36382|CXA5_HUMAN			0 0 9 7 7 0 0 24 5	IYGIFLTTL	DB Search
IYGKTFTL	34.8	941.522	8	75	8	-5.0815	0.72	-0.2	471.768	2	53.6192	193000	26003	DDA_5000_Fx2.raw	2	2	Q96SR6|ZN382_HUMAN			5 73 10 3 0 0 13 5	IYGKTFTL	DB Search
IYGLIVALL	25.67	973.621	9	77.8	9	11.4706	0.91	-0.2	974.628	1	108.268	42100	53289	DDA_5000_Fx2.raw	1	1	Q8NH53|O52N1_HUMAN			0 0 17 79 27 12 12 3 3	IYGLIVALL	DB Search
IYGLLKNPF	34.27	1063.61	9	100	9	-6.5861	0.43	-0.4	532.81	2	70.5654	335000	34541	DDA_5000_Fx2.raw	1	1	Q96TA2|YMEL1_HUMAN			5 6 15 12 8 14 14 4 4	IYGLLKNPF	DB Search
IYGPIESTI	33.35	991.523	9	66.7	9	-3.7017	0.78	1.2	992.531	1	68.0667	159000	33010	DDA_5000_Fx1.raw	1	1	P15088|CBPA3_HUMAN			5 16 52 36 23 23 0 0 0	IYGPIESTI	DB Search
IYGPVFTL	38.13	908.501	8	100	8	-4.0172	0.83	-0.1	909.508	1	87.6391	2380000	43095	DDA_5000_Fx2.raw	3	3	P33261|CP2CJ_HUMAN			5 10 38 8 8 22 13 5	IYGPVFTL	DB Search
IYGSVWEKL	43.05	1093.58	9	100	9	-3.2826	0.81	0.3	547.798	2	63.5146	1010000	30967	DDA_5000_Fx2.raw	3	3	Q96LT4|SAMD8_HUMAN			5 41 3 3 4 6 6 4 4	IYGSVWEKL	DB Search
IYGYTFYSI	24.5	1125.54	9	77.8	9	-1.1633	0.91	-0.8	1126.54	1	85.7514	176000	42115	DDA_5000_Fx2.raw	1	1	Q9Y2R0|COA3_HUMAN			0 0 54 4 4 17 17 4 4	IYGYTFYSI	DB Search
IYGYVAEQF	35.05	1088.52	9	66.7	9	-2.7379	0.91	1.3	1089.53	1	71.2226	30800000	34586	DDA_5000_Fx1.raw	6	6	Q9Y6A9|SPCS1_HUMAN			0 0 52 31 13 11 0 11 5	IYGYVAEQF	DB Search
IYGYVDATY	32.24	1063.49	9	66.7	9	3.0075	0.92	1.3	1064.49	1	64.07	211000	30982	DDA_5000_Fx1.raw	1	1	P28072|PSB6_HUMAN			0 0 57 27 6 6 0 5 5	IYGYVDATY	DB Search
IYHDLEQSI	30.42	1116.55	9	88.9	9	-2.0476	0.82	0.6	559.28	2	48.092	1380000	22970	DDA_5000_Fx1.raw	1	1	Q9UNF0|PACN2_HUMAN			4 0 3 38 60 60 38 80 5	IYHDLEQSI	DB Search
IYHFGNTSTF	34.82	1185.55	10	70	10	2.2422	0.87	3.2	593.782	2	54.7194	39900	26571	DDA_5000_Fx2.raw	1	1	P28332|ADH6_HUMAN			4 0 3 4 0 0 11 5 23 5	IYHFGNTSTF	DB Search
IYHFNSELL	35.45	1134.57	9	66.7	9	0.1818	0.71	1.5	568.294	2	64.114	268000	31272	DDA_5000_Fx2.raw	1	1	Q9ULL1|PKHG1_HUMAN			0 0 0 18 18 30 30 30 5	IYHFNSELL	DB Search
IYHGLATLL	30.03	999.575	9	66.7	9	-5.108	0.55	0.7	500.795	2	66.0705	189000	32303	DDA_5000_Fx2.raw	2	2	P55196|AFAD_HUMAN			0 0 0 16 19 25 25 15 5	IYHGLATLL	DB Search
IYHNGVLEF	24.7	1090.54	9	77.8	9	-0.8821	0.89	-0.4	546.279	2	60.154	136000	29271	DDA_5000_Fx2.raw	1	1	Q9UKN5|PRDM4_HUMAN			0 0 3 7 7 7 12 6 5	IYHNGVLEF	DB Search
IYHNPTANSF	43.4	1162.54	10	50	10	2.6154	0.64	0.9	582.278	2	37.3484	235000	17894	DDA_5000_Fx2.raw	2	2	P50552|VASP_HUMAN			0 0 0 24 0 0 11 20 6 5	IYHNPTANSF	DB Search
IYHPDIQLL	29.96	1110.61	9	55.6	9	-1.6179	0.67	0.5	556.311	2	67.6013	602000	33034	DDA_5000_Fx2.raw	1	1	Q709C8|VP13C_HUMAN			0 0 3 0 0 16 18 22 5	IYHPDIQLL	DB Search
IYHPNVDKL	34.57	1097.59	9	100	9	2.3138	0.79	-0.7	366.869	3	36.0621	1600000	17247	DDA_5000_Fx2.raw	3	3	P61088|UBE2N_HUMAN:Q5JXB2|UE2NL_HUMAN			5 10 16 7 6 6 8 10 5	IYHPNVDKL	DB Search
IYHQVAVQF	34.62	1103.58	9	66.7	9	-0.158	0.83	0	552.795	2	51.3369	668000	24841	DDA_5000_Fx2.raw	2	2	Q13085|ACACA_HUMAN:O00763|ACACB_HUMAN			0 0 0 21 30 34 32 8 5	IYHQVAVQF	DB Search
IYHTGTFAQI	21.87	1149.58	10	70	10	0.2587	0.91	-0.3	575.798	2	50.7323	257000	24544	DDA_5000_Fx2.raw	1	1	P36776|LONM_HUMAN			0 0 0 18 11 11 59 86 26 5	IYHTGTFAQI	DB Search
IYIAGHPAF	42.2	987.518	9	100	9	1.1818	0.87	-0.9	494.766	2	53.7752	25800000	26203	DDA_5000_Fx2.raw	5	5	P14866|HNRPL_HUMAN			5 27 36 11 5 5 3 3 5	IYIAGHPAF	DB Search
IYIDASC(+119.00)LTW	38.64	1302.56	10	60	10	-4.454	0.72	1.3	652.289	2	85.1389	6990000	41524	DDA_5000_Fx1.raw	3	3	P61970|NTF2_HUMAN	Cysteinylation	C7:Cysteinylation:1000.00	0 0 2 2 2 2 1 1 25 5	IYIDASC(+119.00)LTW	DB Search
IYIDRGVVF	35.1	1080.6	9	88.9	9	-0.474	0.76	0.4	541.306	2	64.9699	2070000	31939	DDA_5000_Fx3.raw	2	2	Q9UBB9|TFP11_HUMAN			5 64 19 10 0 2 6 19 5	IYIDRGVVF	DB Search
IYIDSNNNPERF	37.03	1480.69	12	83.3	12	-0.7749	0.73	0.6	741.355	2	50.5979	95000	24273	DDA_5000_Fx1.raw	1	1	Q00610|CLH1_HUMAN			5 19 96 43 10 9 9 12 2 2 0 0	IYIDSNNNPERF	DB Search
IYIESPITM(+15.99)	30.66	1081.54	9	44.4	9	3.0586	0.9	1.2	541.776	2	68.0402	145000	32997	DDA_5000_Fx1.raw	2	2	Q86XK2|FBX11_HUMAN	Oxidation (M)	M9:Oxidation (M):1000.00	0 0 6 0 11 0 0 71 5	IYIESPITM(+15.99)	DB Search
IYIGGQEHF	38.62	1062.51	9	100	9	-1.2692	0.74	-0.3	1063.52	1	50.1037	36000000	24021	DDA_5000_Fx1.raw	5	5	P47989|XDH_HUMAN			5 10 23 11 3 3 10 9 5	IYIGGQEHF	DB Search
IYIHSKVLI	35.96	1084.66	9	77.8	9	-6.9624	0.22	1.1	362.562	3	45.1888	59300	21825	DDA_5000_Fx2.raw	1	1	O14939|PLD2_HUMAN			5 0 0 17 6 6 7 7 5	IYIHSKVLI	DB Search
IYIINVHSM	32.58	1088.57	9	66.7	9	-2.0051	0.74	-1.7	545.291	2	62.1503		30540	DDA_5000_Fx3.raw	0	0	A2RUS2|DEND3_HUMAN			5 19 15 7 5 5 0 0 0	IYIINVHSM	DB Search
IYIINVHSM(+15.99)	34.85	1104.56	9	77.8	9	2.2714	0.76	1.1	553.29	2	52.4871	9010000	25408	DDA_5000_Fx2.raw	5	5	A2RUS2|DEND3_HUMAN	Oxidation (M)	M9:Oxidation (M):1000.00	5 26 59 31 8 8 5 1 1	IYIINVHSM(+15.99)	DB Search
IYIKHPHLF	44.35	1166.66	9	100	9	-1.1275	0.61	0.2	389.894	3	41.7513	20800000	20033	DDA_5000_Fx2.raw	5	5	Q9H147|TDIF1_HUMAN			5 31 31 29 29 30 14 14 5	IYIKHPHLF	DB Search
IYIKQIKTF	45.01	1152.69	9	100	9	-1.6833	0.68	0.2	577.353	2	45.3723	33500000	21866	DDA_5000_Fx2.raw	7	7	Q08999|RBL2_HUMAN			5 52 56 13 11 24 18 23 5	IYIKQIKTF	DB Search
IYILDPELL	34.09	1087.62	9	77.8	9	-10.8818	0.89	0.6	1088.62	1	99.7475	1600000	48968	DDA_5000_Fx2.raw	5	5	Q13574|DGKZ_HUMAN			0 0 50 5 8 2 2 6 5	IYILDPELL	DB Search
IYILTFPLY	28.56	1141.64	9	55.6	9	-5.9025	0.75	0.7	571.829	2	107.79	110000	53017	DDA_5000_Fx2.raw	2	2	Q9H8H3|MET7A_HUMAN			0 0 30 0 0 20 19 19 5	IYILTFPLY	DB Search
IYINSRSVF	31.87	1097.59	9	66.7	9	-2.4987	0.82	0.4	549.801	2	55.791	525000	27056	DDA_5000_Fx2.raw	2	2	O15484|CAN5_HUMAN			5 48 50 8 2 0 1 0 5	IYINSRSVF	DB Search
IYIPPTNKF	32.01	1091.6	9	22.2	9	-1.5428	0.82	0.9	546.809	2	53.1416	960000	26143	DDA_5000_Fx3.raw	2	2	P19823|ITIH2_HUMAN			0 0 4 12 1 0 0 1 1	IYIPPTNKF	DB Search
IYIRYLYKL	30.78	1243.73	9	55.6	9	-1.9115	0.28	1	415.585	3	60.3901	384000	29395	DDA_5000_Fx2.raw	1	1	Q9H7D0|DOCK5_HUMAN			5 0 0 0 9 0 3 5 5	IYIRYLYKL	DB Search
IYISTLKTEF	44.69	1213.66	10	80	10	-2.2399	0.87	0.6	607.837	2	64.7125	801000	31574	DDA_5000_Fx2.raw	2	2	O95433|AHSA1_HUMAN			5 9 24 9 9 11 2 0 0 5	IYISTLKTEF	DB Search
IYITGSSII	34	965.543	9	77.8	9	-0.1565	0.92	0.9	966.551	1	74.9467	143000	36733	DDA_5000_Fx2.raw	1	1	Q99437|VATO_HUMAN			0 0 29 20 14 5 5 4 4	IYITGSSII	DB Search
IYIVRAFGL	28.85	1050.62	9	66.7	9	-5.8016	0.79	-1.5	526.318	2	75.1827	174000	36874	DDA_5000_Fx2.raw	1	1	O75923|DYSF_HUMAN			5 56 36 6 0 0 0 3 4	IYIVRAFGL	DB Search
IYIWDLNNF	33.83	1196.59	9	77.8	9	-11.2929	0.47	0.6	599.301	2	100.698	3940000	49437	DDA_5000_Fx2.raw	6	6	O94979|SC31A_HUMAN			0 0 19 8 8 5 3 11 5	IYIWDLNNF	DB Search
IYKAPSENW	42	1106.54	9	66.7	9	-2.7071	0.81	0	554.277	2	42.8602	83300	20430	DDA_5000_Fx1.raw	1	1	P26358|DNMT1_HUMAN			5 8 5 5 0 0 0 3 5	IYKAPSENW	DB Search
IYKDSSTFL	38.79	1072.54	9	77.8	9	-0.1672	0.8	0.8	537.28	2	50.0569	2770000	24505	DDA_5000_Fx3.raw	3	3	Q9HCE5|MET14_HUMAN			5 17 0 0 4 3 3 19 5	IYKDSSTFL	DB Search
IYKDYQYYF	28.6	1301.6	9	55.6	9	-3.1666	0.79	0.1	651.806	2	61.919	552000	29907	DDA_5000_Fx1.raw	2	2	P22897|MRC1_HUMAN			0 0 0 0 4 5 11 10 5	IYKDYQYYF	DB Search
IYKGIPLQL	32.1	1043.64	9	55.6	9	-2.7035	0.74	-0.1	522.826	2	65.9412	187000	32411	DDA_5000_Fx3.raw	2	2	Q92738|US6NL_HUMAN			0 0 0 0 6 12 12 5 5	IYKGIPLQL	DB Search
IYKIDFVRF	34.72	1199.67	9	100	9	-6.0964	0.75	0.9	400.898	3	65.4954	804000	32060	DDA_5000_Fx2.raw	1	1	Q13432|U119A_HUMAN			5 11 27 49 24 8 4 2 2	IYKIDFVRF	DB Search
IYKPGQTVKF	36.34	1179.67	10	60	10	1.1857	0.72	0.7	394.229	3	37.5854	1800000	17991	DDA_5000_Fx2.raw	5	5	P01023|A2MG_HUMAN			4 4 10 4 0 0 1 1 5 5	IYKPGQTVKF	DB Search
IYKPVTDFF	42.09	1128.59	9	77.8	9	-3.9602	0.85	-0.7	565.3	2	68.5734	1830000	33532	DDA_5000_Fx2.raw	3	3	P42704|LPPRC_HUMAN			5 7 14 1 1 2 2 12 5	IYKPVTDFF	DB Search
IYKQDLPSL	35.8	1075.59	9	77.8	9	0.5152	0.78	-1.1	538.802	2	52.9592	363000	25709	DDA_5000_Fx2.raw	2	2	Q92598|HS105_HUMAN			5 42 0 0 10 45 16 16 5	IYKQDLPSL	DB Search
IYKSIM(+15.99)EQF	41.31	1173.57	9	88.9	9	1.0272	0.72	1.2	587.795	2	46.0285	7830000	22279	DDA_5000_Fx2.raw	5	5	Q6UXY1|BI2L2_HUMAN	Oxidation (M)	M6:Oxidation (M):1000.00	5 43 5 5 0 4 25 12 5	IYKSIM(+15.99)EQF	DB Search
IYKSIMEQF	43.19	1157.58	9	100	9	-0.2447	0.78	0.2	579.797	2	60.4416	254000	29424	DDA_5000_Fx2.raw	2	2	Q6UXY1|BI2L2_HUMAN			5 34 9 9 15 15 21 19 5	IYKSIMEQF	DB Search
IYKSM(+15.99)VQKF	20.03	1158.61	9	33.3	9	-0.4684	0.55	0.6	580.313	2	26.5008	25700	12557	DDA_5000_Fx2.raw	1	1	Q9UBC5|MYO1A_HUMAN	Oxidation (M)	M5:Oxidation (M):1000.00	5 50 24 0 0 0 0 0 0	IYKSM(+15.99)VQKF	DB Search
IYKTIAHFL	35.16	1104.63	9	77.8	9	-2.5959	0.76	0.2	369.218	3	52.3591	97100	25388	DDA_5000_Fx2.raw	1	1	Q8IZM8|ZN654_HUMAN			0 0 7 6 6 13 12 4 4	IYKTIAHFL	DB Search
IYKTSILVF	39.77	1082.64	9	77.8	9	-7.8174	0.81	-0.7	542.326	2	69.6957	673000	34089	DDA_5000_Fx2.raw	2	2	Q9BRS2|RIOK1_HUMAN			0 0 6 6 11 12 75 29 5	IYKTSILVF	DB Search
IYLDELQVI	34.78	1104.61	9	77.8	9	1.1349	0.74	1.2	553.311	2	90.5681	854000	44477	DDA_5000_Fx2.raw	5	5	Q96BH1|RNF25_HUMAN			0 0 14 14 19 33 20 60 5	IYLDELQVI	DB Search
IYLDLPQNF	35.02	1121.58	9	66.7	9	-0.2773	0.76	1.8	1122.58	1	87.1087	1050000	42777	DDA_5000_Fx2.raw	4	4	Q9UBS8|RNF14_HUMAN			0 0 2 0 10 5 5 3 3	IYLDLPQNF	DB Search
IYLDSVM(+15.99)C(+119.00)L	24.8	1190.5	9	44.4	9	-7.3803	0.72	0	596.258	2	70.9523	189000	34543	DDA_5000_Fx1.raw	1	1	Q96L91|EP400_HUMAN	Oxidation (M);Cysteinylation	M7:Oxidation (M):1000.00;C8:Cysteinylation:1000.00	0 0 0 0 0 10 16 13 5	IYLDSVM(+15.99)C(+119.00)L	DB Search
IYLDTHFRL	28.65	1176.63	9	77.8	9	-4.3964	0.59	-0.6	393.217	3	61.9511	393000	30204	DDA_5000_Fx2.raw	2	2	Q9P2E3|ZNFX1_HUMAN			5 11 40 51 37 20 4 0 0	IYLDTHFRL	DB Search
IYLEHTESI	30.29	1103.55	9	66.7	9	-2.6833	0.72	1	552.783	2	47.2645		22601	DDA_5000_Fx1.raw	0	0	Q9BXW9|FACD2_HUMAN			5 37 10 10 0 0 0 18 5	IYLEHTESI	DB Search
IYLEKLKTI	45.09	1119.69	9	100	9	-2.671	0.71	-1	560.852	2	49.1028	3920000	23731	DDA_5000_Fx2.raw	6	6	Q15149|PLEC_HUMAN			5 73 44 21 8 12 14 10 5	IYLEKLKTI	DB Search
IYLFNWNGF	38	1172.57	9	77.8	9	-10.6466	0.32	0.8	587.29	2	105.257	68600	51787	DDA_5000_Fx2.raw	1	1	Q9H6Y2|WDR55_HUMAN			0 0 23 3 3 3 4 31 5	IYLFNWNGF	DB Search
IYLGQLEC(+119.00)F	41.42	1203.53	9	100	9	-5.8968	0.69	-0.5	602.772	2	80.7962	3740000	39713	DDA_5000_Fx2.raw	2	2	O60547|GMDS_HUMAN	Cysteinylation	C8:Cysteinylation:1000.00	4 4 6 2 2 7 7 18 5	IYLGQLEC(+119.00)F	DB Search
IYLLIHN(+0.98)NF	32.75	1146.61	9	77.8	9	6.4443	0.71	0.1	574.311	2	79.5248		39173	DDA_5000_Fx3.raw	0	0	P19397|CD53_HUMAN	Deamidation (NQ)	N7:Deamidation (NQ):0.00	5 26 25 24 24 4 1 1 5	IYLLIHN(+0.98)NF	DB Search
IYLLIHNNF	39.62	1145.62	9	77.8	9	-0.8021	0.84	4.4	573.821	2	71.778	15200000	35391	DDA_5000_Fx3.raw	14	14	P19397|CD53_HUMAN			5 19 18 15 15 4 1 1 5	IYLLIHNNF	DB Search
IYLLNPC(+119.00)HL	38	1203.58	9	77.8	9	-7.9599	0.75	1.6	402.201	3	63.854	178000	31143	DDA_5000_Fx2.raw	2	2	Q5U3C3|TM164_HUMAN	Cysteinylation	C7:Cysteinylation:1000.00	0 0 41 22 22 16 16 4 4	IYLLNPC(+119.00)HL	DB Search
IYLLVGQLW	33.84	1103.64	9	44.4	9	0.4043	0.39	1.5	552.827	2	106.269		52279	DDA_5000_Fx2.raw	0	0	Q9Y5S1|TRPV2_HUMAN			0 0 12 3 0 0 0 7 5	IYLLVGQLW	DB Search
IYLNAGPM(+15.99)LF	42.7	1153.58	10	80	10	0.1721	0.3	6.9	577.803	2	85.3829	756000	42015	DDA_5000_Fx3.raw	1	1	Q14004|CDK13_HUMAN	Oxidation (M)	M8:Oxidation (M):1000.00	0 0 5 5 5 7 21 6 23 5	IYLNAGPM(+15.99)LF	DB Search
IYLNHTM(+15.99)LL	32.08	1132.6	9	77.8	9	-2.1145	0.8	0.2	567.305	2	58.4551	171000	28420	DDA_5000_Fx2.raw	2	2	Q9P2K8|E2AK4_HUMAN	Oxidation (M)	M7:Oxidation (M):1000.00	5 36 12 12 0 0 8 15 5	IYLNHTM(+15.99)LL	DB Search
IYLNNIIPRF	29.46	1261.72	10	100	10	-6.6194	0.71	-2.5	631.865	2	80.531	209000	39483	DDA_5000_Fx2.raw	1	1	P0DMP2|SRG2B_HUMAN:O75044|SRGP2_HUMAN:P0DJJ0|SRG2C_HUMAN			5 13 57 19 15 15 26 2 2 3	IYLNNIIPRF	DB Search
IYLNSSLVQF	32.73	1182.63	10	30	10	0.0908	0.38	2.1	592.323	2	86.0179	128000	42304	DDA_5000_Fx3.raw	1	1	O00443|P3C2A_HUMAN			0 0 0 0 0 0 11 0 21 5	IYLNSSLVQF	DB Search
IYLPEVRKI	32.69	1129.69	9	22.2	9	-4.2247	0.4	0.6	377.569	3	50.1097	788000	24608	DDA_5000_Fx3.raw	2	2	Q9NRJ4|TULP4_HUMAN			0 0 0 13 10 1 0 0 0	IYLPEVRKI	DB Search
IYLPYLHEW	37.85	1232.62	9	77.8	9	-5.9517	0.75	-0.4	617.319	2	79.2218	1520000	38915	DDA_5000_Fx2.raw	2	2	Q99816|TS101_HUMAN			5 6 29 11 11 12 1 1 3	IYLPYLHEW	DB Search
IYLPYLQNW	31.37	1208.62	9	66.7	9	-8.568	0.66	-0.9	605.318	2	97.6373	89600	48035	DDA_5000_Fx2.raw	2	2	Q8IX04|UEVLD_HUMAN			0 0 13 13 17 0 6 22 5	IYLPYLQNW	DB Search
IYLQLDC(+119.00)ARF	35.2	1359.63	10	80	10	-4.4334	0.46	2.5	454.219	3	66.7451	158000	32645	DDA_5000_Fx2.raw	1	1	O95155|UBE4B_HUMAN	Cysteinylation	C7:Cysteinylation:1000.00	0 0 9 70 69 54 18 6 4 4	IYLQLDC(+119.00)ARF	DB Search
IYLRDPVQV	39.88	1101.62	9	88.9	9	2.5074	0.87	2.4	551.818	2	56.7079	808000	27595	DDA_5000_Fx2.raw	3	3	P29144|TPP2_HUMAN			5 10 5 0 4 9 9 10 5	IYLRDPVQV	DB Search
IYLSC(+119.00)IVLF	20.42	1188.59	9	77.8	9	-2.9055	0.69	0.1	595.303	2	98.4166	112000	48453	DDA_5000_Fx3.raw	1	1	Q9Y666|S12A7_HUMAN	Cysteinylation	C5:Cysteinylation:1000.00	0 0 15 7 7 22 28 37 5	IYLSC(+119.00)IVLF	DB Search
IYLSGLHSW	34.88	1074.55	9	55.6	9	-2.9645	0.8	1.3	538.283	2	64.6345	1750000	31532	DDA_5000_Fx2.raw	2	2	P50416|CPT1A_HUMAN			5 13 15 3 1 1 2 1 1	IYLSGLHSW	DB Search
IYLSKPTHW	42.21	1143.61	9	100	9	-1.8997	0.71	0.3	382.21	3	42.2742	1840000	20336	DDA_5000_Fx2.raw	4	4	P30876|RPB2_HUMAN			5 20 35 16 16 3 3 6 5	IYLSKPTHW	DB Search
IYLTFPVAM(+15.99)	44.48	1069.55	9	77.8	9	-2.4658	0.92	0	535.783	2	84.5183	3330000	41538	DDA_5000_Fx2.raw	12	12	P0DJ07|PT100_HUMAN	Oxidation (M)	M9:Oxidation (M):1000.00	0 0 6 6 17 6 6 93 5	IYLTFPVAM(+15.99)	DB Search
IYLTFPVAM(+15.99)F	44.5	1216.62	10	80	10	-12.6454	0.89	3.8	609.32	2	100.196	1130000	49367	DDA_5000_Fx2.raw	5	5	P0DJ07|PT100_HUMAN	Oxidation (M)	M9:Oxidation (M):1000.00	0 0 9 6 17 6 4 26 22 5	IYLTFPVAM(+15.99)F	DB Search
IYLTHSQGF	29.98	1064.53	9	66.7	9	0.1026	0.78	0.9	533.272	2	47.0418		22727	DDA_5000_Fx2.raw	0	0	Q99996|AKAP9_HUMAN			5 54 27 27 0 0 0 18 5	IYLTHSQGF	DB Search
IYLVSIPEL	28.64	1045.61	9	77.8	9	-13.8018	0.82	1.5	523.811	2	95.9768	80700	47135	DDA_5000_Fx2.raw	1	1	Q9Y487|VPP2_HUMAN			0 0 32 4 5 5 8 8 5	IYLVSIPEL	DB Search
IYM(+15.99)ADNANYF	33.91	1236.51	10	40	10	1.9716	0.71	1.5	619.264	2	63.1464	35800	30571	DDA_5000_Fx1.raw	1	1	Q8IZQ1|WDFY3_HUMAN	Oxidation (M)	M3:Oxidation (M):1000.00	0 0 9 0 0 0 13 0 12 5	IYM(+15.99)ADNANYF	DB Search
IYM(+15.99)DTLNIF	39.7	1144.55	9	77.8	9	-0.178	0.77	1	573.282	2	86.7367	8330000	42910	DDA_5000_Fx2.raw	9	9	Q9H3K2|GHITM_HUMAN	Oxidation (M)	M3:Oxidation (M):1000.00	0 0 5 5 10 12 7 8 5	IYM(+15.99)DTLNIF	DB Search
IYM(+15.99)EDGLIKQI	42.78	1337.69	11	90.9	11	-5.7269	0.85	1.3	669.853	2	59.2986	120000	28611	DDA_5000_Fx1.raw	1	1	Q16555|DPYL2_HUMAN:Q14195|DPYL3_HUMAN	Oxidation (M)	M3:Oxidation (M):1000.00	5 32 31 15 15 0 25 18 30 9 5	IYM(+15.99)EDGLIKQI	DB Search
IYM(+15.99)NLASHI	44.47	1076.53	9	100	9	0.705	0.7	0.6	539.274	2	47.2369	599000	22805	DDA_5000_Fx2.raw	2	2	Q8WXI9|P66B_HUMAN	Oxidation (M)	M3:Oxidation (M):1000.00	5 86 66 26 26 35 35 5 5	IYM(+15.99)NLASHI	DB Search
IYM(+15.99)PM(+15.99)IPEL	29.75	1137.55	9	77.8	9	4.2648	0.8	0	569.78	2	78.9554	527000	38891	DDA_5000_Fx2.raw	1	1	Q9NR19|ACSA_HUMAN	Oxidation (M);Oxidation (M)	M3:Oxidation (M):1000.00;M5:Oxidation (M):1000.00	0 0 20 4 4 32 4 4 5	IYM(+15.99)PM(+15.99)IPEL	DB Search
IYM(+15.99)VFPRLF	44.14	1200.64	9	100	9	-5.732	0.85	0.8	601.326	2	81.9728	158000	40242	DDA_5000_Fx2.raw	1	1	O14972|VP26C_HUMAN	Oxidation (M)	M3:Oxidation (M):1000.00	5 10 55 75 50 5 3 3 5	IYM(+15.99)VFPRLF	DB Search
IYMDTLNIF	25.6	1128.55	9	22.2	9	-8.1473	0.5	0.8	565.284	2	96.1863	60500	47299	DDA_5000_Fx2.raw	1	1	Q9H3K2|GHITM_HUMAN			0 0 0 0 0 0 0 12 5	IYMDTLNIF	DB Search
IYN(+0.98)GDM(+15.99)EKI	32.97	1098.49	9	100	9	4.937	0.7	0.4	550.253	2	35.9926	289000	16986	DDA_5000_Fx1.raw	2	2	Q12983|BNIP3_HUMAN	Deamidation (NQ);Oxidation (M)	N3:Deamidation (NQ):1000.00;M6:Oxidation (M):1000.00	5 56 15 4 4 4 4 2 4	IYN(+0.98)GDM(+15.99)EKI	DB Search
IYNFPIHAF	41.21	1120.57	9	100	9	-1.942	0.83	4.7	561.295	2	73.1222	1140000	35971	DDA_5000_Fx3.raw	2	2	Q9BXY0|MAK16_HUMAN			5 21 20 20 3 3 3 3 4	IYNFPIHAF	DB Search
IYNFVESKL	37.36	1111.59	9	100	9	-0.821	0.84	0.8	556.803	2	60.3901	58800	29443	DDA_5000_Fx2.raw	1	1	Q13415|ORC1_HUMAN			5 28 22 19 16 16 11 11 5	IYNFVESKL	DB Search
IYNGDM(+15.99)EKI	33.24	1097.51	9	100	9	0.2091	0.82	1	549.761	2	31.6383	301000	14821	DDA_5000_Fx1.raw	1	1	Q12983|BNIP3_HUMAN	Oxidation (M)	M6:Oxidation (M):1000.00	5 67 27 6 6 4 4 3 3	IYNGDM(+15.99)EKI	DB Search
IYNGETLVF	31.8	1054.53	9	44.4	9	-1.3899	0.77	-1	1055.54	1	77.4339	849000	38044	DDA_5000_Fx2.raw	3	3	Q9UHG3|PCYOX_HUMAN			0 0 30 17 17 27 0 0 0	IYNGETLVF	DB Search
IYNHITTRV	35.08	1115.61	9	77.8	9	-1.1574	0.66	-0.4	558.811	2	28.8675	167000	13707	DDA_5000_Fx2.raw	2	2	P35611|ADDA_HUMAN			5 50 84 56 38 4 0 0 5	IYNHITTRV	DB Search
IYNKVTPTF	41.4	1081.58	9	100	9	0.6345	0.78	0.8	541.798	2	47.1867	169000	23111	DDA_5000_Fx3.raw	1	1	Q7Z699|SPRE1_HUMAN			5 46 12 8 11 37 22 22 5	IYNKVTPTF	DB Search
IYNKYWPLF	42.8	1242.64	9	100	9	-6.3561	0.77	-1.2	622.328	2	80.531	277000	39517	DDA_5000_Fx2.raw	1	1	O95214|LERL1_HUMAN			5 13 9 9 11 23 16 16 5	IYNKYWPLF	DB Search
IYNPTTGEF	40.79	1040.48	9	77.8	9	4.257	0.94	-1.3	1041.49	1	62.1025	808000	30090	DDA_5000_Fx1.raw	2	2	P54709|AT1B3_HUMAN			0 0 20 5 5 5 5 2 4	IYNPTTGEF	DB Search
IYNQVKQII	44.57	1117.65	9	100	9	-1.6769	0.86	1.1	559.833	2	49.8658	291000	24111	DDA_5000_Fx2.raw	2	2	Q12959|DLG1_HUMAN			5 13 5 5 21 10 10 12 5	IYNQVKQII	DB Search
IYNQVNVVL	31.92	1060.59	9	77.8	9	2.0645	0.64	0.1	531.303	2	69.8027	387000	34245	DDA_5000_Fx2.raw	1	1	Q9NUQ9|CYRIB_HUMAN			0 0 10 10 49 49 78 54 5	IYNQVNVVL	DB Search
IYNRSQPVL	39.88	1088.6	9	77.8	9	0.7897	0.9	0.6	545.307	2	37.2163	449000	17852	DDA_5000_Fx2.raw	2	2	Q9ULC5|ACSL5_HUMAN			5 16 0 0 2 5 2 2 5	IYNRSQPVL	DB Search
IYNWFTRM(+15.99)F	36.71	1292.6	9	100	9	-2.6895	0.81	-0.6	647.308	2	75.3662	113000	36958	DDA_5000_Fx2.raw	1	1	Q8IVH2|FOXP4_HUMAN:Q9H334|FOXP1_HUMAN	Oxidation (M)	M8:Oxidation (M):1000.00	5 15 34 34 22 6 2 2 5	IYNWFTRM(+15.99)F	DB Search
IYNWILEHF	41.9	1233.62	9	100	9	-2.4112	0.86	2.7	617.818	2	85.3815	142000	41914	DDA_5000_Fx2.raw	1	1	O00409|FOXN3_HUMAN			5 21 30 30 33 23 23 7 5	IYNWILEHF	DB Search
IYNYPEQLF	21.19	1185.57	9	44.4	9	0.8838	0.61	1.4	593.793	2	81.1249	99700	39445	DDA_5000_Fx1.raw	1	1	P78371|TCPB_HUMAN			0 0 3 5 0 0 0 4 5	IYNYPEQLF	DB Search
IYPATIASI	34.94	947.533	9	100	9	-0.6143	0.88	0.1	948.54	1	71.7489	62500	35153	DDA_5000_Fx2.raw	1	1	Q16637|SMN_HUMAN			5 6 8 8 8 10 6 5 5	IYPATIASI	DB Search
IYPDSFTVL	23.5	1053.54	9	77.8	9	-2.3874	0.84	2.3	1054.55	1	84.7076	3450000	41266	DDA_5000_Fx1.raw	3	3	Q9H446|RWDD1_HUMAN			5 8 0 0 2 2 5 5 5	IYPDSFTVL	DB Search
IYPELQIERF	41.47	1306.69	10	60	10	-2.4203	0.82	0.8	654.354	2	69.8292	2120000	34242	DDA_5000_Fx2.raw	3	3	Q7Z5R6|AB1IP_HUMAN			1 1 20 20 14 7 3 2 1 1	IYPELQIERF	DB Search
IYPEVVHM(+15.99)F	43.4	1149.55	9	100	9	4.1409	0.66	-1.7	575.783	2	58.7309	12200000	28565	DDA_5000_Fx2.raw	5	5	Q13362|2A5G_HUMAN	Oxidation (M)	M8:Oxidation (M):1000.00	3 3 16 14 7 7 12 12 5	IYPEVVHM(+15.99)F	DB Search
IYPEVVHMF	42.69	1133.56	9	77.8	9	-1.6312	0.73	0.7	567.787	2	70.6751	404000	34576	DDA_5000_Fx2.raw	1	1	Q13362|2A5G_HUMAN			0 0 16 14 10 10 8 8 5	IYPEVVHMF	DB Search
IYPGTFRHL	26.72	1102.59	9	22.2	9	-2.4057	0.44	0.2	368.538	3	40.6799	87800	19584	DDA_5000_Fx2.raw	1	1	Q86UN3|R4RL2_HUMAN			0 0 10 3 1 0 0 1 1	IYPGTFRHL	DB Search
IYPHGLVLL	41.74	1023.61	9	88.9	9	-6.9079	0.85	3.9	512.815	2	70.7696	2590000	34868	DDA_5000_Fx3.raw	3	3	P52788|SPSY_HUMAN			4 4 6 0 5 19 53 28 5	IYPHGLVLL	DB Search
IYPKLLDNF	35.45	1121.61	9	100	9	-2.2587	0.94	5.8	561.817	2	70.0666	190000	34309	DDA_5000_Fx2.raw	1	1	Q9NVV5|AIG1_HUMAN			5 5 7 3 2 2 2 4 5	IYPKLLDNF	DB Search
IYPLLGATL	32.84	959.569	9	100	9	-3.8868	0.87	-0.3	960.576	1	88.8412	186000	43852	DDA_5000_Fx3.raw	1	1	Q86W50|MET16_HUMAN			5 8 38 35 10 7 7 7 5	IYPLLGATL	DB Search
IYPN(+0.98)ASLLI	34.39	1003.56	9	77.8	9	0.9566	0.76	0.3	1004.57	1	88.0377	671000	43239	DDA_5000_Fx2.raw	1	1	P06731|CEAM5_HUMAN:P13688|CEAM1_HUMAN:P40199|CEAM6_HUMAN	Deamidation (NQ)	N4:Deamidation (NQ):1000.00	5 6 0 0 2 8 30 8 5	IYPN(+0.98)ASLLI	DB Search
IYPPINVLPSL	29.82	1224.71	11	45.5	11	-5.88	0.86	0.7	613.364	2	95.4835	1030000	47247	DDA_5000_Fx3.raw	4	4	P21281|VATB2_HUMAN:P15313|VATB1_HUMAN			0 0 0 0 1 1 8 7 13 7 5	IYPPINVLPSL	DB Search
IYPPKLHQF	44.76	1141.63	9	77.8	9	-2.3443	0.37	-0.3	381.55	3	41.8296	5220000	19997	DDA_5000_Fx2.raw	5	5	P24864|CCNE1_HUMAN			0 0 86 7 6 6 5 5 5	IYPPKLHQF	DB Search
IYPQVLHSL	43.56	1068.6	9	77.8	9	-1.7432	0.73	-0.2	535.306	2	60.1323	7000000	29234	DDA_5000_Fx2.raw	3	3	Q63HN8|RN213_HUMAN			5 5 8 8 7 7 6 1 1	IYPQVLHSL	DB Search
IYPRTQLPTW	32.15	1273.68	10	20	10	-0.938	0.81	1.8	637.849	2	62.1814	198000	30513	DDA_5000_Fx3.raw	1	1	Q6NYC1|JMJD6_HUMAN			0 0 0 0 0 0 2 1 1 2	IYPRTQLPTW	DB Search
IYPSIFHVL	32.83	1087.61	9	55.6	9	-7.7016	0.7	7.1	544.814	2	78.275	376000	38658	DDA_5000_Fx3.raw	2	2	Q8NBW4|S38A9_HUMAN			0 0 30 0 0 9 4 3 3	IYPSIFHVL	DB Search
IYPTTYVQF	33.96	1130.56	9	55.6	9	1.3747	0.79	0.1	1131.57	1	76.36	4040000	37431	DDA_5000_Fx2.raw	2	2	Q96S97|MYADM_HUMAN			5 8 3 0 0 18 13 0 0	IYPTTYVQF	DB Search
IYPTYHTAF	35.84	1111.53	9	77.8	9	1.3449	0.74	-0.3	556.774	2	51.4425	46700	24927	DDA_5000_Fx2.raw	1	1	Q9UQQ1|NALDL_HUMAN			5 6 12 7 7 0 0 4 5	IYPTYHTAF	DB Search
IYPVDLGDKF	44.32	1165.6	10	60	10	0.4884	0.88	0.9	583.809	2	67.1613	116000	32852	DDA_5000_Fx2.raw	1	1	P52434|RPAB3_HUMAN			0 0 8 8 13 7 0 0 9 5	IYPVDLGDKF	DB Search
IYPVNAISF	32.15	1022.54	9	44.4	9	4.2188	0.7	3.5	512.281	2	82.0401	115000	40388	DDA_5000_Fx3.raw	1	1	O43684|BUB3_HUMAN			0 0 4 0 0 10 0 93 5	IYPVNAISF	DB Search
IYPYIRTLL	25.5	1150.67	9	66.7	9	-4.6876	0.91	4.5	576.347	2	73.1222	504000	36033	DDA_5000_Fx3.raw	1	1	Q8N3P4|VPS8_HUMAN			4 4 27 16 4 0 0 0 2	IYPYIRTLL	DB Search
IYPYLLPFI	22.7	1137.65	9	55.6	9	2.0617	0.42	0.5	1138.66	1	110.139	12900	54215	DDA_5000_Fx2.raw	1	1	O94822|LTN1_HUMAN			0 0 11 16 16 8 6 0 0	IYPYLLPFI	DB Search
IYPYVIQEL	24.89	1136.61	9	55.6	9	-3.6755	0.9	7.3	1137.63	1	84.7419	17100	41292	DDA_5000_Fx1.raw	1	1	P20674|COX5A_HUMAN			0 0 10 7 7 6 0 0 4	IYPYVIQEL	DB Search
IYQDSFEQRF	35.06	1331.61	10	80	10	2.1879	0.8	2.5	666.816	2	53.8264	146000	26129	DDA_5000_Fx2.raw	2	2	Q13620|CUL4B_HUMAN			5 31 73 46 18 16 13 5 0 0	IYQDSFEQRF	DB Search
IYQDVTLKW	44.09	1164.62	9	100	9	-1.2504	0.8	2.1	583.317	2	64.1914	1620000	31298	DDA_5000_Fx2.raw	2	2	Q3SYG4|PTHB1_HUMAN			5 45 32 17 17 11 11 12 5	IYQDVTLKW	DB Search
IYQEVWNLF	36.11	1210.6	9	77.8	9	-1.1677	0.67	0.4	606.309	2	99.6336	435000	49077	DDA_5000_Fx3.raw	3	3	P42356|PI4KA_HUMAN			0 0 9 32 34 24 24 36 5	IYQEVWNLF	DB Search
IYQFHSQFF	44.69	1215.57	9	100	9	0.7021	0.77	0.6	608.793	2	68.0225	452000	33287	DDA_5000_Fx2.raw	2	2	Q7Z6J4|FGD2_HUMAN			5 9 7 7 2 6 6 10 5	IYQFHSQFF	DB Search
IYQFIM(+15.99)DRF	39.27	1247.6	9	100	9	-0.5189	0.85	-0.3	624.808	2	66.5112	11000000	32468	DDA_5000_Fx2.raw	6	6	Q12952|FOXL1_HUMAN:Q99958|FOXC2_HUMAN:Q12948|FOXC1_HUMAN	Oxidation (M)	M6:Oxidation (M):1000.00	5 27 72 49 31 11 11 4 4	IYQFIM(+15.99)DRF	DB Search
IYQFIMDRF	37.79	1231.61	9	100	9	-4.7573	0.83	-0.5	616.81	2	75.0778	888000	36783	DDA_5000_Fx2.raw	2	2	Q12952|FOXL1_HUMAN:Q99958|FOXC2_HUMAN:Q12948|FOXC1_HUMAN			5 37 88 56 36 9 9 5 5	IYQFIMDRF	DB Search
IYQFIVQRI	41.4	1178.68	9	100	9	-4.1353	0.83	0.8	590.348	2	67.2912	149000	32901	DDA_5000_Fx2.raw	2	2	Q7Z2H8|S36A1_HUMAN			5 34 94 45 41 17 5 4 4	IYQFIVQRI	DB Search
IYQFLQSRF	35.99	1200.63	9	100	9	-0.5262	0.79	-0.4	601.322	2	67.0031	108000	32772	DDA_5000_Fx2.raw	1	1	Q12946|FOXF1_HUMAN			5 48 99 49 26 11 3 3 5	IYQFLQSRF	DB Search
IYQGGIFEL	34.82	1038.54	9	77.8	9	-1.6065	0.89	-0.1	1039.55	1	85.9598	698000	42240	DDA_5000_Fx2.raw	2	2	P50591|TNF10_HUMAN			0 0 33 13 13 31 10 7 5	IYQGGIFEL	DB Search
IYQGRLWAF	44.05	1152.61	9	11.1	9	-3.8567	0.85	-0.7	1153.61	1	70.5391	30200000	34552	DDA_5000_Fx2.raw	6	6	P59665|DEF1_HUMAN:P59666|DEF3_HUMAN			0 0 0 0 0 1 1 1 2	IYQGRLWAF	DB Search
IYQKAFDLI	44.69	1109.61	9	100	9	-5.7595	0.78	-1.1	555.813	2	65.9149	5980000	32158	DDA_5000_Fx2.raw	3	3	P52294|IMA5_HUMAN:O60684|IMA7_HUMAN:O15131|IMA6_HUMAN			5 27 27 6 6 13 13 14 5	IYQKAFDLI	DB Search
IYQKAFEHL	43.59	1147.6	9	100	9	-1.3065	0.51	-0.2	574.808	2	38.1632	5730000	18279	DDA_5000_Fx2.raw	6	6	Q96RK4|BBS4_HUMAN			5 30 30 36 12 8 8 10 5	IYQKAFEHL	DB Search
IYQKPFQTL	39.12	1136.62	9	55.6	9	-0.8883	0.58	0.1	569.319	2	49.3417	105000	23878	DDA_5000_Fx2.raw	2	2	Q8NHH9|ATLA2_HUMAN			4 3 3 7 0 0 0 0 4	IYQKPFQTL	DB Search
IYQKYIARF	44.27	1200.67	9	77.8	9	-1.2915	0.72	0.9	601.341	2	42.2216	5760000	20317	DDA_5000_Fx2.raw	4	4	Q86V15|CASZ1_HUMAN			5 71 96 89 23 14 4 1 1	IYQKYIARF	DB Search
IYQLDTASI	20.71	1022.53	9	22.2	9	-0.4169	0.92	2.5	1023.54	1	68.225	32700	33125	DDA_5000_Fx1.raw	1	1	Q9NWT1|PK1IP_HUMAN			0 0 35 10 0 0 0 0 0	IYQLDTASI	DB Search
IYQNQFVQM(+15.99)	35.24	1185.55	9	77.8	9	6.1623	0.91	0.8	593.782	2	50.3346	493000	24113	DDA_5000_Fx1.raw	2	2	P16671|CD36_HUMAN	Oxidation (M)	M9:Oxidation (M):1000.00	0 0 11 12 12 11 10 53 5	IYQNQFVQM(+15.99)	DB Search
IYQQNHM(+15.99)VL	25.24	1160.56	9	55.6	9	0.5736	0.61	0.7	581.29	2	34.1018	165000	16056	DDA_5000_Fx1.raw	1	1	Q9UKT9|IKZF3_HUMAN	Oxidation (M)	M7:Oxidation (M):1000.00	5 17 6 0 0 0 0 6 5	IYQQNHM(+15.99)VL	DB Search
IYQRDPLKL	42.33	1144.66	9	88.9	9	-4.6309	0.78	0.1	573.338	2	40.8092	47100000	19658	DDA_5000_Fx2.raw	6	6	P42226|STAT6_HUMAN			5 21 4 1 5 24 24 9 5	IYQRDPLKL	DB Search
IYQRHVYNL	37.31	1204.64	9	88.9	9	-0.4766	0.76	1.3	603.326	2	31.6509	1740000	15060	DDA_5000_Fx2.raw	5	5	Q96SK2|TM209_HUMAN			5 35 10 0 12 66 18 6 5	IYQRHVYNL	DB Search
IYQWIC(+119.00)DNF	43.67	1319.53	9	77.8	9	-2.2638	0.7	-0.9	660.772	2	80.4784	2790000	39556	DDA_5000_Fx2.raw	3	3	Q9UPW0|FOXJ3_HUMAN	Cysteinylation	C6:Cysteinylation:1000.00	0 0 30 22 7 4 4 9 5	IYQWIC(+119.00)DNF	DB Search
IYQWVRDEL	39.4	1220.62	9	66.7	9	0.7147	0.83	0.3	611.317	2	63.5398	455000	30978	DDA_5000_Fx2.raw	1	1	Q01826|SATB1_HUMAN			5 48 92 27 15 0 1 1 5	IYQWVRDEL	DB Search
IYQY(+79.97)IQSRF	25.71	1296.59	9	100	9	34.2146	0.66	0.1	649.303	2	60.18	2270000	29244	DDA_5000_Fx2.raw	2	2	Q13627|DYR1A_HUMAN:Q9Y463|DYR1B_HUMAN	Phosphorylation (STY)	Y4:Phosphorylation (STY):33.51	5 52 81 36 31 21 6 3 3	IYQY(+79.97)IQSRF	DB Search
IYQYIQSRF	39.26	1216.62	9	100	9	2.0201	0.81	0.3	609.319	2	55.0846	1680000	26711	DDA_5000_Fx2.raw	2	2	Q13627|DYR1A_HUMAN:Q9Y463|DYR1B_HUMAN			5 37 93 44 28 12 3 2 2	IYQYIQSRF	DB Search
IYRAQLELF	35.18	1151.63	9	66.7	9	-4.6121	0.82	1.6	576.825	2	67.8647	640000	33258	DDA_5000_Fx2.raw	5	5	Q8IXS8|HYCC2_HUMAN			5 13 1 0 0 12 12 17 5	IYRAQLELF	DB Search
IYSAERFLI	35.17	1110.61	9	77.8	9	-5.8294	0.85	6.1	556.314	2	66.5906	417000	32543	DDA_5000_Fx2.raw	2	2	Q16881|TRXR1_HUMAN			5 37 11 5 4 1 1 4 5	IYSAERFLI	DB Search
[truncated: 3,882 more rows]

## Sheet: DDA_500uL
Supplementary Table 2.2. Peaks Output file for 500uL DDA volume group.
Peptide	-10LgP	Mass	Tag Length	CAA (%)	Length	Delta RT	MS2 Correlation	ppm	m/z	z	RT	Area DDA_500_1	Area DDA_500_2	Area DDA_500_3	Area BLANK_DDA	Area NC_DDA	Scan	Source File	#Feature	#Feature DDA_500_1	#Feature DDA_500_2	#Feature DDA_500_3	#Feature BLANK_DDA	#Feature NC_DDA	Accession	PTM	AScore	Positional Confidence	tag(>=0.0%)	Found By
A(+42.01)LPAKFT	25.63	788.443	7	28.6	7	-3.3184	0.18	-0.2	395.229	2	58.016		15500				26762	DDA_500_2.raw	1	0	1	0	0	0	Q5VST9|OBSCN_HUMAN	Acetylation (N-term)	A1:Acetylation (N-term):1000.00	0 0 0 31 0 0 5	A(+42.01)LPAKFT	DB Search
AAAAVGGAL	28.99	699.391	9	33.3	9	-0.1048	0.86	1.2	700.4	1	42.5085	15500					20296	DDA_500_1.raw	1	1	0	0	0	0	Q9H2X8|I27L2_HUMAN			0 0 8 44 20 0 0 0 0	AAAAVGGAL	DB Search
AAFPGASLY	39.66	895.444	9	33.3	9	2.0641	0.94	-0.9	896.45	1	69.6851	96900	79000	109000			32557	DDA_500_3.raw	3	1	1	1	0	0	Q15038|DAZP2_HUMAN			0 0 14 0 0 6 5 0 0	AAFPGASLY	DB Search
AAPAYSRAL	27.38	918.492	9	33.3	9	0.2619	0.65	0.9	460.254	2	33.8962	19600		22500			16046	DDA_500_1.raw	2	1	0	1	0	0	P04792|HSPB1_HUMAN			0 0 72 60 10 0 0 0 0	AAPAYSRAL	DB Search
AAPLGTTL	38.65	742.423	8	37.5	8	-2.7793	0.93	3.2	743.432	1	54.9977	50900	22200	32500			25337	DDA_500_3.raw	3	1	1	1	0	0	Q6VMQ6|MCAF1_HUMAN			0 0 0 4 4 9 0 0	AAPLGTTL	DB Search
AAVPSGASTGIYEALELR	43.68	1803.94	18	77.8	18	-2.5797	0.66	0.6	902.976	2	71.5888	57900					34533	DDA_500_1.raw	1	1	0	0	0	0	P09104|ENOG_HUMAN:P06733|ENOA_HUMAN:P13929|ENOB_HUMAN			0 0 5 32 12 0 0 16 16 7 7 8 7 4 3 3 3 3	AAVPSGASTGIYEALELR	DB Search
ADLINNLGTIAK	35.04	1241.7	12	58.3	12	-3.9275	0.86	1.2	621.857	2	61.2508	38800					29448	DDA_500_1.raw	1	1	0	0	0	0	P07900|HS90A_HUMAN:Q14568|HS902_HUMAN:P08238|HS90B_HUMAN:Q58FF8|H90B2_HUMAN			0 0 8 38 18 11 11 0 0 0 5 5	ADLINNLGTIAK	DB Search
ADS(+79.97)GEGDFLAEGGGVR	43.68	1615.65	16	75	16	10.6589	0.86	0.6	808.833	2	61.0629	100000	31800	85100		58100	29338	DDA_500_1.raw	4	1	1	1	0	1	P02671|FIBA_HUMAN	Phosphorylation (STY)	S3:Phosphorylation (STY):1000.00	0 0 7 10 17 19 19 41 41 34 33 4 3 0 0 5	ADS(+79.97)GEGDFLAEGGGVR	DB Search
ADSGEGDFLAEGGGVR	43.68	1535.69	16	75	16	2.2376	0.85	1.5	768.851	2	50.6193	187000	87300	192000		88000	24203	DDA_500_1.raw	4	1	1	1	0	1	P02671|FIBA_HUMAN			0 0 11 18 18 26 26 49 50 30 29 3 2 0 0 4	ADSGEGDFLAEGGGVR	DB Search
ADSGEGDFLAEGGGVRGPR	43.37	1845.86	19	47.4	19	1.2617	0.09	0.2	616.294	3	44.4432	101000	21000				21189	DDA_500_1.raw	2	1	1	0	0	0	P02671|FIBA_HUMAN			5 13 50 28 28 17 17 21 20 0 0 0 0 0 0 0 0 0 0	ADSGEGDFLAEGGGVRGPR	DB Search
AIM(+15.99)DLLLRL	29.18	1072.63	9	55.6	9	-6.3674	0.74	2.3	537.324	2	83.0243	9020					40111	DDA_500_1.raw	1	1	0	0	0	0	Q5H9R7|PP6R3_HUMAN:Q9UPN7|PP6R1_HUMAN	Oxidation (M)	M3:Oxidation (M):1000.00	0 0 59 25 25 15 0 0 5	AIM(+15.99)DLLLRL	DB Search
AIVDKVPSV	43.41	926.544	9	77.8	9	-0.6482	0.9	0.6	464.279	2	47.4417	344000	181000	304000			22616	DDA_500_1.raw	3	1	1	1	0	0	Q9Y678|COPG1_HUMAN			0 0 15 3 3 7 4 4 4	AIVDKVPSV	DB Search
ALADGVQKV	40.66	899.508	9	55.6	9	0.2335	0.92	1.8	450.762	2	33.2298	378000	160000	279000			14584	DDA_500_2.raw	3	1	1	1	0	0	O14791|APOL1_HUMAN			4 4 23 23 0 0 7 1 1	ALADGVQKV	DB Search
ALADNLLRV	39.99	983.576	9	55.6	9	-2.3298	0.86	-0.4	492.795	2	64.979	47500					31289	DDA_500_1.raw	1	1	0	0	0	0	P16444|DPEP1_HUMAN			0 0 39 24 5 5 5 0 0	ALADNLLRV	DB Search
ALAEEVEQV	32.72	986.492	9	66.7	9	2.1618	0.82	1.8	494.254	2	54.6404	141000					26155	DDA_500_1.raw	1	1	0	0	0	0	Q9BQE5|APOL2_HUMAN			0 0 18 17 17 28 0 18 5	ALAEEVEQV	DB Search
ALANGIEEV	33.33	914.471	9	55.6	9	-1.61	0.86	-0.3	915.478	1	55.1842	63300	29400	45200			25424	DDA_500_3.raw	3	1	1	1	0	0	O95236|APOL3_HUMAN			0 0 20 12 12 16 0 0 5	ALANGIEEV	DB Search
ALAPGLPTA	38.49	809.465	9	33.3	9	2.1174	0.94	2	810.474	1	60.401	62800	28300	55700			29017	DDA_500_1.raw	4	1	1	2	0	0	Q9UMX5|NENF_HUMAN			0 0 11 0 0 18 7 0 0	ALAPGLPTA	DB Search
ALAPQAAL	28.59	753.438	8	75	8	-0.627	0.82	2	754.447	1	52.8754		76700				24187	DDA_500_2.raw	1	0	1	0	0	0	Q96HA7|TONSL_HUMAN			0 0 25 7 7 30 10 5	ALAPQAAL	DB Search
ALASHLIEA	40.36	923.508	9	66.7	9	-2.8535	0.83	0.5	462.761	2	45.0541	405000	189000	344000			21548	DDA_500_1.raw	3	1	1	1	0	0	Q9NZN4|EHD2_HUMAN			0 0 3 3 0 17 15 9 5	ALASHLIEA	DB Search
ALATLIHQV	42.53	964.571	9	55.6	9	-3.7599	0.89	0.3	483.293	2	55.1643	111000	33600	75200			26460	DDA_500_1.raw	3	1	1	1	0	0	Q9UBW8|CSN7A_HUMAN			0 0 20 13 12 12 8 0 0	ALATLIHQV	DB Search
ALDGAIYC(+119.00)V	36.34	1042.45	9	33.3	9	-0.0813	0.54	0.9	522.231	2	64.0005	18600	11000	20400			30814	DDA_500_1.raw	3	1	1	1	0	0	O94819|KBTBB_HUMAN	Cysteinylation	C8:Cysteinylation:1000.00	0 0 0 0 0 0 21 8 5	ALDGAIYC(+119.00)V	DB Search
ALDSQVPKV	43.6	955.534	9	100	9	-0.5131	0.94	0	478.774	2	41.8614	327000	141000	251000			19900	DDA_500_1.raw	3	1	1	1	0	0	Q5JSP0|FGD3_HUMAN			4 4 20 3 3 10 10 2 2	ALDSQVPKV	DB Search
ALDVM(+15.99)VSTFHK	43.64	1262.63	11	72.7	11	-1.6548	0.74	-0.8	421.885	3	41.8439	55100					19925	DDA_500_1.raw	1	1	0	0	0	0	P26447|S10A4_HUMAN	Oxidation (M)	M5:Oxidation (M):1000.00	0 0 11 0 45 40 14 11 11 7 5	ALDVM(+15.99)VSTFHK	DB Search
ALEEQLQQIRAE	43.66	1426.74	12	58.3	12	1.3754	0.8	1.4	714.379	2	52.4438	40700					25117	DDA_500_1.raw	1	1	0	0	0	0	P13645|K1C10_HUMAN			0 0 16 18 18 23 11 7 7 0 0 0	ALEEQLQQIRAE	DB Search
ALFGALFLA	31.76	921.532	9	55.6	9	-1.2761	0.87	0.8	922.54	1	106.046	43700					51431	DDA_500_1.raw	1	1	0	0	0	0	P55058|PLTP_HUMAN			0 0 14 21 54 66 13 0 0	ALFGALFLA	DB Search
ALGSVVAV	35.69	714.428	8	50	8	0.1427	0.85	0.7	715.435	1	59.2375	42700	19300	31200			27335	DDA_500_2.raw	3	1	1	1	0	0	Q01780|EXOSX_HUMAN:Q9Y2E5|MA2B2_HUMAN			0 0 23 23 53 23 0 0	ALGSVVAV	DB Search
ALISNSHQL	38.43	981.524	9	77.8	9	-0.1271	0.82	1.5	491.77	2	37.3651	150000	48300	111000			17679	DDA_500_1.raw	3	1	1	1	0	0	O75444|MAF_HUMAN			0 0 69 13 10 10 3 2 2	ALISNSHQL	DB Search
ALLDKLYAL	42.53	1018.61	9	77.8	9	-2.6754	0.81	0	510.31	2	76.9147	180000		183000			37152	DDA_500_1.raw	2	1	0	1	0	0	Q9NV31|IMP3_HUMAN			0 0 22 4 2 3 5 7 5	ALLDKLYAL	DB Search
ALLDRIVSV	43.02	984.597	9	66.7	9	-5.1562	0.8	0.9	493.306	2	68.3069	51300	23100	53100			32924	DDA_500_1.raw	3	1	1	1	0	0	Q92621|NU205_HUMAN			0 0 21 7 0 11 11 11 5	ALLDRIVSV	DB Search
ALLDSAHLL	33.63	951.539	9	44.4	9	-4.9226	0.9	0.3	476.777	2	68.3336	20900		21800			32957	DDA_500_1.raw	2	1	0	1	0	0	O14617|AP3D1_HUMAN			0 0 33 11 7 7 0 0 0	ALLDSAHLL	DB Search
ALM(+15.99)ADM(+15.99)VYV	38.51	1043.47	9	55.6	9	2.8157	0.74	1.1	522.741	2	60.0947	21700	36800	67900			27860	DDA_500_3.raw	5	1	2	2	0	0	O75643|U520_HUMAN	Oxidation (M);Oxidation (M)	M3:Oxidation (M):1000.00;M6:Oxidation (M):1000.00	0 0 6 0 0 12 6 11 5	ALM(+15.99)ADM(+15.99)VYV	DB Search
ALM(+15.99)DEILM(+15.99)L	30.15	1079.52	9	55.6	9	-0.9318	0.78	0.6	540.77	2	84.0036	87500		42700			40652	DDA_500_1.raw	3	2	0	1	0	0	Q8NF91|SYNE1_HUMAN	Oxidation (M);Oxidation (M)	M3:Oxidation (M):1000.00;M8:Oxidation (M):1000.00	0 0 29 0 0 85 37 40 5	ALM(+15.99)DEILM(+15.99)L	DB Search
ALM(+15.99)DEVVKA	43.61	990.506	9	77.8	9	-0.3298	0.85	-0.6	496.26	2	36.938	58400	32200	50400			17510	DDA_500_1.raw	6	2	2	2	0	0	P00558|PGK1_HUMAN	Oxidation (M)	M3:Oxidation (M):1000.00	3 3 25 5 5 5 13 0 0	ALM(+15.99)DEVVKA	DB Search
ALM(+15.99)DLLLRL	29.18	1072.63	9	55.6	9	-9.5146	0.7	2.3	537.324	2	83.0243	9020					40111	DDA_500_1.raw	1	1	0	0	0	0	O75170|PP6R2_HUMAN	Oxidation (M)	M3:Oxidation (M):1000.00	0 0 59 25 25 15 0 0 5	ALM(+15.99)DLLLRL	DB Search
ALM(+15.99)PVLNQV	42.33	999.542	9	33.3	9	-2.6236	0.83	-1.2	500.778	2	61.9349	111000	51800	129000			29773	DDA_500_1.raw	4	1	1	2	0	0	Q5RKV6|EXOS6_HUMAN	Oxidation (M)	M3:Oxidation (M):1000.00	0 0 40 0 0 29 0 0 5	ALM(+15.99)PVLNQV	DB Search
ALNDHHVYL	43.49	1080.54	9	77.8	9	-1.3461	0.77	0.6	541.275	2	36.281	1060000	554000	1050000			17146	DDA_500_1.raw	6	2	2	2	0	0	P05062|ALDOB_HUMAN			0 0 7 7 7 13 99 11 5	ALNDHHVYL	DB Search
ALNELLQHV	43.46	1035.57	9	55.6	9	-3.4032	0.9	0.6	518.793	2	62.8832	441000	110000	311000			30298	DDA_500_1.raw	3	1	1	1	0	0	Q9Y490|TLN1_HUMAN			0 0 18 18 28 14 14 0 0	ALNELLQHV	DB Search
ALPAPIEK	37.25	837.496	8	50	8	-1.7733	0.73	0	419.755	2	35.5154	53300	19400				16775	DDA_500_1.raw	2	1	1	0	0	0	P01857|IGHG1_HUMAN:P01860|IGHG3_HUMAN:P0DOX5|IGG1_HUMAN			0 0 14 14 0 0 2 2	ALPAPIEK	DB Search
ALPSKLPTF	41.8	972.564	9	77.8	9	-5.7725	0.48	0.3	487.29	2	60.9837	705000	415000	604000			29348	DDA_500_1.raw	3	1	1	1	0	0	Q14258|TRI25_HUMAN			0 0 20 5 5 5 5 5 5	ALPSKLPTF	DB Search
ALQEM(+15.99)VHQV	42.68	1069.52	9	55.6	9	1.8502	0.77	-0.3	535.768	2	30.6409	210000	74500	102000			14402	DDA_500_1.raw	6	2	2	2	0	0	Q14511|CASL_HUMAN	Oxidation (M)	M5:Oxidation (M):1000.00	0 0 37 14 13 13 8 1 1	ALQEM(+15.99)VHQV	DB Search
ALRDVSEEL	42.54	1030.53	9	55.6	9	-0.8237	0.93	-0.3	516.272	2	45.5579	29900					21764	DDA_500_1.raw	1	1	0	0	0	0	P40222|TXLNA_HUMAN			0 0 0 0 11 12 21 90 5	ALRDVSEEL	DB Search
ALSDHHIYL	42.8	1067.54	9	55.6	9	-3.4907	0.81	0.3	534.777	2	42.746	800000	582000	404000			20483	DDA_500_1.raw	5	2	2	1	0	0	P04075|ALDOA_HUMAN			0 0 0 0 8 7 52 10 5	ALSDHHIYL	DB Search
ALSDLEITL	25.58	973.533	9	44.4	9	1.7478	0.77	1.9	974.542	1	86.343		35700	389000			41228	DDA_500_3.raw	2	0	1	1	0	0	Q96AC1|FERM2_HUMAN			0 0 14 14 44 44 0 0 0	ALSDLEITL	DB Search
ALSDSIHTV	34.75	941.482	9	22.2	9	1.8574	0.91	0.4	471.748	2	41.3351	38500		29500			19674	DDA_500_1.raw	2	1	0	1	0	0	Q9UKN5|PRDM4_HUMAN			0 0 8 8 0 0 0 0 0	ALSDSIHTV	DB Search
ALSEQILM(+15.99)V	37.45	1018.54	9	77.8	9	0.8089	0.87	1.8	510.277	2	72.0703	118000	49500	84000			33739	DDA_500_3.raw	3	1	1	1	0	0	P48552|NRIP1_HUMAN	Oxidation (M)	M8:Oxidation (M):1000.00	0 0 6 6 7 20 22 15 5	ALSEQILM(+15.99)V	DB Search
ALSNLEVKL	42.3	985.581	9	77.8	9	-4.7461	0.82	1.7	493.798	2	58.8112	586000	159000	389000			28205	DDA_500_1.raw	3	1	1	1	0	0	Q86UX7|URP2_HUMAN			0 0 7 7 9 9 17 6 5	ALSNLEVKL	DB Search
ALSSVYLLL	39.33	977.58	9	66.7	9	-7.4504	0.63	-0.5	489.797	2	90.9133	21500		83000			43041	DDA_500_3.raw	3	1	0	2	0	0	Q92508|PIEZ1_HUMAN			0 0 11 11 13 13 0 31 5	ALSSVYLLL	DB Search
ALTNAVAHV	35.49	894.492	9	33.3	9	-0.2957	0.81	1.6	448.254	2	37.3314	18700		15500			17723	DDA_500_1.raw	2	1	0	1	0	0	P69905|HBA_HUMAN			0 0 5 0 0 4 7 0 0	ALTNAVAHV	DB Search
AM(+15.99)GIM(+15.99)NSFVNDIFER	43.68	1774.8	15	86.7	15	-1.3498	0.79	4.3	888.412	2	74.1033	120000	59700	41800			35741	DDA_500_1.raw	3	1	1	1	0	0	P23527|H2B1O_HUMAN:Q99879|H2B1M_HUMAN:O60814|H2B1K_HUMAN:P58876|H2B1D_HUMAN:Q8N257|H2B3B_HUMAN:Q93079|H2B1H_HUMAN:P57053|H2BFS_HUMAN:P33778|H2B1B_HUMAN:P62807|H2B1C_HUMAN:Q99877|H2B1N_HUMAN:P06899|H2B1J_HUMAN:Q5QNW6|H2B2F_HUMAN:Q16778|H2B2E_HUMAN:Q99880|H2B1L_HUMAN	Oxidation (M);Oxidation (M)	M2:Oxidation (M):1000.00;M5:Oxidation (M):1000.00	0 0 42 16 71 68 68 48 48 15 15 29 9 9 5	AM(+15.99)GIM(+15.99)NSFVNDIFER	DB Search
APAIIYDC(+119.00)Y	38.79	1146.47	9	55.6	9	-0.1948	0.55	0.5	574.244	2	61.1396	18100	12800	21500			28284	DDA_500_2.raw	3	1	1	1	0	0	Q96K12|FACR2_HUMAN	Cysteinylation	C8:Cysteinylation:1000.00	0 0 32 25 0 0 19 40 5	APAIIYDC(+119.00)Y	DB Search
APAPIHNQF	32.65	993.503	9	33.3	9	-1.3231	0.79	3.7	497.761	2	34.9589		34100				15454	DDA_500_2.raw	1	0	1	0	0	0	Q15011|HERP1_HUMAN			0 0 16 2 2 0 0 0 0	APAPIHNQF	DB Search
APAPSTVHF	34.26	925.466	9	22.2	9	-2.0259	0.75	0.3	463.74	2	41.3142	41900	29400	45700			19646	DDA_500_1.raw	3	1	1	1	0	0	Q13118|KLF10_HUMAN			0 0 21 8 0 0 0 0 0	APAPSTVHF	DB Search
APAPVQPPM(+15.99)	30.04	922.458	9	11.1	9	4.8489	0.72	0.2	462.236	2	37.1218	27200	24100	19500			17607	DDA_500_1.raw	3	1	1	1	0	0	O14497|ARI1A_HUMAN	Oxidation (M)	M9:Oxidation (M):1000.00	0 0 0 0 0 0 8 0 0	APAPVQPPM(+15.99)	DB Search
APATSILEY	39.01	963.491	9	77.8	9	-1.3541	0.86	-0.2	964.498	1	66.1291	79800	47500	131000			30712	DDA_500_2.raw	4	1	1	2	0	0	Q96PU8|QKI_HUMAN			0 0 19 19 31 40 26 22 5	APATSILEY	DB Search
APEEHPVLL	43.62	1003.53	9	66.7	9	-3.6079	0.67	0.8	502.775	2	47.6015	303000	153000	267000			22784	DDA_500_1.raw	3	1	1	1	0	0	P60709|ACTB_HUMAN:A5A3E0|POTEF_HUMAN:P63261|ACTG_HUMAN			5 7 0 0 0 9 9 10 5	APEEHPVLL	DB Search
APLQEKVVF	33.74	1029.59	9	33.3	9	-4.9993	0.66	0.9	515.801	2	52.6301	36500		36900			25198	DDA_500_1.raw	2	1	0	1	0	0	Q96A54|PAQR1_HUMAN:Q86V24|PAQR2_HUMAN			0 0 0 17 0 0 0 11 5	APLQEKVVF	DB Search
APM(+15.99)SIVAVSY	31.28	1052.52	10	50	10	0.9732	0.69	-0.1	527.268	2	62.1192	51300		55300			29900	DDA_500_1.raw	2	1	0	1	0	0	P21462|FPR1_HUMAN	Oxidation (M)	M3:Oxidation (M):1000.00	0 0 0 0 11 13 21 0 85 5	APM(+15.99)SIVAVSY	DB Search
APSVVKISY	26.5	962.544	9	44.4	9	-1.2558	0.25	0.7	482.279	2	46.9096			38500			21386	DDA_500_3.raw	1	0	0	1	0	0	P51531|SMCA2_HUMAN			5 4 0 0 0 0 0 2 2	APSVVKISY	DB Search
APVEVTHNF	41.8	1012.5	9	77.8	9	-1.0706	0.53	-0.2	507.256	2	39.8023	53200	28600	48400			18914	DDA_500_1.raw	3	1	1	1	0	0	Q92900|RENT1_HUMAN			5 58 38 10 10 15 0 0 5	APVEVTHNF	DB Search
APVGGHILSY	43.6	1012.53	10	70	10	-0.4336	0.67	-0.1	507.274	2	47.5129	89600	67800				21669	DDA_500_3.raw	2	1	1	0	0	0	O00159|MYO1C_HUMAN			5 12 12 0 0 0 15 7 21 5	APVGGHILSY	DB Search
APWIESQDWAY	43.58	1364.6	11	54.5	11	4.5733	0.73	0.5	683.309	2	83.676	61500		98100			39463	DDA_500_3.raw	2	1	0	1	0	0	P40763|STAT3_HUMAN			0 0 7 16 16 0 0 8 0 22 5	APWIESQDWAY	DB Search
ARINTDFE	31.76	964.461	8	50	8	0.7141	0.46	0.4	483.238	2	35.4087	382000	93500	153000			16719	DDA_500_1.raw	3	1	1	1	0	0	Q13103|SPP24_HUMAN			0 0 1 1 7 8 14 5	ARINTDFE	DB Search
AWQDWPLTQVTF	38.09	1490.72	12	41.7	12	-5.6417	0.78	2.3	746.369	2	103.139	48600		23700			49972	DDA_500_1.raw	2	1	0	1	0	0	Q7L513|FCRLA_HUMAN			0 0 32 32 57 0 0 0 0 0 68 5	AWQDWPLTQVTF	DB Search
AYAENIALL	36.22	976.523	9	55.6	9	-3.2965	0.78	-0.2	977.53	1	75.3644	105000	159000	311000			35260	DDA_500_2.raw	5	1	2	2	0	0	Q99570|PI3R4_HUMAN			0 0 46 33 33 69 61 0 0	AYAENIALL	DB Search
AYAIIKEEL	40.49	1048.58	9	55.6	9	-3.5603	0.88	0.3	525.298	2	55.2206	1100000	439000	977000			26498	DDA_500_1.raw	3	1	1	1	0	0	Q6PL18|ATAD2_HUMAN			0 0 28 14 33 2 0 1 5	AYAIIKEEL	DB Search
AYAILLC(+119.00)TW	25.91	1171.54	9	77.8	9	-13.4897	0.73	0.8	586.778	2	88.2025	67700		62200			42688	DDA_500_1.raw	2	1	0	1	0	0	Q969R8|ITFG2_HUMAN	Cysteinylation	C7:Cysteinylation:1000.00	0 0 18 2 2 2 7 3 3	AYAILLC(+119.00)TW	DB Search
AYALLLQHL	43.31	1040.6	9	77.8	9	-6.4529	0.91	1.1	521.309	2	70.9822	71000		70400			33210	DDA_500_3.raw	2	1	0	1	0	0	Q9BXS9|S26A6_HUMAN			0 0 31 23 17 8 8 3 3	AYALLLQHL	DB Search
AYAPPPHVI	39.95	963.518	9	55.6	9	-2.763	0.85	0.5	482.766	2	43.063	78500	70000	97700			20516	DDA_500_1.raw	3	1	1	1	0	0	Q9BQE5|APOL2_HUMAN			0 0 5 31 6 5 0 0 2	AYAPPPHVI	DB Search
AYAPVLQDF	42.62	1022.51	9	66.7	9	3.4982	0.72	-1	512.26	2	78.1284	106000	59400	111000			37738	DDA_500_1.raw	3	1	1	1	0	0	P00451|FA8_HUMAN			0 0 16 7 7 7 0 35 5	AYAPVLQDF	DB Search
AYATHPFKF	41.84	1080.54	9	55.6	9	-3.7783	0.66	1.1	361.187	3	41.5766	254000	387000	335000			18816	DDA_500_3.raw	4	1	2	1	0	0	Q8NI08|NCOA7_HUMAN			0 0 0 0 14 4 4 13 5	AYATHPFKF	DB Search
AYDTVRWEF	41.69	1185.55	9	66.7	9	0.1706	0.85	0.7	593.78	2	67.8366			30400			31682	DDA_500_3.raw	1	0	0	1	0	0	Q9UHL4|DPP2_HUMAN			5 6 33 11 11 0 0 0 5	AYDTVRWEF	DB Search
AYEIIDQFF	33.82	1144.54	9	55.6	9	-8.1827	0.5	0.7	573.28	2	98.6953			35500			47837	DDA_500_1.raw	1	0	0	1	0	0	O00629|IMA3_HUMAN			0 0 26 28 0 0 7 19 5	AYEIIDQFF	DB Search
AYELTQYYF	36.28	1196.54	9	66.7	9	2.0627	0.38	1.8	599.278	2	82.5204	30400		50400			39915	DDA_500_1.raw	2	1	0	1	0	0	Q9UK61|TASOR_HUMAN			0 0 10 3 3 4 0 11 5	AYELTQYYF	DB Search
AYGASFLSF	35.49	961.455	9	66.7	9	-1.4614	0.8	2.9	962.465	1	87.429		15100	28000			41308	DDA_500_3.raw	2	0	1	1	0	0	Q5SWH9|TMM69_HUMAN			0 0 89 49 19 19 0 11 5	AYGASFLSF	DB Search
AYGFVARI	38.51	895.492	8	62.5	8	-3.5682	0.87	0.5	448.753	2	55.6063	511000	474000	606000			25678	DDA_500_3.raw	3	1	1	1	0	0	P04275|VWF_HUMAN			5 6 13 13 7 1 0 0	AYGFVARI	DB Search
AYGGAFYAF	41.54	965.428	9	77.8	9	-1.7087	0.84	0.3	966.436	1	79.3353	100000	66900	82300			37162	DDA_500_2.raw	3	1	1	1	0	0	Q96EM0|T3HPD_HUMAN			0 0 13 13 56 67 11 10 5	AYGGAFYAF	DB Search
AYGHFSYEF	42.96	1119.47	9	55.6	9	-3.3543	0.72	0.2	560.74	2	58.8527	216000	163000	233000			27212	DDA_500_3.raw	3	1	1	1	0	0	Q96QP1|ALPK1_HUMAN			0 0 0 0 17 17 24 11 5	AYGHFSYEF	DB Search
AYGKDFHLI	43.67	1062.55	9	100	9	-6.1038	0.79	0	532.282	2	48.557	2120000	1470000	2280000			23228	DDA_500_1.raw	6	2	2	2	0	0	Q8N108|MIER1_HUMAN			5 31 7 7 7 7 13 9 5	AYGKDFHLI	DB Search
AYGLVSATF	40.9	927.47	9	77.8	9	0.2051	0.93	1.2	928.479	1	74.1657	780000	409000	666000			34745	DDA_500_3.raw	5	1	2	2	0	0	Q96MC6|MF14A_HUMAN			0 0 18 49 8 5 5 2 2	AYGLVSATF	DB Search
AYGNVFSAF	42.67	974.45	9	77.8	9	-1.6113	0.91	1.2	975.458	1	81.9864	297000	162000	315000			38600	DDA_500_3.raw	5	1	2	2	0	0	Q8NI36|WDR36_HUMAN			0 0 19 19 71 18 8 12 5	AYGNVFSAF	DB Search
AYGSLFNTI	36.92	984.492	9	44.4	9	-4.1953	0.84	-0.4	985.499	1	79.4406	246000	140000	219000			37186	DDA_500_2.raw	6	2	2	2	0	0	Q6YP21|KAT3_HUMAN			0 0 57 50 24 24 0 0 0	AYGSLFNTI	DB Search
AYGWVSATF	39.13	1000.47	9	33.3	9	-0.4569	0.84	0.3	1001.47	1	80.5303		15500	43900			37758	DDA_500_2.raw	2	0	1	1	0	0	Q5SR56|MF14B_HUMAN			0 0 24 43 27 0 0 0 0	AYGWVSATF	DB Search
AYHNSPAYL	40.93	1034.48	9	66.7	9	-3.0247	0.81	0.6	518.249	2	36.2536	192000	147000	216000			16149	DDA_500_2.raw	3	1	1	1	0	0	Q969G3|SMCE1_HUMAN			0 0 0 8 8 8 8 14 5	AYHNSPAYL	DB Search
AYIADHLGF	34.09	1005.49	9	44.4	9	-2.7077	0.82	2.5	503.755	2	63.2651	101000	51100	84200			29396	DDA_500_3.raw	3	1	1	1	0	0	Q01484|ANK2_HUMAN			0 0 32 7 7 0 0 0 5	AYIADHLGF	DB Search
AYIDYLSHL	25.93	1093.54	9	33.3	9	-0.5036	0.88	4.1	547.782	2	73.6521	23700					35615	DDA_500_1.raw	1	1	0	0	0	0	Q12996|CSTF3_HUMAN			0 0 37 22 0 0 27 0 0	AYIDYLSHL	DB Search
AYIERM(+15.99)NYI	42.62	1187.56	9	88.9	9	-0.0441	0.87	1.1	594.79	2	44.1511	317000	200000	347000			20063	DDA_500_3.raw	3	1	1	1	0	0	P07947|YES_HUMAN:P06241|FYN_HUMAN	Oxidation (M)	M6:Oxidation (M):1000.00	3 3 32 10 0 4 6 9 5	AYIERM(+15.99)NYI	DB Search
AYIHC(+119.00)VSAF	34.79	1128.47	9	55.6	9	-9.488	0.94	0.2	565.244	2	45.6897		31900	53900			20773	DDA_500_3.raw	2	0	1	1	0	0	Q9UPT5|EXOC7_HUMAN	Cysteinylation	C5:Cysteinylation:1000.00	0 0 0 0 12 7 7 11 5	AYIHC(+119.00)VSAF	DB Search
AYILDTLVF	38	1053.57	9	66.7	9	-2.8541	0.42	1.1	527.795	2	102.203						48543	DDA_500_3.raw	0	0	0	0	0	0	Q92973|TNPO1_HUMAN			0 0 29 7 7 7 0 19 5	AYILDTLVF	DB Search
AYINRASLL	41.82	1019.58	9	88.9	9	-6.7491	0.82	0.2	510.796	2	50.4775	157000	110000	180000			23075	DDA_500_3.raw	3	1	1	1	0	0	Q9BT78|CSN4_HUMAN			5 9 46 3 0 3 3 15 5	AYINRASLL	DB Search
AYIQESATF	28.92	1028.48	9	33.3	9	1.8047	0.79	1	1029.49	1	59.2085	15300					28474	DDA_500_1.raw	1	1	0	0	0	0	O95140|MFN2_HUMAN			0 0 20 13 13 0 0 0 0	AYIQESATF	DB Search
AYITGLC(+119.00)FI	39.93	1118.51	9	77.8	9	-9.5577	0.67	1.1	560.265	2	87.0367	267000					42090	DDA_500_1.raw	1	1	0	0	0	0	O95453|PARN_HUMAN	Cysteinylation	C7:Cysteinylation:1000.00	0 0 5 3 3 2 12 12 5	AYITGLC(+119.00)FI	DB Search
AYLAQSPQL	32.46	989.518	9	33.3	9	0.579	0.8	1.7	495.767	2	58.5747	12100					28148	DDA_500_1.raw	1	1	0	0	0	0	P14868|SYDC_HUMAN			0 0 12 0 0 7 0 0 5	AYLAQSPQL	DB Search
AYLDALQTL	34.62	1006.53	9	77.8	9	1.7253	0.79	0.9	1007.54	1	82.2022	57400	21300	57200			39731	DDA_500_1.raw	3	1	1	1	0	0	Q9P2N6|KANL3_HUMAN			0 0 22 22 60 34 7 7 5	AYLDALQTL	DB Search
AYLDKSPQF	43.43	1067.53	9	77.8	9	0.2623	0.72	2	534.773	2	47.174	138000	90300	165000			21545	DDA_500_3.raw	3	1	1	1	0	0	Q7Z478|DHX29_HUMAN			0 0 21 11 8 8 6 6 5	AYLDKSPQF	DB Search
AYLDSTERF	39.34	1100.51	9	77.8	9	-1.8773	0.85	-0.8	551.264	2	48.4113		138000	186000			22005	DDA_500_2.raw	2	0	1	1	0	0	Q93034|CUL5_HUMAN			3 3 95 54 7 3 3 1 1	AYLDSTERF	DB Search
AYLEAHET	26.11	932.424	8	37.5	8	0.5386	0.86	-1.2	467.219	2	27.2782	8050					12787	DDA_500_1.raw	1	1	0	0	0	0	P57740|NU107_HUMAN			0 0 26 16 14 0 0 0	AYLEAHET	DB Search
AYLEAHETF	43.06	1079.49	9	77.8	9	-0.1609	0.85	0.8	540.754	2	46.7508	842000	557000	934000			21336	DDA_500_3.raw	3	1	1	1	0	0	P57740|NU107_HUMAN			4 4 20 14 14 1 1 2 5	AYLEAHETF	DB Search
AYLEAIHNF	43.26	1076.53	9	77.8	9	-5.3238	0.9	-0.6	539.271	2	59.3015	829000	433000	920000			27408	DDA_500_3.raw	3	1	1	1	0	0	P53680|AP2S1_HUMAN			0 0 36 20 8 8 4 2 2	AYLEAIHNF	DB Search
AYLEALSHL	41.45	1015.53	9	77.8	9	-4.4641	0.83	0.8	508.775	2	67.0084	90800	36600	108000			32347	DDA_500_1.raw	3	1	1	1	0	0	O00329|PK3CD_HUMAN			0 0 58 39 15 15 30 3 3	AYLEALSHL	DB Search
AYLEAYKEF	41.35	1132.54	9	55.6	9	-0.7365	0.8	-3.9	567.277	2	57.2575	212000	180000	254000			26349	DDA_500_2.raw	3	1	1	1	0	0	Q9HBU6|EKI1_HUMAN			0 0 18 22 12 12 0 0 5	AYLEAYKEF	DB Search
AYLESFYK	42.57	1019.5	8	100	8	-0.7269	0.91	0.2	510.756	2	53.3729	29700					25590	DDA_500_1.raw	1	1	0	0	0	0	P61421|VA0D1_HUMAN			5 7 22 10 5 5 4 4	AYLESFYK	DB Search
AYLESFYKF	43.51	1166.56	9	100	9	-2.6905	0.77	0.1	584.29	2	71.3241	863000	503000	796000			34347	DDA_500_1.raw	3	1	1	1	0	0	P61421|VA0D1_HUMAN			3 3 30 22 5 5 14 7 5	AYLESFYKF	DB Search
AYLHTTTTF	39.47	1053.51	9	55.6	9	-0.4342	0.77	-0.2	527.764	2	44.8153	328000	218000	341000			20387	DDA_500_3.raw	3	1	1	1	0	0	O15438|MRP3_HUMAN			0 0 0 0 18 9 3 34 5	AYLHTTTTF	DB Search
AYLLNLNHL	42.65	1069.59	9	77.8	9	-4.9671	0.87	1	535.804	2	69.1244	251000	128000	302000			33381	DDA_500_1.raw	3	1	1	1	0	0	Q15629|TRAM1_HUMAN			4 4 45 51 8 8 20 0 0	AYLLNLNHL	DB Search
AYLPVNESF	41.89	1038.5	9	55.6	9	3.4492	0.92	1.7	1039.51	1	71.0885	174000	174000	280000			33261	DDA_500_3.raw	6	2	2	2	0	0	P13639|EF2_HUMAN			0 0 17 10 5 0 0 4 4	AYLPVNESF	DB Search
AYLVHIEHL	42.53	1093.59	9	77.8	9	-6.7393	0.34	0.2	365.538	3	50.0287	286000	144000	256000			22864	DDA_500_3.raw	3	1	1	1	0	0	P23508|CRCM_HUMAN			0 0 15 15 13 10 10 6 5	AYLVHIEHL	DB Search
AYLVNTYAL	37.49	1026.54	9	55.6	9	0.8225	0.67	-0.4	514.276	2	74.5806	31500	30700				35999	DDA_500_1.raw	2	1	1	0	0	0	Q9Y6C9|MTCH2_HUMAN			0 0 24 6 0 0 5 27 5	AYLVNTYAL	DB Search
AYM(+15.99)PHTFFI	43.64	1141.53	9	66.7	9	-4.5964	0.84	1.6	571.771	2	65.6316	214000	232000	280000			31629	DDA_500_1.raw	3	1	1	1	0	0	O15294|OGT1_HUMAN	Oxidation (M)	M3:Oxidation (M):1000.00	0 0 9 20 0 7 9 24 5	AYM(+15.99)PHTFFI	DB Search
AYNDNWFITF	32.51	1289.57	10	70	10	-8.063	0.79	2.1	645.794	2	102.049	177000					49526	DDA_500_1.raw	1	1	0	0	0	0	Q92615|LAR4B_HUMAN			0 0 3 3 5 6 7 0 84 5	AYNDNWFITF	DB Search
AYNPM(+15.99)ARDLF	26.55	1212.56	10	40	10	-5.3553	0.74	3	607.289	2	51.8713		19900	28900			23842	DDA_500_3.raw	2	0	1	1	0	0	P42345|MTOR_HUMAN	Oxidation (M)	M5:Oxidation (M):1000.00	0 0 14 12 10 0 0 0 0 5	AYNPM(+15.99)ARDLF	DB Search
AYNPNTQTF	25.71	1054.47	9	55.6	9	2.8	0.79	3.3	528.245	2	46.087		66800	106000			20866	DDA_500_2.raw	2	0	1	1	0	0	P49917|DNLI4_HUMAN			0 0 13 0 0 5 5 39 5	AYNPNTQTF	DB Search
AYNPVTHQL	42.26	1041.52	9	77.8	9	-0.2626	0.78	1.9	521.77	2	38.4779	66700	25900	78500			18242	DDA_500_1.raw	3	1	1	1	0	0	Q4KMG0|CDON_HUMAN			0 0 24 7 7 15 8 5 5	AYNPVTHQL	DB Search
AYNSSLVTF	33.69	1000.49	9	55.6	9	1.98	0.75	0.7	501.251	2	70.2347	64500		80500			32832	DDA_500_3.raw	2	1	0	1	0	0	P17813|EGLN_HUMAN			0 0 8 6 6 0 0 77 5	AYNSSLVTF	DB Search
AYPEYLITF	41.35	1115.55	9	55.6	9	-2.5192	0.87	2.2	1116.56	1	91.8036	534000		279000			44455	DDA_500_1.raw	3	2	0	1	0	0	Q460N5|PAR14_HUMAN:Q460N3|PAR15_HUMAN			0 0 3 3 18 20 3 0 0	AYPEYLITF	DB Search
AYPHNLM(+15.99)TF	43.6	1108.5	9	66.7	9	0.8622	0.83	0.7	555.258	2	46.9273	2730000	2100000	3210000			21310	DDA_500_3.raw	3	1	1	1	0	0	Q15629|TRAM1_HUMAN	Oxidation (M)	M7:Oxidation (M):1000.00	0 0 3 1 4 9 19 35 5	AYPHNLM(+15.99)TF	DB Search
AYPTVKFYF	29.44	1134.58	9	44.4	9	-4.5904	0.81	0.5	568.295	2	71.6273		55100				33370	DDA_500_2.raw	1	0	1	0	0	0	Q8IXB1|DJC10_HUMAN			0 0 21 24 19 0 0 0 5	AYPTVKFYF	DB Search
AYPYNFSNL	34.88	1087.5	9	44.4	9	2.2714	0.56	1.6	544.757	2	73.32	64500	63400	114000			34233	DDA_500_2.raw	3	1	1	1	0	0	Q9P1Z0|ZBTB4_HUMAN			0 0 0 0 6 0 5 10 5	AYPYNFSNL	DB Search
AYQDRLAYL	43.58	1111.57	9	88.9	9	-3.4943	0.79	1.5	556.791	2	54.7846	158000	82500	162000			25301	DDA_500_3.raw	3	1	1	1	0	0	P46940|IQGA1_HUMAN			4 4 25 4 0 11 19 29 5	AYQDRLAYL	DB Search
AYQHLFYL	29.03	1053.53	8	50	8	-6.2279	0.66	0.8	527.772	2	67.6199	84500					32701	DDA_500_1.raw	1	1	0	0	0	0	P46940|IQGA1_HUMAN:Q86VI3|IQGA3_HUMAN			0 0 0 0 18 18 9 5	AYQHLFYL	DB Search
AYQHLFYLL	41.05	1166.61	9	55.6	9	-7.4178	0.86	0	584.313	2	79.3009	590000	380000	220000			37058	DDA_500_2.raw	3	1	1	1	0	0	P46940|IQGA1_HUMAN:Q86VI3|IQGA3_HUMAN			0 0 0 0 25 57 82 25 5	AYQHLFYLL	DB Search
AYQLM(+15.99)TDVF	41.59	1102.5	9	55.6	9	-0.0529	0.76	1.2	552.258	2	72.0437	320000	152000	247000			33712	DDA_500_3.raw	3	1	1	1	0	0	Q8TB72|PUM2_HUMAN	Oxidation (M)	M5:Oxidation (M):1000.00	0 0 13 13 13 0 0 10 5	AYQLM(+15.99)TDVF	DB Search
AYQSIQNYL	41.82	1098.53	9	77.8	9	2.4143	0.74	0	550.275	2	69.3053	97000	52500	114000			33394	DDA_500_1.raw	3	1	1	1	0	0	Q92611|EDEM1_HUMAN			0 0 9 9 2 2 4 9 5	AYQSIQNYL	DB Search
AYSAKIALF	40.48	982.549	9	55.6	9	-4.9327	0.84	0.6	492.282	2	62.9359	209000	499000	156000			30248	DDA_500_1.raw	3	1	1	1	0	0	Q12882|DPYD_HUMAN			0 0 5 5 0 0 13 7 5	AYSAKIALF	DB Search
AYSEAIFEL	36.01	1041.5	9	44.4	9	-0.979	0.8	0.7	1042.51	1	84.9696	68800		54400			40099	DDA_500_3.raw	2	1	0	1	0	0	Q8TCY9|URGCP_HUMAN			0 0 19 19 53 30 0 0 0	AYSEAIFEL	DB Search
AYSIVAGVF	41.52	925.491	9	33.3	9	-1.5177	0.83	0.1	926.498	1	83.766	209000	115000	183000			40574	DDA_500_1.raw	3	1	1	1	0	0	P13498|CY24A_HUMAN			0 0 31 33 14 0 0 0 0	AYSIVAGVF	DB Search
AYSLNFPLL	28.48	1036.56	9	22.2	9	-12.387	0.73	2	519.288	2	98.3595	38700					47665	DDA_500_1.raw	1	1	0	0	0	0	Q9NTJ4|MA2C1_HUMAN			0 0 2 0 0 1 1 1 5	AYSLNFPLL	DB Search
AYSRVQYQF	43.65	1160.56	9	66.7	9	0.1423	0.69	1.4	581.289	2	45.3707	75100	71700	98200			20592	DDA_500_3.raw	3	1	1	1	0	0	O75815|BCAR3_HUMAN			0 0 40 0 12 12 55 25 5	AYSRVQYQF	DB Search
AYSVEHNQL	41.88	1059.5	9	44.4	9	-0.0108	0.87	0.5	530.757	2	33.2606	33800		26000			15699	DDA_500_1.raw	2	1	0	1	0	0	Q9Y520|PRC2C_HUMAN			0 0 10 10 10 0 0 0 3	AYSVEHNQL	DB Search
AYTDC(+119.00)IPQL	35.73	1141.48	9	33.3	9	-0.6015	0.85	-0.9	571.746	2	66.613	1240000	660000	1090000			32023	DDA_500_1.raw	3	1	1	1	0	0	Q92845|KIFA3_HUMAN	Cysteinylation	C5:Cysteinylation:1000.00	0 0 1 0 0 1 2 2 4	AYTDC(+119.00)IPQL	DB Search
AYTLLLHTW	42.24	1116.6	9	77.8	9	-4.8228	0.86	1.4	559.306	2	73.3134	777000	776000	253000			34412	DDA_500_3.raw	3	1	1	1	0	0	Q92608|DOCK2_HUMAN			0 0 21 21 13 13 16 7 5	AYTLLLHTW	DB Search
AYTPFHAVL	41.77	1017.53	9	33.3	9	-6.9166	0.89	-0.3	509.771	2	60.6494	738000	561000	818000			28259	DDA_500_3.raw	3	1	1	1	0	0	Q96SY0|INT14_HUMAN			0 0 6 0 0 0 0 2 4	AYTPFHAVL	DB Search
AYTSQFVSL	31.76	1014.5	9	44.4	9	-0.2888	0.82	1.1	508.259	2	70.6597	29400					34086	DDA_500_1.raw	1	1	0	0	0	0	Q06210|GFPT1_HUMAN			0 0 8 0 0 7 0 62 5	AYTSQFVSL	DB Search
AYTTVLQEW	33.33	1109.54	9	55.6	9	2.196	0.72	1.7	1110.55	1	77.8389	35000		201000			37610	DDA_500_1.raw	2	1	0	1	0	0	Q63ZY3|KANK2_HUMAN			0 0 20 0 0 17 18 18 5	AYTTVLQEW	DB Search
AYVEDTVLF	40.59	1055.52	9	66.7	9	-0.5299	0.48	-0.2	528.766	2	81.0815	112000	50600	109000			38003	DDA_500_2.raw	4	2	1	1	0	0	Q96DR7|ARHGQ_HUMAN			0 0 15 15 9 9 0 23 5	AYVEDTVLF	DB Search
AYVEKVEKL	43.46	1077.61	9	100	9	-4.0206	0.72	-0.7	539.81	2	32.0642	300000	123000	187000			14073	DDA_500_3.raw	6	2	2	2	0	0	Q8IY63|AMOL1_HUMAN			5 33 37 18 6 6 8 6 5	AYVEKVEKL	DB Search
AYVEKVERL	41.8	1105.61	9	77.8	9	-3.9876	0.56	1.1	369.545	3	32.8282	205000	92200	126000			14453	DDA_500_3.raw	5	2	2	1	0	0	Q9Y2J4|AMOL2_HUMAN			5 28 61 61 52 10 6 0 0	AYVEKVERL	DB Search
AYVELVHHI	41.72	1079.58	9	66.7	9	-2.7611	0.76	0.3	360.866	3	44.1778	236000	113000	216000			21166	DDA_500_1.raw	3	1	1	1	0	0	Q96SZ6|CK5P1_HUMAN			0 0 0 18 10 10 24 4 4	AYVELVHHI	DB Search
AYVGDLQTL	33.19	978.502	9	55.6	9	0.1801	0.84	1.7	979.511	1	67.4081	32200		22500			32467	DDA_500_1.raw	2	1	0	1	0	0	Q9Y576|ASB1_HUMAN			0 0 38 0 0 49 27 14 5	AYVGDLQTL	DB Search
AYVHM(+15.99)VTH	32.72	972.449	8	25	8	-1.491	0.77	-0.6	487.231	2	19.8554	5230					9195	DDA_500_1.raw	1	1	0	0	0	0	P55061|BI1_HUMAN	Oxidation (M)	M5:Oxidation (M):1000.00	0 0 0 27 0 0 0 5	AYVHM(+15.99)VTH	DB Search
AYVHM(+15.99)VTHF	43.68	1119.52	9	100	9	-0.898	0.69	-1.5	560.765	2	32.3898	65100000	51800000	69800000			15754	DDA_500_1.raw	13	3	6	4	0	0	P55061|BI1_HUMAN	Oxidation (M)	M5:Oxidation (M):1000.00	5 10 52 24 12 12 17 7 5	AYVHM(+15.99)VTHF	DB Search
AYVHMVTHF	31.7	1103.52	9	44.4	9	-0.9354	0.17	1.6	368.849	3	44.0822		238000				19867	DDA_500_2.raw	1	0	1	0	0	0	P55061|BI1_HUMAN			0 0 15 21 6 6 0 0 0	AYVHMVTHF	DB Search
AYVLNIVRF	40.43	1093.63	9	77.8	9	-8.4334	0.82	0.3	547.822	2	74.2713		25000				34711	DDA_500_2.raw	1	0	1	0	0	0	P05026|AT1B1_HUMAN			0 0 85 68 11 11 10 6 5	AYVLNIVRF	DB Search
AYVPGFAHI	42.46	973.502	9	44.4	9	-5.7855	0.76	1.3	487.759	2	59.9346	72900	56400	71600			27847	DDA_500_3.raw	3	1	1	1	0	0	Q9H467|CUED2_HUMAN			0 0 0 20 20 11 11 0 0	AYVPGFAHI	DB Search
AYVVKVFSL	34.38	1024.6	9	33.3	9	-8.6581	0.8	-0.6	513.305	2	69.3787		30500				32307	DDA_500_2.raw	1	0	1	0	0	0	P01024|CO3_HUMAN			0 0 18 30 0 0 0 0 5	AYVVKVFSL	DB Search
C(+119.00)YAELGTTI	42.18	1088.45	9	66.7	9	-3.5936	0.63	1.1	545.234	2	59.1292	158000	82300	142000			28390	DDA_500_1.raw	3	1	1	1	0	0	Q8MH63|LAT1N_HUMAN:Q01650|LAT1_HUMAN:Q9GIP4|LAT1L_HUMAN:Q9UM01|YLAT1_HUMAN:Q92536|YLAT2_HUMAN	Cysteinylation	C1:Cysteinylation:1000.00	0 0 6 13 16 7 0 66 5	C(+119.00)YAELGTTI	DB Search
C(+119.00)YAKVFDEF	43.66	1239.49	9	100	9	-6.5713	0.76	0.7	620.755	2	60.4275	1040000	408000	920000			29002	DDA_500_1.raw	5	2	1	2	0	0	P02768|ALBU_HUMAN	Cysteinylation	C1:Cysteinylation:1000.00	3 3 15 9 9 13 13 8 5	C(+119.00)YAKVFDEF	DB Search
C(+119.00)YFFIAQTI	30.66	1223.54	9	44.4	9	-4.7769	0.74	3	612.777	2	85.8398	40000		29800			40537	DDA_500_3.raw	2	1	0	1	0	0	P35414|APJ_HUMAN	Cysteinylation	C1:Cysteinylation:1000.00	0 0 0 61 32 0 0 93 5	C(+119.00)YFFIAQTI	DB Search
C(+119.00)YGDITIHF	43.01	1186.48	9	100	9	-4.2791	0.75	1.5	594.247	2	65.5046	171000		110000			31587	DDA_500_1.raw	2	1	0	1	0	0	Q8NEN9|PDZD8_HUMAN	Cysteinylation	C1:Cysteinylation:1000.00	5 7 11 11 15 13 13 18 5	C(+119.00)YGDITIHF	DB Search
C(+119.00)YLLQVDEF	43.5	1247.52	9	77.8	9	-4.1263	0.79	0.6	624.768	2	81.2994	866000	318000	911000			38493	DDA_500_3.raw	3	1	1	1	0	0	Q9P2I0|CPSF2_HUMAN	Cysteinylation	C1:Cysteinylation:1000.00	0 0 7 35 34 10 4 4 5	C(+119.00)YLLQVDEF	DB Search
C(+119.00)YPLNNHLF	42.21	1238.52	9	77.8	9	-7.4642	0.63	-2.7	620.266	2	57.3717			96200			26535	DDA_500_3.raw	1	0	0	1	0	0	Q8WUP2|FBLI1_HUMAN	Cysteinylation	C1:Cysteinylation:1000.00	0 0 15 14 3 3 2 2 5	C(+119.00)YPLNNHLF	DB Search
C(+119.00)YPRWNETF	43.25	1333.52	9	88.9	9	-2.6877	0.76	0.4	667.768	2	56.0932	549000	186000	302000			26941	DDA_500_1.raw	4	2	1	1	0	0	O43374|RASL2_HUMAN:C9J798|RAS4B_HUMAN	Cysteinylation	C1:Cysteinylation:1000.00	3 3 4 0 2 2 14 15 5	C(+119.00)YPRWNETF	DB Search
C(+119.00)YQEVSQC(+119.00)F	41.83	1343.43	9	100	9	-3.3038	0.77	0.1	672.722	2	44.8949	163000	97400	163000			20353	DDA_500_3.raw	3	1	1	1	0	0	Q16531|DDB1_HUMAN	Cysteinylation;Cysteinylation	C1:Cysteinylation:1000.00;C8:Cysteinylation:1000.00	5 4 4 15 17 3 3 12 5	C(+119.00)YQEVSQC(+119.00)F	DB Search
C(+119.00)YSDAFAKL	43.35	1135.47	9	100	9	-5.8115	0.6	0.2	568.741	2	53.3994	36900	21100	33300			25587	DDA_500_1.raw	3	1	1	1	0	0	O14617|AP3D1_HUMAN	Cysteinylation	C1:Cysteinylation:1000.00	5 11 16 15 12 12 16 10 5	C(+119.00)YSDAFAKL	DB Search
C(+119.00)YSKIVDKL	34.8	1186.57	9	44.4	9	-6.4452	0.61	1.6	594.294	2	35.0079	102000					16529	DDA_500_1.raw	2	2	0	0	0	0	Q96Q15|SMG1_HUMAN	Cysteinylation	C1:Cysteinylation:1000.00	0 0 0 0 0 10 10 5 5	C(+119.00)YSKIVDKL	DB Search
C(+119.00)YTVILNTF	43.23	1191.53	9	77.8	9	-5.6887	0.79	-0.3	596.772	2	78.0287	954000	406000	732000			36628	DDA_500_3.raw	3	1	1	1	0	0	Q96SJ8|TSN18_HUMAN	Cysteinylation	C1:Cysteinylation:1000.00	0 0 11 37 37 12 6 62 5	C(+119.00)YTVILNTF	DB Search
C(+119.00)YVTIFQNI	40.87	1218.54	9	66.7	9	-4.1024	0.59	0.6	610.278	2	81.0886	74800	23800	67900			38184	DDA_500_3.raw	3	1	1	1	0	0	Q9UBW5|BIN2_HUMAN	Cysteinylation	C1:Cysteinylation:1000.00	0 0 4 16 17 16 0 15 5	C(+119.00)YVTIFQNI	DB Search
C(+57.02)IESLIAVFQK	41.67	1306.7	11	63.6	11	-4.2599	0.78	-0.5	654.355	2	77.9979	42000					37680	DDA_500_1.raw	1	1	0	0	0	0	P31949|S10AB_HUMAN	Carbamidomethylation	C1:Carbamidomethylation:1000.00	5 6 10 0 0 17 9 9 0 0 5	C(+57.02)IESLIAVFQK	DB Search
C(+57.02)YPRWNETF	25.7	1271.54	9	33.3	9	-0.8541	0.82	0	636.777	2	57.7426			36600			26719	DDA_500_3.raw	1	0	0	1	0	0	O43374|RASL2_HUMAN:C9J798|RAS4B_HUMAN	Carbamidomethylation	C1:Carbamidomethylation:1000.00	0 0 0 0 0 0 9 7 5	C(+57.02)YPRWNETF	DB Search
CPGPGC(+119.00)G	40.38	708.203	7	0	7	95.7204	0.18	7.4	355.111	2	119.478			11300			56994	DDA_500_3.raw	1	0	0	1	0	0	A2VEC9|SSPO_HUMAN	Cysteinylation	C6:Cysteinylation:17.91	0 0 0 0 0 0 0	CPGPGC(+119.00)G	DB Search
DAARLQAAY	41.19	977.493	9	55.6	9	3.5192	0.77	1.6	489.755	2	37.7747		34900	47000			17927	DDA_500_1.raw	2	0	1	1	0	0	Q01082|SPTB2_HUMAN			0 0 0 0 5 8 80 96 5	DAARLQAAY	DB Search
DAFAEWTEM(+15.99)	39.23	1114.43	9	66.7	9	7.9191	0.92	-0.7	558.221	2	75.7281	25400	20700	32400			35406	DDA_500_2.raw	3	1	1	1	0	0	Q5T9L3|WLS_HUMAN	Oxidation (M)	M9:Oxidation (M):1000.00	0 0 21 12 0 8 9 9 5	DAFAEWTEM(+15.99)	DB Search
DAFDDVVKY	36.75	1070.49	9	55.6	9	0.4551	0.88	1.2	536.254	2	63.5304	25200	18000	30400			29563	DDA_500_3.raw	3	1	1	1	0	0	Q96PY5|FMNL2_HUMAN			0 0 11 8 0 0 6 7 5	DAFDDVVKY	DB Search
DAFEFHEAF	43.34	1111.46	9	66.7	9	2.9772	0.76	2.5	556.739	2	70.6382	214000	88100	141000			33034	DDA_500_3.raw	3	1	1	1	0	0	P55084|ECHB_HUMAN			0 0 15 17 17 0 2 3 5	DAFEFHEAF	DB Search
DAFKSGIVQY	37.17	1126.57	10	50	10	-1.8489	0.84	2	564.291	2	54.9977	31800	20100	30000			25349	DDA_500_3.raw	3	1	1	1	0	0	Q9NZ08|ERAP1_HUMAN			0 0 8 0 0 0 18 17 9 5	DAFKSGIVQY	DB Search
DAGPPTHAF	31.01	911.414	9	22.2	9	3.9808	0.67	1.8	456.715	2	38.4779	32900	29100	36000			18254	DDA_500_1.raw	3	1	1	1	0	0	Q96FA3|PELI1_HUMAN:Q9HAT8|PELI2_HUMAN			0 0 9 31 0 0 0 0 0	DAGPPTHAF	DB Search
DAGVIAGLNVLR	43.11	1196.69	12	58.3	12	-1.5348	0.84	-2.1	599.35	2	72.2746	25500					34885	DDA_500_1.raw	1	1	0	0	0	0	P34931|HS71L_HUMAN:P0DMV9|HS71B_HUMAN:P0DMV8|HS71A_HUMAN			0 0 10 15 72 44 5 5 0 0 0 5	DAGVIAGLNVLR	DB Search
DAHPTLVTY	39.94	1015.5	9	44.4	9	3.005	0.76	0.2	508.756	2	48.2334		23500	29100			22035	DDA_500_3.raw	2	0	1	1	0	0	Q86U44|MTA70_HUMAN			0 0 0 0 0 4 8 9 5	DAHPTLVTY	DB Search
DAIRLAVSY	36.01	1006.54	9	55.6	9	1.7614	0.77	2.7	504.281	2	61.2572			30200			28442	DDA_500_3.raw	1	0	0	1	0	0	Q9UBK7|RBL2A_HUMAN:Q9UNT1|RBL2B_HUMAN			0 0 0 0 4 4 34 27 5	DAIRLAVSY	DB Search
DAIRLFAAY	34.95	1038.55	9	66.7	9	-3.4598	0.76	2.6	520.284	2	73.7928	62200		65700			34589	DDA_500_3.raw	2	1	0	1	0	0	Q13492|PICAL_HUMAN			0 0 4 0 5 5 17 48 5	DAIRLFAAY	DB Search
DALGFAVRY	41.45	1010.52	9	55.6	9	-0.8288	0.9	-1.2	506.266	2	65.9813	123000	53400	82700			31769	DDA_500_1.raw	3	1	1	1	0	0	P04275|VWF_HUMAN			0 0 21 23 20 5 3 0 0	DALGFAVRY	DB Search
DALGHFFQY	39.6	1096.5	9	44.4	9	-0.7255	0.77	1.6	549.257	2	73.9432	34700		38100			35700	DDA_500_1.raw	2	1	0	1	0	0	Q9Y6X2|PIAS3_HUMAN			0 0 0 0 0 33 54 13 5	DALGHFFQY	DB Search
DALITHVL	30.87	880.502	8	37.5	8	-0.4212	0.87	1.8	441.259	2	66.9146	22000		24200			32243	DDA_500_1.raw	2	1	0	1	0	0	P07327|ADH1A_HUMAN:P00325|ADH1B_HUMAN			0 0 4 9 5 0 0 0	DALITHVL	DB Search
DALSTVLQY	27.1	1008.51	9	55.6	9	9.5267	0.89	-0.6	505.263	2	84.1312	45800					40693	DDA_500_1.raw	1	1	0	0	0	0	O00303|EIF3F_HUMAN			0 0 24 5 0 0 7 13 5	DALSTVLQY	DB Search
DALVITHY	40.77	930.481	8	50	8	-3.0163	0.89	1.4	466.248	2	54.04	36400		27000			24884	DDA_500_3.raw	2	1	0	1	0	0	O75312|ZPR1_HUMAN			0 0 31 53 51 51 0 0	DALVITHY	DB Search
[truncated: 1,832 more rows]

## Sheet: DIA
Supplementary Table 2. Peaks Output file for all DIA volume groups.
[truncated: 4,520 more rows]
[truncated: 17 more columns]
