# Supplementary material for: SAPrIm 2.0: a semi-automated protocol for mid-throughput soluble HLA immunopeptidomics
Source: Front Immunol. 2025 Apr 24;16:1546629. doi: 10.3389/fimmu.2025.1546629 (PMC12058715; doi:10.3389/fimmu.2025.1546629)
Supplement: Supplementary file 5 [file Table4.xlsx]

## Sheet: SupplementaryTable4
Supplementary Table 4. List of HLA-I peptides identified in DIA samples and its IEDB documentation status.
Peptide	Match_Status	Matched_Names
AAAAPSPVL	Full Match	NA
AAAAVGGAL	Full Match	NA
AAADYIPTV	Full Match	NA
AAFPGASLY	Full Match	NA
AAGPGFSL	Full Match	NA
AAGPPISEGKY	Full Match	NA
AAIAAVNAL	Full Match	NA
AAPLGTTL	Full Match	NA
AAVPKSLQL	Full Match	NA
AAVPRAAFL	Full Match	NA
AFIEKHWTF	Full Match	NA
AFMKGVFTF	Full Match	NA
AFSPVLLQF	Full Match	NA
AIIERTASF	Full Match	NA
AIMDIVIKV	Full Match	NA
AIMDLLLRL	Full Match	NA
AIVDKVPSV	Full Match	NA
ALADGVQKV	Full Match	NA
ALADNLLRV	Full Match	NA
ALAEEVEQV	Full Match	NA
ALAEIAKAEL	Full Match	NA
ALAGHQDGITFI	Full Match	NA
ALANGIEEV	Full Match	NA
ALAPGLPTA	Full Match	NA
ALAQRLLEV	Full Match	NA
ALASHLIEA	Full Match	NA
ALATLIHQV	Full Match	NA
ALDEVFTKV	Full Match	NA
ALDGAAGTVYL	Full Match	NA
ALDGAIYCV	Full Match	NA
ALDKATVLL	Full Match	NA
ALDSQVPKV	Full Match	NA
ALDSTNVEL	Full Match	NA
ALFEEELARL	Full Match	NA
ALFEEQGIGV	Full Match	NA
ALFEGKVQL	Full Match	NA
ALFGALFLA	Full Match	NA
ALFPGVALL	Full Match	NA
ALGPVASV	Full Match	NA
ALGSVVAV	Full Match	NA
ALHDQLFYL	Full Match	NA
ALIEKLVEL	Full Match	NA
ALISNSHQL	Full Match	NA
ALLADEFAL	Full Match	NA
ALLDKLYAL	Full Match	NA
ALLDKMVLL	Full Match	NA
ALLDQLHTL	Full Match	NA
ALLDRIVSV	Full Match	NA
ALLDSAHLL	Full Match	NA
ALLEDEERVVRL	Full Match	NA
ALLEGVNTV	Full Match	NA
ALLEIPLTV	Full Match	NA
ALLETNPYL	Full Match	NA
ALLGEIVRA	Full Match	NA
ALLGILQHV	Full Match	NA
ALLPSSPTL	Full Match	NA
ALLSRLEQI	Full Match	NA
ALMADMVYV	Full Match	NA
ALMDEILML	Full Match	NA
ALMDEVVKA	Full Match	NA
ALMDLLLRL	Full Match	NA
ALMEAVSHV	Full Match	NA
ALMKEIPAL	Full Match	NA
ALMPVLNQV	Full Match	NA
ALNDCIYSV	Full Match	NA
ALNDHHVYL	Full Match	NA
ALNEKLVNL	Full Match	NA
ALNELLQHV	Full Match	NA
ALPEFLTHQY	Full Match	NA
ALPPVLTTV	Full Match	NA
ALPSKLPTF	Full Match	NA
ALQEKLWNV	Full Match	NA
ALQEMVHQV	Full Match	NA
ALSAVLPRV	Full Match	NA
ALSDHHIYL	Full Match	NA
ALSDHHVYL	Full Match	NA
ALSDSIHTV	Full Match	NA
ALSELATAV	Full Match	NA
ALSEQILMV	Full Match	NA
ALSEVTAAL	Full Match	NA
ALSGHLETV	Full Match	NA
ALSNLEVKL	Full Match	NA
ALSSVYLLL	Full Match	NA
ALTGHLEEV	Full Match	NA
ALVDHVAEL	Full Match	NA
ALVVQVAEA	Full Match	NA
ALWDIETGQQTV	Full Match	NA
ALWDKLFNL	Full Match	NA
ALWERIEGV	Full Match	NA
ALWGFFPVL	Full Match	NA
ALYASRLYL	Full Match	NA
ALYGQPLLL	Full Match	NA
APAFLYDIY	Full Match	NA
APAIIYDCY	Partial Match	APAIIYDCY + CYSTL(C8)
APAPIHNQF	Full Match	NA
APAPSTVHF	Full Match	NA
APARPQPAY	Full Match	NA
APATSILEY	Full Match	NA
APEEHPVLL	Full Match	NA
APFFRDYIM	Full Match	NA
APFHVVITSY	Full Match	NA
APFRSEVCF	Full Match	NA
APFSKVITF	Full Match	NA
APFSKVLTF	Full Match	NA
APFTEGISF	Full Match	NA
APHLDPLAY	No	NA
APIDEAFESY	Full Match	NA
APIDWGEEY	Full Match	NA
APIDWIEEY	Full Match	NA
APIGVISLY	Full Match	NA
APIPHDGNLY	Full Match	NA
APLKLQMEF	Full Match	NA
APLQEKVVF	Full Match	NA
APLYEEITY	Full Match	NA
APMSIVAVSY	Full Match	NA
APSDTVLMF	Full Match	NA
APSKTSLIM	Full Match	NA
APSVVKISY	Full Match	NA
APVADIFSSY	Full Match	NA
APVARLLIY	Full Match	NA
APVEVTHNF	Full Match	NA
APVFRDYVF	Full Match	NA
APVGGHILSY	Full Match	NA
APVMLRVLY	Full Match	NA
APVPTGEVY	Full Match	NA
APVQILQEY	Full Match	NA
APWEVLCTY	No	NA
APWIESQDWAY	Full Match	NA
AQTALYVLF	Full Match	NA
ATPLSTLSL	Full Match	NA
AVHDITVAY	Full Match	NA
AVMEQIPEI	Full Match	NA
AWQDWPLTQVTF	Full Match	NA
AYADVQAVL	Full Match	NA
AYAENIALL	Full Match	NA
AYAIIKEEL	Full Match	NA
AYAILLCTW	No	NA
AYAKFYTLL	Full Match	NA
AYALLLQHL	Full Match	NA
AYANIISQF	Full Match	NA
AYAPFLLHW	No	NA
AYAPPPHVI	Full Match	NA
AYAPQGWIAFF	Full Match	NA
AYAPVLQDF	Full Match	NA
AYAQLAYLVF	Full Match	NA
AYARIGNSYF	Full Match	NA
AYASQFGTF	Full Match	NA
AYATHPFKF	Full Match	NA
AYDAIGELF	Full Match	NA
AYDTVRWEF	Full Match	NA
AYDVLFHQW	Full Match	NA
AYEIIDQFF	Full Match	NA
AYELTQYYF	Full Match	NA
AYFDVPELI	Full Match	NA
AYFHQPEAI	Full Match	NA
AYFKDFHLL	Full Match	NA
AYFKQSSVF	Full Match	NA
AYFNFPELL	Full Match	NA
AYFQKPLLL	Full Match	NA
AYFTETEKF	Full Match	NA
AYGASFLSF	Full Match	NA
AYGDIILTF	Full Match	NA
AYGDIKERL	Full Match	NA
AYGEFLSRL	Full Match	NA
AYGESHLF	Full Match	NA
AYGFVARI	Full Match	NA
AYGGAFYAF	Full Match	NA
AYGHFSYEF	Full Match	NA
AYGKDFHLI	Full Match	NA
AYGLVSATF	Full Match	NA
AYGNVFSAF	Full Match	NA
AYGSLFNTI	Full Match	NA
AYGTVHYF	Full Match	NA
AYHNSPAYL	Full Match	NA
AYIADHLGF	Full Match	NA
AYIDYLSHL	Full Match	NA
AYIERMNYI	Full Match	NA
AYIGFIQSL	Full Match	NA
AYIHCVSAF	Full Match	NA
AYILDTLVF	Full Match	NA
AYINKVEEL	Full Match	NA
AYINRASLL	Full Match	NA
AYIQEFQEF	Full Match	NA
AYIQESATF	Full Match	NA
AYITGLCFI	Full Match	NA
AYKYIQELW	Full Match	NA
AYLAQSPQL	Full Match	NA
AYLDALQTL	Full Match	NA
AYLDKSPQF	Full Match	NA
AYLDNLQAF	Full Match	NA
AYLDSTERF	Full Match	NA
AYLEAHETF	Full Match	NA
AYLEAIHNF	Full Match	NA
AYLEALSHL	Full Match	NA
AYLEAYKEF	Full Match	NA
AYLECIERI	Partial Match	AYLECIERITF + CYSTL(C5), AYLECIERI + CYSTL(C5), AYLECIERITF + METH(C5)
AYLEEACVI	No	NA
AYLESFYKF	Full Match	NA
AYLHTTTTF	Full Match	NA
AYLITLGKF	Full Match	NA
AYLKAIVLF	Full Match	NA
AYLKEVEQL	Full Match	NA
AYLKLLPMF	Full Match	NA
AYLKQVLLF	Full Match	NA
AYLLNLNHL	Full Match	NA
AYLLQPSQF	Full Match	NA
AYLLTLGKF	Full Match	NA
AYLNFVSQM	Full Match	NA
AYLPVNESF	Full Match	NA
AYLQLLNLF	Full Match	NA
AYLSAVGTF	Full Match	NA
AYLSEAMKL	Full Match	NA
AYLSGMLRF	Full Match	NA
AYLSKAMEI	Full Match	NA
AYLVHIEHL	Full Match	NA
AYLVNTYAL	Full Match	NA
AYLYEVSQL	Full Match	NA
AYMEDAPLL	Full Match	NA
AYMERMNYI	Full Match	NA
AYMPHTFFI	Full Match	NA
AYNDKIVAF	Full Match	NA
AYNEGIINLL	Full Match	NA
AYNPMARDLF	Full Match	NA
AYNPNTQTF	Full Match	NA
AYNPVTHQL	Full Match	NA
AYNRIVDAL	Full Match	NA
AYNSSLVTF	Full Match	NA
AYPEYLITF	Full Match	NA
AYPFIGPFFF	Full Match	NA
AYPHNLMTF	Full Match	NA
AYPHRLNLF	Full Match	NA
AYPTVKFYF	Full Match	NA
AYPYNFSNL	Full Match	NA
AYQDRLAYL	Full Match	NA
AYQHAFLYI	Full Match	NA
AYQHLFYLL	Full Match	NA
AYQLMTDVF	Full Match	NA
AYQLMVDVF	Full Match	NA
AYQSIQNYL	Full Match	NA
AYSAKIALF	Full Match	NA
AYSDGHFLF	Full Match	NA
AYSEAIFEL	Full Match	NA
AYSIVAGVF	Full Match	NA
AYSLNFPLL	Full Match	NA
AYSNIKDYI	Full Match	NA
AYSPAIQMF	Full Match	NA
AYSPRFLYI	Full Match	NA
AYSQFFHSL	Full Match	NA
AYSRVQYQF	Full Match	NA
AYSTVPGYYSW	Full Match	NA
AYSVEHNQL	Full Match	NA
AYTDCIPQL	Full Match	NA
AYTDVVQLF	Full Match	NA
AYTLLGHEF	Full Match	NA
AYTLLLHTW	Full Match	NA
AYTPFHAVL	Full Match	NA
AYTSQFVSL	Full Match	NA
AYTTVLQEW	Full Match	NA
AYVDKLEEL	Full Match	NA
AYVEDTVLF	Full Match	NA
AYVEKVEKL	Full Match	NA
AYVEKVERL	Full Match	NA
AYVELVHHI	Full Match	NA
AYVEMLQHL	No	NA
AYVEWFNRL	Full Match	NA
AYVGDLQTL	Full Match	NA
AYVGDVPIL	Full Match	NA
AYVGNLPRI	Full Match	NA
AYVHMVTHF	Full Match	NA
AYVIGLSSF	Full Match	NA
AYVKGGLSTF	Full Match	NA
AYVLNIVRF	Full Match	NA
AYVPGFAHI	Full Match	NA
AYVVKVFSL	Full Match	NA
CPRVINLHEVY	Partial Match	CPRVINLHEVY + METH(C1)
CYAKVFDEF	No	NA
CYGDITIHF	Partial Match	CYGDITIHF + METH(C1)
CYGNIMERL	No	NA
CYLDKPEEW	Partial Match	CYLDKPEEW + METH(C1)
CYLTIVCKL	No	NA
CYPRWNETF	Full Match	NA
CYQEVSQCF	Full Match	NA
CYSDAFAKL	Partial Match	CYSDAFAKL + CYSTL(C1)
CYSKIVDKL	Full Match	NA
CYTPRADSF	No	NA
DAADIRFVY	Full Match	NA
DAARLQAAY	Full Match	NA
DAFAEWTEM	Full Match	NA
DAFALCDAL	No	NA
DAFANFANF	Full Match	NA
DAFDDVVKY	Full Match	NA
DAFEFHEAF	Full Match	NA
DAFKSGIVQY	Full Match	NA
DAFLDYAAF	Full Match	NA
DAFNQIMGY	Full Match	NA
DAGPPTHAF	Full Match	NA
DAHGVVIVF	Full Match	NA
DAHPTLVTY	Full Match	NA
DAILATLM	Full Match	NA
DAIRLAVSY	Full Match	NA
DAIRLFAAY	Full Match	NA
DALGFAVRY	Full Match	NA
DALGHFFQY	Full Match	NA
DALITHVL	Full Match	NA
DALRLAAEY	Full Match	NA
DALSTVLQY	Full Match	NA
DALVITHY	Full Match	NA
DASALRILF	Full Match	NA
DASKVVTVF	Full Match	NA
DASPVQAVF	Full Match	NA
DAVHAILAY	Full Match	NA
DAVVSQVL	Full Match	NA
DAYAHPLFY	Full Match	NA
DAYPEIEKF	Full Match	NA
DAYTHLETF	Full Match	NA
DFLEKIAKL	No	NA
DGYIDYYEF	Full Match	NA
DIFAKFSAY	Full Match	NA
DLFKDIQSL	Full Match	NA
DLFRDIQSL	Full Match	NA
DLMVEHTSF	Full Match	NA
DLWLEREVF	Full Match	NA
DPAAIIHDF	Full Match	NA
DPADIIHDF	Full Match	NA
DPANIVHDF	Full Match	NA
DPFIDLNYM	Full Match	NA
DPFKDIILY	Full Match	NA
DPFPAAIIL	Full Match	NA
DPFPDHVVF	Full Match	NA
DPFSVTEAL	Full Match	NA
DPFVDRIGY	Full Match	NA
DPFVGSDPF	Full Match	NA
DPHAMFAEF	Full Match	NA
DPHQQIYTF	Full Match	NA
DPHTVLVEF	Full Match	NA
DPIFLDVKY	Full Match	NA
DPIHTFDLY	Full Match	NA
DPLEQDELHTF	Full Match	NA
DPLHQEVSF	Full Match	NA
DPLPSAELY	Full Match	NA
DPNLEFVAM	Full Match	NA
DPQHVVVLY	Full Match	NA
DPVAIAECF	No	NA
DPVFPTTGY	Full Match	NA
DPVGDIVSF	Full Match	NA
DPVQLNLLY	Full Match	NA
DPVSTELIY	No	NA
DPVTLNVLY	Full Match	NA
DPWIGKLLY	Full Match	NA
DPYQGTIVL	Full Match	NA
DPYTDQVFF	No	NA
DSNGAILVY	Full Match	NA
DVIRLIMQY	Full Match	NA
DVSPVVSTY	Full Match	NA
DYAELLQHF	Full Match	NA
DYAETVHQL	Full Match	NA
DYAEVSNTF	Full Match	NA
DYAKNLAKL	Full Match	NA
DYATFAFHSF	Full Match	NA
DYATGFQNW	No	NA
DYATIFNNL	Full Match	NA
DYAVVLNQL	Full Match	NA
DYAYLREHF	Full Match	NA
DYAYVTEIF	Full Match	NA
DYDSVFHHL	Full Match	NA
DYGEINQLL	Full Match	NA
DYGIVADLF	Full Match	NA
DYHTKLFLI	Full Match	NA
DYIDTIWKI	Full Match	NA
DYIKFLRSI	Full Match	NA
DYIKNLPMW	Full Match	NA
DYILNVMKF	Full Match	NA
DYIPQLAKF	Full Match	NA
DYIPYVFKL	Full Match	NA
DYISHFLTF	Full Match	NA
DYKTVNNLL	Full Match	NA
DYLDSIYFNRF	Full Match	NA
DYLEHITSI	Full Match	NA
DYLEKFYQL	Full Match	NA
DYLEKYYKF	Full Match	NA
DYLELANRF	No	NA
DYLEVAKHF	Full Match	NA
DYLEWPEYF	Full Match	NA
DYLKGLASF	Full Match	NA
DYLKNTYRL	Full Match	NA
DYLNHYPVF	Full Match	NA
DYLQEVPIL	Full Match	NA
DYLRDPVTI	Full Match	NA
DYLRWVQTL	Full Match	NA
DYMKTTSNF	Full Match	NA
DYMTSPARL	Full Match	NA
DYMVLAAHF	Full Match	NA
DYNFVFTSF	Full Match	NA
DYPRYLFEI	Full Match	NA
DYPSRWTAI	Full Match	NA
DYQALRTSI	Full Match	NA
DYSPYFKTI	Full Match	NA
DYSRIIQSW	Full Match	NA
DYSSILQKF	Full Match	NA
DYTGALAVF	Full Match	NA
DYTILLHNI	Full Match	NA
DYTSRFSEF	No	NA
DYVEGLRVF	Full Match	NA
DYVTGLQTL	Full Match	NA
DYYPEYKLLF	Full Match	NA
EAASVPVVY	Full Match	NA
EAFDELLASKY	Full Match	NA
EAFGSSVTF	Full Match	NA
EAFKAIGTAY	Full Match	NA
EAFLDVGEY	Full Match	NA
EAFLNNQEY	Full Match	NA
EAFLVPAY	Full Match	NA
EAFREHQQY	Full Match	NA
EAIALAEKY	Full Match	NA
EAIDQLHLEY	Full Match	NA
EAIEQILKY	Full Match	NA
EAIGAVIHY	Full Match	NA
EAIKILKGEY	Full Match	NA
EAIRISPTF	Full Match	NA
EALAAVLTY	Full Match	NA
EALDHMVEY	Full Match	NA
EALRDVLSY	Full Match	NA
EALSLAHTY	Full Match	NA
EASKLLLTY	Full Match	NA
EATDTILCY	No	NA
EAVLIQTVY	Full Match	NA
EAYNAVVRY	Full Match	NA
EAYPDHTQF	Full Match	NA
EFITVHSML	Full Match	NA
EFKDEPLLF	No	NA
EFLPQSAFLKW	Full Match	NA
EFLSGSYCF	No	NA
EFLTKTAKF	Full Match	NA
EFPPGTPRF	Full Match	NA
EFTPHHAGF	Full Match	NA
EFVAKGHLF	Full Match	NA
ELPKHYFSF	Full Match	NA
EPAAFQALY	Full Match	NA
EPAHIVASF	Full Match	NA
EPAVVSLEY	Full Match	NA
EPESLGVVY	Full Match	NA
EPFHLIVSY	Full Match	NA
EPHDISVAL	Full Match	NA
EPHLMVEY	Full Match	NA
EPIEILPNVCY	Partial Match	EPIEILPNVCY + CYSTL(C10)
EPIYIITEY	Full Match	NA
EPIYIVTEY	Full Match	NA
EPLAIVEGY	Full Match	NA
EPLNIKDAY	Full Match	NA
EPLSQITAY	Full Match	NA
EPNSYAISF	Full Match	NA
EPRVEDFGNAW	Full Match	NA
EPSAVALEL	Full Match	NA
EPSFITESY	Full Match	NA
EPTAAAIAY	Full Match	NA
EPTAAALAY	Full Match	NA
EPVALLQEVY	Full Match	NA
EPVDISTAM	Full Match	NA
EPVGWIAVY	Full Match	NA
EPVPASIPNYY	Full Match	NA
EPWVEQDKF	Full Match	NA
EQELIYFTF	Full Match	NA
EQPETYYKW	Full Match	NA
EVFPLAMNY	Full Match	NA
EVIPYTPAM	Full Match	NA
EVSKIVQTY	Full Match	NA
EWASRFWLW	Full Match	NA
EWSPYTKIFQF	Full Match	NA
EYAAGPFALF	Full Match	NA
EYAAQLQNF	Full Match	NA
EYAAQLQRF	Full Match	NA
EYADIFCQF	Full Match	NA
EYAHLFEVF	Full Match	NA
EYAKIEETM	Full Match	NA
EYAKIFTTY	Full Match	NA
EYAKIHDLL	Full Match	NA
EYAKTFGYTF	Full Match	NA
EYALLYHTL	Full Match	NA
EYANAICQW	No	NA
EYAQALKNSF	Full Match	NA
EYASLRTLW	No	NA
EYASVLQLL	Full Match	NA
EYATKISRF	Full Match	NA
EYAVLTSTI	Full Match	NA
EYAVMLYTW	Full Match	NA
EYDLIVHQL	Full Match	NA
EYDNFFQHL	Full Match	NA
EYDPVIILI	Full Match	NA
EYERFFALL	Full Match	NA
EYFEEAANF	Full Match	NA
EYFESPFTI	Full Match	NA
EYFKSFNF	Full Match	NA
EYFRVPDSATF	Full Match	NA
EYGENFPML	Full Match	NA
EYGFGAAF	Full Match	NA
EYGFISQTL	Full Match	NA
EYGFYHDFF	Full Match	NA
EYGIFNQKI	Full Match	NA
EYGKFFVTL	Full Match	NA
EYGKVEFVF	Full Match	NA
EYGNIIVTL	Full Match	NA
EYGPVYSTW	Full Match	NA
EYGQVNHAL	Full Match	NA
EYGRIGNFI	Full Match	NA
EYGSIIAFF	Full Match	NA
EYGVHWNFF	No	NA
EYGVIRDVL	Full Match	NA
EYIAKQFGF	Full Match	NA
EYIDDLFKL	Full Match	NA
EYIHALTLL	Full Match	NA
EYIIEYPHF	Full Match	NA
EYIKFLRSI	Full Match	NA
EYIKNLPIL	No	NA
EYIKRLEEL	Full Match	NA
EYILVPSTF	Full Match	NA
EYIPDLYNHF	Full Match	NA
EYIPKWEQF	Full Match	NA
EYIQFVPLL	Full Match	NA
EYIRMVAEW	Full Match	NA
EYIRSLNQF	Full Match	NA
EYISTVKTL	Full Match	NA
EYKFQNALL	Partial Match	LGEYKFQNALLVRYT, QLGEYKFQNALLVRYT, QLGEYKFQNALLVRYTK, EQLGEYKFQNALLVRYTK, GEYKFQNALLVR, LGEYKFQNALLVR, EQLGEYKFQNALLVR, GEYKFQNALLVRYT, GEYKFQNALLVR + METH(K4), GEYKFQNALLVRYT + ACET(G1), EQLGEYKFQNALLVRYT, LGEYKFQNALLVRYTK, QLGEYKFQNALLVR, GEYKFQNALL, GEYKFQNALLVRYTK
EYKIAFPYL	Full Match	NA
EYKKDFEKW	Full Match	NA
EYKNLNSFF	No	NA
EYKTVHEEL	Full Match	NA
EYLADLYHF	Full Match	NA
EYLAHPSTL	Full Match	NA
EYLALPARL	Full Match	NA
EYLDRAEKL	Full Match	NA
EYLEAHLKF	Full Match	NA
EYLEAIHHL	No	NA
EYLEDFHVW	Full Match	NA
EYLENALKL	Full Match	NA
EYLEQISTL	Full Match	NA
EYLERAPEL	Full Match	NA
EYLERAPELF	Full Match	NA
EYLERVQAL	Full Match	NA
EYLESLQCL	No	NA
EYLETVTQF	Full Match	NA
EYLEYSLKL	Full Match	NA
EYLGKLVRF	Full Match	NA
EYLGSMAKI	Full Match	NA
EYLIKVNEI	Full Match	NA
EYLIVFPKL	Full Match	NA
EYLKLLHSF	Full Match	NA
EYLKNLPLL	No	NA
EYLKVDAQF	Full Match	NA
EYLLKAYVL	Full Match	NA
EYLLKVNEI	Full Match	NA
EYLLVPSSL	No	NA
EYLQLLNLL	Full Match	NA
EYLQNLNHI	Full Match	NA
EYLREIQEL	Full Match	NA
EYLRFLQTI	Full Match	NA
EYLRQIFRL	Full Match	NA
EYLSRHWLF	Full Match	NA
EYLTKVDKL	Full Match	NA
EYLTSPQEF	Full Match	NA
EYMAQHLVF	Full Match	NA
EYMEHTYLI	Full Match	NA
EYMEHVYLI	Full Match	NA
EYMIFDHEF	Full Match	NA
EYMIQFNRL	Full Match	NA
EYMKHTRLF	Full Match	NA
EYMLEKSFYQF	Full Match	NA
EYMLQNHVF	Full Match	NA
EYMQAQLLL	No	NA
EYMSFMNQF	Full Match	NA
EYNAFFYSL	Full Match	NA
EYNEVANLF	Full Match	NA
EYNHIFPLL	Full Match	NA
EYNILVNFF	Full Match	NA
EYNKSWQTF	Full Match	NA
EYNNNFHVL	Full Match	NA
EYNNIQHLF	Full Match	NA
EYNPAISCF	Full Match	NA
EYNPQHSLL	Full Match	NA
EYNSALPLL	Full Match	NA
EYNSDLHQF	Full Match	NA
EYNTIKDKF	Full Match	NA
EYNTVASKF	Full Match	NA
EYPDRIMNTF	Full Match	NA
EYPFILDAF	Full Match	NA
EYPHEVPQI	Full Match	NA
EYPKFLKRF	Full Match	NA
EYPKYQAEF	Full Match	NA
EYPLVINTL	Full Match	NA
EYPRETFSF	Full Match	NA
EYQARIPEF	Full Match	NA
EYQIKTNQL	Full Match	NA
EYQKVGQSF	Full Match	NA
EYQKVWNLF	Full Match	NA
EYRPEFSNF	Full Match	NA
EYSDVLAKL	Full Match	NA
EYSIVIQQL	Full Match	NA
EYSKQMQRF	Full Match	NA
EYSKYLQQAF	Full Match	NA
EYSLIQETI	No	NA
EYSRFVNQI	Full Match	NA
EYTAKIALL	Full Match	NA
EYTDDIPLL	No	NA
EYTDVLQKI	Full Match	NA
EYTDVYPEI	Full Match	NA
EYTEMKALL	Full Match	NA
EYTLMRATF	Full Match	NA
EYTNIFLKF	Full Match	NA
EYTNIKYSL	No	NA
EYTPRSWNF	Full Match	NA
EYTRALFLL	Full Match	NA
EYTRYLFAL	Full Match	NA
EYTSILHLF	Full Match	NA
EYTVMTAHF	Full Match	NA
EYTVQQALF	Full Match	NA
EYVANLTNL	Full Match	NA
EYVDDTQFLRF	Full Match	NA
EYVEKFYRI	Full Match	NA
EYVGKVFRV	Full Match	NA
EYVKFIGNF	Full Match	NA
EYVKFLHKF	Full Match	NA
EYVKQTWNL	Full Match	NA
EYVNDFDLMKF	Full Match	NA
EYVNDFDLLKF	Full Match	NA
EYVRALFDF	Full Match	NA
EYVRDLPVL	Full Match	NA
EYVRLVTEF	Full Match	NA
EYVRTLYDF	Full Match	NA
EYVRVSEHF	Full Match	NA
EYVSQHLVF	Full Match	NA
EYVVRTFTL	Full Match	NA
EYYDKHFTEF	Full Match	NA
EYYRGFTLF	Full Match	NA
FAALHGPAL	Full Match	NA
FADQEVRSL	Full Match	NA
FAEDSLRVI	Full Match	NA
FAEGFVRAL	Full Match	NA
FAFDPSVNY	Full Match	NA
FAFEHSEEY	Full Match	NA
FAFSSQEL	Full Match	NA
FAHTNVESL	Full Match	NA
FAQEALTVL	Full Match	NA
FASEVSNVL	Full Match	NA
FASHVSPEV	Full Match	NA
FAVAPNQNL	Full Match	NA
FAVDLEHHSY	Full Match	NA
FAVIGRSSL	Full Match	NA
FAVPESDHL	Full Match	NA
FAYDGKDYL	Full Match	NA
FAYDGKDYLTL	Full Match	NA
FFIDQANYF	Full Match	NA
FFIDRDGFLF	Full Match	NA
FFLDRDGFLF	Full Match	NA
FGAFHSPAL	Full Match	NA
FGIDRPAEL	Full Match	NA
FGQLGREL	Full Match	NA
FIAPTGHSL	Full Match	NA
FIDASRLVY	Full Match	NA
FIFSDTHEL	Full Match	NA
FIISRTQAL	Full Match	NA
FIMDRAQAL	Full Match	NA
FIMEGTLTRV	Full Match	NA
FIMGKTIEF	Full Match	NA
FIRVVGSEF	Full Match	NA
FIWENIHTL	Full Match	NA
FIYHGEVPQA	Full Match	NA
FLANIGTSV	Full Match	NA
FLAPVKTEV	Full Match	NA
FLDDFIACV	Full Match	NA
FLDDVVHSL	Full Match	NA
FLDEPTTGL	Full Match	NA
FLDESVVKV	Full Match	NA
FLDGNELTL	Full Match	NA
FLDGNEMTL	Full Match	NA
FLDHIIASV	Full Match	NA
FLDPIKAYL	Full Match	NA
FLDPNNIPKA	Full Match	NA
FLDPRPLTV	Full Match	NA
FLDSTSPLL	Full Match	NA
FLDTSNQHL	Full Match	NA
FLEKLLPPV	Full Match	NA
FLFDTQHFI	Full Match	NA
FLFEPVVKA	Full Match	NA
FLFNKVVNL	Full Match	NA
FLFSDVCRV	Full Match	NA
FLFVASEF	Full Match	NA
FLIETGPRGV	Full Match	NA
FLINFIHTL	Full Match	NA
FLKEIVETF	Full Match	NA
FLLDKKIGV	Full Match	NA
FLLEGIRSL	Full Match	NA
FLLEKGYEV	Full Match	NA
FLLHIQQQV	Full Match	NA
FLLLSPVEA	Full Match	NA
FLLPHPGLQV	Full Match	NA
FLLPILSQI	Full Match	NA
FLLQHQTFL	Full Match	NA
FLLWATAEA	Full Match	NA
FLMDFIHQV	Full Match	NA
FLNDEVWNL	Full Match	NA
FLNNQEYVL	Full Match	NA
FLNSEIHQV	Full Match	NA
FLQEHNTTL	Full Match	NA
FLQEKSPAV	Full Match	NA
FLQPELVKL	Full Match	NA
FLSAIVSSV	Full Match	NA
FLSTINVGL	Full Match	NA
FLTDTSHLL	Full Match	NA
FLVDGVCTV	Full Match	NA
FLVDMTMHL	Full Match	NA
FLYAGHIFL	Full Match	NA
FLYDDNQRV	Full Match	NA
FLYPFPLAL	Full Match	NA
FLYSDEVQI	Full Match	NA
FMLTQPHSV	Full Match	NA
FMYDRPLRL	Full Match	NA
FNDPNAKEM	Full Match	NA
FPAAPAPKM	Full Match	NA
FPAAPIPTL	Full Match	NA
FPAEPLEL	Full Match	NA
FPAGILQAPF	Full Match	NA
FPAGKVPAF	Full Match	NA
FPAGSVHVNVY	Full Match	NA
FPAHILDCL	Full Match	NA
FPANNIVKF	Full Match	NA
FPANIQVVY	Full Match	NA
FPAVGEPNIQQY	Full Match	NA
FPDKPITQY	Full Match	NA
FPDKVAIQL	Full Match	NA
FPEDCLLTQVF	No	NA
FPEEAVLQQAF	Full Match	NA
FPEELTQTF	Full Match	NA
FPEGLFYEF	Full Match	NA
FPEGSVELY	Full Match	NA
FPEHIFPAL	Full Match	NA
FPESSAIEAL	Full Match	NA
FPFEKGSVQY	Full Match	NA
FPHELEVPAL	Full Match	NA
FPHGDLTEF	Full Match	NA
FPHTTPSM	Full Match	NA
FPHVGEPSL	Full Match	NA
FPIEAGDMF	Full Match	NA
FPIGDKVTF	Full Match	NA
FPIGIGDRY	Full Match	NA
FPIHVQTSL	Full Match	NA
FPIIIHDEPTY	Full Match	NA
FPIIRDQIFRY	Full Match	NA
FPILPGEIFKY	Full Match	NA
FPIPGEPGF	Full Match	NA
FPIPLINRL	Full Match	NA
FPKADLAAAGVM	Full Match	NA
FPKDFLVQF	Full Match	NA
FPKVLSDDM	Full Match	NA
FPLDLDVKM	Full Match	NA
FPLIPQEAF	Full Match	NA
FPLKVFGY	Full Match	NA
FPLPGLPDF	Full Match	NA
FPLRYLEASY	Full Match	NA
FPMEIRQY	Full Match	NA
FPMEIRQYL	Full Match	NA
FPMTHGNTGF	Full Match	NA
FPNAIEHTL	Full Match	NA
FPNALVTKL	Full Match	NA
FPNENQVVF	Full Match	NA
FPNIASATKF	Full Match	NA
FPNIPGKSL	Full Match	NA
FPNIVIKGSEL	Full Match	NA
FPNPLAERIIF	Full Match	NA
FPNRVVFQEF	Full Match	NA
FPPREIVTY	Full Match	NA
FPRDPEIEM	Full Match	NA
FPRHIEPEL	Full Match	NA
FPSGIIKVF	Full Match	NA
FPSGSVHSF	Full Match	NA
FPSIYDVKY	Full Match	NA
FPSLFINQF	Full Match	NA
FPSPNQITL	Full Match	NA
FPSSNVHVY	Full Match	NA
FPSTAEHTL	Full Match	NA
FPSVLVEEL	Full Match	NA
FPTVQHQEL	Full Match	NA
FPVEHVQLL	Full Match	NA
FPVEIKSFY	Full Match	NA
FPVGDVNNF	Full Match	NA
FPVIYDVKY	Full Match	NA
FPVPGSGLVL	Full Match	NA
FPVPKPIDY	Full Match	NA
FPVSEARVL	Full Match	NA
FPYGDASKF	Full Match	NA
FPYLSESY	Full Match	NA
FPYPFQVVY	Full Match	NA
FPYYPSPGVLF	Full Match	NA
FQNPFRSEL	Full Match	NA
FSEGGERLL	Full Match	NA
FSGPAITL	Full Match	NA
FSIDSPDSL	Full Match	NA
FSSPGGLSL	Full Match	NA
FSTGNFNVL	Full Match	NA
FSTPCAPDL	Full Match	NA
FSVPGGHNL	Full Match	NA
FSVTGRVL	Full Match	NA
FSYVSPEL	Full Match	NA
FTADVRSVL	Full Match	NA
FTEAGLKEL	Full Match	NA
FTFSGREL	Full Match	NA
FTIHTNSSL	Full Match	NA
FTLSHITQL	Full Match	NA
FTVGGSTSL	Full Match	NA
FTVNPKGEL	Full Match	NA
FTVPHTHVF	Full Match	NA
FVIETARQL	Full Match	NA
FVLKEGVEY	Full Match	NA
FVLPELPSV	Full Match	NA
FVMETFVHL	Full Match	NA
FVNPHVSSF	Full Match	NA
FVNPVQVVL	Full Match	NA
FVVEQVESY	Full Match	NA
FYADRFLKF	Full Match	NA
FYAELYHII	Full Match	NA
FYAHIIPFL	Full Match	NA
FYGDLVNYL	Full Match	NA
FYGKYTAEI	Full Match	NA
FYGNVSRF	Full Match	NA
FYGTFDVHL	Full Match	NA
FYHEAVVLF	Full Match	NA
FYIHEVQEL	Full Match	NA
FYILTSKEL	Full Match	NA
FYISPVNKL	Full Match	NA
FYITSRTQF	Full Match	NA
FYLEGGFSKF	Full Match	NA
FYLISPSEF	Full Match	NA
FYLPKDAVKHL	Full Match	NA
FYMDTSHLF	Full Match	NA
FYNLLTRTF	Full Match	NA
FYNPVTSLL	Full Match	NA
FYNSGLLDTF	Full Match	NA
FYPAIADLF	Full Match	NA
FYPPKVELF	Full Match	NA
FYPYGLQTF	Full Match	NA
FYQGIVQQF	Full Match	NA
FYQPISHQW	No	NA
FYQREFDFF	Full Match	NA
FYQRFPLSF	Full Match	NA
FYRSYFSQF	Full Match	NA
FYTVIPHNF	Full Match	NA
FYVGHIDAF	Full Match	NA
FYVRGLFSF	Full Match	NA
GAAGVHFIY	Full Match	NA
GAHGIIVVY	Full Match	NA
GAMGIMLVY	Full Match	NA
GAVDPLLAL	Full Match	NA
GAVPIFIEL	Full Match	NA
GIFGGHIRSV	Full Match	NA
GIIRPGTAF	Full Match	NA
GIMKKAYEL	Full Match	NA
GLAAGGIVAV	Full Match	NA
GLADKVYFL	Full Match	NA
GLAETVLVV	Full Match	NA
GLAPKPVQV	Full Match	NA
GLCERLVSL	Full Match	NA
GLDETIAKL	Full Match	NA
GLGPVAEV	Full Match	NA
GLIDHQTYL	Full Match	NA
GLIDKVNEL	Full Match	NA
GLIDRQVTV	Full Match	NA
GLIEKNIEL	Full Match	NA
GLLDCPIFL	Full Match	NA
GLLDLPFRV	Full Match	NA
GLLEGVRGV	Full Match	NA
GLLGNVAEV	Full Match	NA
GLLGTLVQL	Full Match	NA
GLMKKAYEL	Full Match	NA
GLMTTVHAI	Full Match	NA
GLNDFIQKI	Full Match	NA
GLSQVAVTV	Full Match	NA
GLSTEGIYRV	Full Match	NA
GLTEALHFV	Full Match	NA
GLVAGLISV	Full Match	NA
GLVDEKALAQA	Full Match	NA
GLYEGLTWL	Full Match	NA
GPIYIITEY	Full Match	NA
GPLEVAQVF	Full Match	NA
GPTLVITEY	Full Match	NA
GPVEHVPVF	Full Match	NA
GPVGVNVTY	Full Match	NA
GPVLVITEY	Full Match	NA
GQIEVVPEV	Full Match	NA
GVIDGHIYAV	Full Match	NA
GVVQPGRSL	Full Match	NA
GWYDEEHPLVF	Full Match	NA
GYADIVQLL	Full Match	NA
GYAGSWVSI	Full Match	NA
GYASRFIVI	Full Match	NA
GYFGNPQKF	Full Match	NA
GYIERPQLI	Full Match	NA
GYIESVQHI	Full Match	NA
GYIHVTQTF	Full Match	NA
GYISSAFLF	Full Match	NA
GYKAIHEYL	Full Match	NA
GYKQYWCTF	No	NA
GYLADPAKF	Full Match	NA
GYLHVFYDF	Full Match	NA
GYLPNQLFRTF	Full Match	NA
GYLTEAEKF	Full Match	NA
GYLTSFEMF	Full Match	NA
GYMEGYYTF	Full Match	NA
GYMTQFPTF	No	NA
GYNVKFDMF	Full Match	NA
GYPEVALHF	Full Match	NA
GYPLWKVTF	Full Match	NA
GYRGDFETF	Full Match	NA
GYSEHFVEF	Full Match	NA
GYSPYQLTW	Full Match	NA
GYSSRFGLF	Full Match	NA
HAADVFEAY	Full Match	NA
HAAGFAYTY	Full Match	NA
HAAMLGLMY	Full Match	NA
HAAVPTPGY	Full Match	NA
HADDSFLVL	Full Match	NA
HAFVELHEF	Full Match	NA
HAGLVYEY	Full Match	NA
HAGPVINTL	Full Match	NA
HAHLDIEAF	Full Match	NA
HAPFTATSL	Full Match	NA
HASDRIIAL	Full Match	NA
HASDVLLNL	Full Match	NA
HAVIDINAF	Full Match	NA
HAVVTVPAY	Full Match	NA
HFIAEHYMF	Full Match	NA
HGLLTTVAY	Full Match	NA
HGLVEVASY	Full Match	NA
HGVNSFLVY	Full Match	NA
HIIENIVAV	Full Match	NA
HIMEIFSTY	Full Match	NA
HLANIVERV	Full Match	NA
HLIEPLANA	Full Match	NA
HLLEEPIYL	Full Match	NA
HLNSTQIQL	No	NA
HLPASIVEF	Full Match	NA
HLTDITLKV	Full Match	NA
HLVAVFNEY	Full Match	NA
HLYGGIILL	Full Match	NA
HPADMQLVL	Full Match	NA
HPAIALREY	Full Match	NA
HPALAIPEL	Full Match	NA
HPALFLSTY	Full Match	NA
HPATVFILF	Full Match	NA
HPDAPMSQVY	Full Match	NA
HPDEKSIITY	Full Match	NA
HPDEPLYSF	Full Match	NA
HPDLPLAVY	Full Match	NA
HPDQAQAIL	Full Match	NA
HPFLYDRETY	Full Match	NA
HPFVDSNLLY	Full Match	NA
HPFVFDIEDY	Full Match	NA
HPGFKDPVY	Full Match	NA
HPHDLVILM	Full Match	NA
HPIEGLAVMY	Full Match	NA
HPIEGSTTVF	Full Match	NA
HPIIAPTGVTF	Full Match	NA
HPILNDPIY	Full Match	NA
HPIPDLTGY	Full Match	NA
HPISDHEATL	Full Match	NA
HPISSEELL	Full Match	NA
HPISSEELLSL	Full Match	NA
HPITSIEY	Full Match	NA
HPLDPIDTVDF	Full Match	NA
HPLGDIVAF	Full Match	NA
HPLGIVQGF	Full Match	NA
HPLINPVAF	Full Match	NA
HPLPETAVRGY	Full Match	NA
HPLSDHEATL	Full Match	NA
HPLSVLGINY	Full Match	NA
HPLTPLITY	Full Match	NA
HPLYPFNDPY	Full Match	NA
HPNDDDVHF	Full Match	NA
HPNEGALVL	Full Match	NA
HPNLVVGGTY	Full Match	NA
HPNYLGDLIM	Full Match	NA
HPNYPYSDEY	Full Match	NA
HPQPTQVQF	Full Match	NA
HPQVSALL	Partial Match	FVNHPQVSALLG, IPNFWVTTFVNHPQVSALLGEEDEEALHYLTR
HPSGATPTL	Full Match	NA
HPSLQPEEY	Full Match	NA
HPSNVLHFF	Full Match	NA
HPSQTVELF	Full Match	NA
HPTAFVVSY	Full Match	NA
HPTDITSLDQY	Full Match	NA
HPTDPLTSF	Full Match	NA
HPTIISESF	Full Match	NA
HPTLIQRTY	Full Match	NA
HPTSAASIF	Full Match	NA
HPTSVISGY	Full Match	NA
HPTVVISAY	Full Match	NA
HPVAASLPL	Full Match	NA
HPVAQLPEF	Full Match	NA
HPVEELLDSY	Full Match	NA
HPVFQQESF	Full Match	NA
HPVLAQCDVF	Full Match	NA
HPVPQPLQSF	Full Match	NA
HPVQHISF	Full Match	NA
HPVSALMEI	Full Match	NA
HPVVGDLTY	Full Match	NA
HPWFGMEQEY	Full Match	NA
HPYFYAPEL	Full Match	NA
HPYSQALIQY	Full Match	NA
HSMDMKFTY	Full Match	NA
HVSDTSVVL	Full Match	NA
HWAEICETF	Partial Match	HWAEICETF + CYSTL(C6)
HYAALAHYF	Full Match	NA
HYFDPQYFEF	Full Match	NA
HYGLLFDEF	Full Match	NA
HYIDAGYLGF	Full Match	NA
HYILHNSFF	Full Match	NA
HYLDNLCIF	No	NA
HYLDQLNHI	Full Match	NA
HYLDTTTLI	Full Match	NA
HYLPDLHHL	Full Match	NA
HYLYQIAHL	Full Match	NA
HYMPPPYASL	Full Match	NA
HYMSINDSF	Full Match	NA
HYMTVDDLL	Full Match	NA
HYNSDLNNLLF	Full Match	NA
HYPLNTVTF	Full Match	NA
HYPPVQVLF	Full Match	NA
HYQDVSCLQF	Full Match	NA
HYSDSILTF	Full Match	NA
HYSENMFSF	Full Match	NA
HYSLFPLLF	Full Match	NA
HYSPHFQEI	Full Match	NA
HYSPIYLSF	Full Match	NA
HYTIVFNTF	Full Match	NA
HYVEKPSTF	Full Match	NA
IAAGIFNDL	Full Match	NA
IAAPFTSKL	Full Match	NA
IAAPTSSAL	Full Match	NA
IADEGRLFL	Full Match	NA
IADISQVY	Full Match	NA
IAEEQQRIL	Full Match	NA
IAFFDVRTF	Full Match	NA
IAIDVIDAY	Full Match	NA
IAINISRNL	Full Match	NA
IAISRTPVL	Full Match	NA
IALVHTDSY	Full Match	NA
IAMATVTAL	Full Match	NA
IAPTGHSL	Full Match	NA
IASPVQPVL	Full Match	NA
IAVFMEHSF	Full Match	NA
IFADMQGFTF	Full Match	NA
IFAQNRPEW	Full Match	NA
IFFENHPYF	Full Match	NA
IFGVIIDTF	Full Match	NA
IFHDISLRF	Full Match	NA
IFHEVPLKF	Full Match	NA
IFIDPGYQTF	Full Match	NA
IFIKDSNSL	Full Match	NA
IFIPALPATF	Full Match	NA
IFIPSSIAF	Full Match	NA
IFIQNSKLYF	Full Match	NA
IFIRNVLLF	Full Match	NA
IFKPPDPDNTF	Full Match	NA
IFLNKTFQW	Full Match	NA
IFLSQPILL	Full Match	NA
IFLTKANLI	Full Match	NA
IFNQNNHNF	Full Match	NA
IFNSASTIF	No	NA
IFNSASTLF	Full Match	NA
IFPKPPLYTF	Full Match	NA
IFQGNVHNF	Full Match	NA
IFSPVFNFF	Full Match	NA
IFTDLSSRF	Full Match	NA
IFTDVALKF	Full Match	NA
IFTEQHPAF	Full Match	NA
IFTNTVARF	Full Match	NA
IGIDLGTTY	Full Match	NA
IGLHVFPTF	Full Match	NA
IIDGKIFCV	Full Match	NA
IIHAVIQEY	Full Match	NA
IIMDDEFQL	Full Match	NA
IIMPHNIYL	Full Match	NA
ILACGVAKV	Full Match	NA
ILAPVVKEI	Full Match	NA
ILCELINKL	Full Match	NA
ILDEHVQRV	Full Match	NA
ILDKKVEKV	Full Match	NA
ILDPCIYRV	Full Match	NA
ILDQKINEV	Full Match	NA
ILFGHENRV	Full Match	NA
ILGPPGSVY	Full Match	NA
ILGPPPPSF	Full Match	NA
ILHDDEVTV	Full Match	NA
ILISTLPSV	Full Match	NA
ILLEHNYAL	Full Match	NA
ILLPYVSKV	Full Match	NA
ILMAYTVAL	Full Match	NA
ILMEHIHKL	Full Match	NA
ILMGVLKEV	Full Match	NA
ILPEKQAEF	Full Match	NA
ILPGSLFRF	Full Match	NA
ILPKELQTW	Full Match	NA
ILPNAQLVF	Full Match	NA
ILPREFYAW	Full Match	NA
ILQAHLHSL	Full Match	NA
ILQEKLQEI	Full Match	NA
ILQEREYRL	Full Match	NA
ILSEVQQAV	Full Match	NA
ILTDITKGV	Full Match	NA
ILTERGYSF	Full Match	NA
ILTESEIKL	Full Match	NA
ILWETVPSM	Full Match	NA
ILYNIKQEY	Full Match	NA
ILYPKTLFL	Full Match	NA
IMLEALERV	Full Match	NA
IMPSSSHLF	Full Match	NA
IPAAILHAF	Full Match	NA
IPAAPVPSL	Full Match	NA
IPAAVKLTY	Full Match	NA
IPAEEIPAY	Full Match	NA
IPAESYTF	Full Match	NA
IPAPGSGVSF	Full Match	NA
IPAQHITLF	Full Match	NA
IPARIVTNY	Full Match	NA
IPASLPVEF	Full Match	NA
IPDDLKQLY	Full Match	NA
IPDEQIVVM	Full Match	NA
IPDKFVVGY	Full Match	NA
IPEGEILVITY	Full Match	NA
IPFDPKFITY	Full Match	NA
IPFEFPLHL	Full Match	NA
IPFGITSNSDVF	Full Match	NA
IPFPNVLPDF	Full Match	NA
IPHILKEMY	Full Match	NA
IPHTDPVDY	Full Match	NA
IPHTDPVDYEF	Full Match	NA
IPIAGRDITY	Full Match	NA
IPIERLYVTY	Full Match	NA
IPIGIDKAL	Full Match	NA
IPISLHTSL	Full Match	NA
IPISSELCY	Full Match	NA
IPIWGTLIQY	Full Match	NA
IPLGEIISF	Full Match	NA
IPLHLAAQY	Full Match	NA
IPLPLIKSY	Full Match	NA
IPNEIIHAL	Full Match	NA
IPNENELQF	Full Match	NA
IPRIEDGNNF	Full Match	NA
IPSPVLVKL	Full Match	NA
IPSSVPATF	Full Match	NA
IPTDIISDL	Full Match	NA
IPTRVVTNY	Full Match	NA
IPVAIRTQI	Full Match	NA
IPVIVTEQY	Full Match	NA
IPVLIFQAY	Full Match	NA
IPVPIVSEL	Full Match	NA
IPVTIITGY	Full Match	NA
IPWGSIPVL	Full Match	NA
IPWGSIPVLM	Full Match	NA
IPYEGFASL	Full Match	NA
IPYGKEISY	Full Match	NA
IPYHSEVPVSL	Full Match	NA
IQDKCVPLV	Full Match	NA
IQERVFFLF	Full Match	NA
IQRTPKIQVY	Full Match	NA
IQWSIVPEV	Full Match	NA
ISAIPTRSL	Full Match	NA
ISALVTSTF	Full Match	NA
ISHSWEESF	Full Match	NA
ISKPPGVAL	Full Match	NA
ISLEGKPL	Full Match	NA
ISPSRTEAL	Full Match	NA
ITRVGLAL	Full Match	NA
ITVEHALESF	Full Match	NA
IVPTRELAL	Full Match	NA
IWISKLPHF	Full Match	NA
IWPEKSFCL	Partial Match	GIWPEKSFCL, IWPEKSFCL + CYSTL(C8), IWPEKSFCL + METH(C8)
IWPGGVLPKF	Full Match	NA
IWYGTGLTF	Full Match	NA
IYAAVTPEL	Full Match	NA
IYADLNQNDF	Full Match	NA
IYADNQVMHF	Full Match	NA
IYADVGEEF	Full Match	NA
IYADYIAPLF	Full Match	NA
IYAFIGQNF	No	NA
IYAFVGEKF	Full Match	NA
IYAGAIKSSF	Full Match	NA
IYAGGIKSI	Full Match	NA
IYAGYTCSF	Partial Match	KLFDFPGRGASQIYAGYTCSF, SQIYAGYTCSF
IYANMFKKF	Full Match	NA
IYAPKLQEF	Full Match	NA
IYAPLIAVL	No	NA
IYAPLVAAF	Full Match	NA
IYAPPLPSL	Full Match	NA
IYAPQGLLL	Full Match	NA
IYAPTLLVF	Full Match	NA
IYARAANMF	Full Match	NA
IYAREISAL	No	NA
IYASIKTDSTF	Full Match	NA
IYASVMEYF	Full Match	NA
IYASVRTLL	Full Match	NA
IYATEAHVF	Full Match	NA
IYATRSNLL	Full Match	NA
IYDIVRNSW	Full Match	NA
IYDKFIAQL	Full Match	NA
IYDLVDRHL	Full Match	NA
IYDPNLAFL	Full Match	NA
IYDPNLAFLRF	Full Match	NA
IYDSVKVYF	Full Match	NA
IYDTSTDRLLW	Full Match	NA
IYEMILHEF	Full Match	NA
IYENRIYSL	Full Match	NA
IYEPNFIFF	Full Match	NA
IYEQVFAKL	Full Match	NA
IYFEYSHAF	Full Match	NA
IYFIPRNVI	Full Match	NA
IYFPKKEAVTF	Full Match	NA
IYFPYVLKI	Full Match	NA
IYFQAPVKI	Full Match	NA
IYGAPGVEF	Full Match	NA
IYGEKTYAF	Full Match	NA
IYGESISSHF	Full Match	NA
IYGGDYERF	Full Match	NA
IYGGTYML	Full Match	NA
IYGKTFTL	Full Match	NA
IYGLLKNPF	Full Match	NA
IYGPIESTI	Full Match	NA
IYGPVFTL	Full Match	NA
IYGSVWEKL	Full Match	NA
IYGYTFYSI	Full Match	NA
IYGYVAEQF	Full Match	NA
IYGYVDATY	Full Match	NA
IYHDLEQSI	Full Match	NA
IYHFNSELL	No	NA
IYHGLATLL	Full Match	NA
IYHNGVLEF	Full Match	NA
IYHNPTANSF	Full Match	NA
IYHPDIQLL	Full Match	NA
IYHPNVDKL	Full Match	NA
IYHQVAVQF	Full Match	NA
IYHTGTFAQI	Full Match	NA
IYIAGHPAF	Full Match	NA
IYIDASCLTW	Full Match	NA
IYIDRGVVF	Full Match	NA
IYIDSNNNPERF	Full Match	NA
IYIESPITM	Full Match	NA
IYIGGQEHF	Full Match	NA
IYIINVHSM	Full Match	NA
IYIKHPHLF	Full Match	NA
IYIKQIKTF	Full Match	NA
IYILDPELL	Full Match	NA
IYILTFPLY	Full Match	NA
IYINSRSVF	Full Match	NA
IYIPPTNKF	Full Match	NA
IYISTLKTEF	Full Match	NA
IYITGSSII	Full Match	NA
IYIVRAFGL	Full Match	NA
IYIWDLNNF	Full Match	NA
IYKDSSTFL	Full Match	NA
IYKDYQYYF	Full Match	NA
IYKGIPLQL	Full Match	NA
IYKIDFVRF	Full Match	NA
IYKPGQTVKF	Full Match	NA
IYKPVTDFF	Full Match	NA
IYKQDLPSL	Full Match	NA
IYKSIMEQF	Full Match	NA
IYKTSILVF	Full Match	NA
IYLDELQVI	Full Match	NA
IYLDLPQNF	Full Match	NA
IYLDTHFRL	Full Match	NA
IYLEHTESI	Full Match	NA
IYLEKLKTI	Full Match	NA
IYLGQLECF	Partial Match	IYLGQLECF + CYSTL(C8), IYLGQLECFS
IYLLIHNNF	Full Match	NA
IYLLNPCHL	Full Match	NA
IYLNAGPMLF	Full Match	NA
IYLNHTMLL	Full Match	NA
IYLNNIIPRF	Full Match	NA
IYLPEVRKI	Full Match	NA
IYLPYLHEW	Full Match	NA
IYLPYLQNW	Full Match	NA
IYLQLDCARF	Partial Match	IYLQLDCARF + METH(C7)
IYLRDPVQV	Full Match	NA
IYLSCIVLF	No	NA
IYLSGLHSW	Full Match	NA
IYLSKPTHW	Full Match	NA
IYLTFPVAM	Full Match	NA
IYLTFPVAMF	Full Match	NA
IYLTHSQGF	No	NA
IYLVSIPEL	Full Match	NA
IYMADNANYF	No	NA
IYMDTLNIF	Full Match	NA
IYMEDGLIKQI	Full Match	NA
IYMNLASHI	Full Match	NA
IYMPMIPEL	Full Match	NA
IYMVFPRLF	Full Match	NA
IYNGDMEKI	Full Match	NA
IYNFPIHAF	Full Match	NA
IYNFVESKL	Full Match	NA
IYNGETLVF	Full Match	NA
IYNHITTRV	Full Match	NA
IYNKVTPTF	Full Match	NA
IYNPTTGEF	Full Match	NA
IYNQVKQII	Full Match	NA
IYNQVNVVL	Full Match	NA
IYNRSQPVL	Full Match	NA
IYNWILEHF	No	NA
IYNYPEQLF	Full Match	NA
IYPATIASI	Full Match	NA
IYPDSFTVL	Full Match	NA
IYPELQIERF	Full Match	NA
IYPEVVHMF	Full Match	NA
IYPGTFRHL	Full Match	NA
IYPHGLVLL	Full Match	NA
IYPKLLDNF	Full Match	NA
IYPLLGATL	Full Match	NA
IYPPINVLPSL	Full Match	NA
IYPPKLHQF	Full Match	NA
IYPQVLHSL	Full Match	NA
IYPRTQLPTW	Full Match	NA
IYPSIFHVL	Full Match	NA
IYPTTYVQF	Full Match	NA
IYPTYHTAF	No	NA
IYPVDLGDKF	Full Match	NA
IYPVNAISF	Full Match	NA
IYPYIRTLL	Full Match	NA
IYPYLLPFI	Full Match	NA
IYQDSFEQRF	Full Match	NA
IYQDVTLKW	Full Match	NA
IYQEVWNLF	Full Match	NA
IYQFHSQFF	Full Match	NA
IYQFIMDRF	Full Match	NA
IYQFIVQRI	Full Match	NA
IYQFLQSRF	Full Match	NA
IYQGGIFEL	Full Match	NA
IYQGRLWAF	Full Match	NA
IYQKAFDLI	Full Match	NA
IYQKAFEHL	Full Match	NA
IYQKPFQTL	Full Match	NA
IYQKYIARF	Full Match	NA
IYQNQFVQM	Full Match	NA
IYQRDPLKL	Full Match	NA
IYQRHVYNL	Full Match	NA
IYQWICDNF	Full Match	NA
IYQWVRDEL	Full Match	NA
IYQYIQSRF	Full Match	NA
IYRAQLELF	Full Match	NA
IYSAERFLI	Full Match	NA
IYSEMIHNL	Full Match	NA
IYSEVATLI	Full Match	NA
IYSEVMEAL	Full Match	NA
IYSEVTCFF	No	NA
IYSIDFTRF	Full Match	NA
IYSPDHTNNSF	Full Match	NA
IYSQTYFRF	Full Match	NA
IYSRLFDWI	No	NA
IYSSLWPAI	No	NA
IYSTAFDYF	Full Match	NA
IYSTKLYRF	Full Match	NA
IYSTPLPEKF	Full Match	NA
IYSTTLWHL	Full Match	NA
IYSVFRNAASF	Full Match	NA
IYSVNKEQL	Full Match	NA
IYSWILDHF	Full Match	NA
IYSYGFATI	Full Match	NA
IYTCVATNI	No	NA
IYTDIIYIF	Full Match	NA
IYTDMGRFTI	Full Match	NA
IYTEVRELV	Full Match	NA
IYTFASCSF	No	NA
IYTFPHASF	Full Match	NA
IYTHGLALL	Full Match	NA
IYTKIMDLI	Full Match	NA
IYTKLNQKI	Full Match	NA
IYTLIHYI	Full Match	NA
IYTLLTCQF	No	NA
IYTLNLHEL	Full Match	NA
IYTNLNQKI	Full Match	NA
IYTPIFNEY	Full Match	NA
IYTPISCKI	No	NA
IYTRLLPAL	Full Match	NA
IYTSSVNRL	Full Match	NA
IYTVLFERL	Full Match	NA
IYTVQTVQI	No	NA
IYVATVETL	Full Match	NA
IYVCRVEVL	Full Match	NA
IYVHDLLTF	Full Match	NA
IYVIGLQEL	Full Match	NA
IYVISAETF	Full Match	NA
IYVLPMLTI	Full Match	NA
IYVNPANTHQF	Full Match	NA
IYVPDIRNVF	Full Match	NA
IYVPSSYHL	Full Match	NA
IYVQEMAKL	Full Match	NA
IYVTGGHLF	Full Match	NA
IYWDGPLAL	Full Match	NA
IYYDGLMSF	Full Match	NA
IYYFKANVF	Full Match	NA
IYYTGKYQSL	Full Match	NA
IYYVDVQKF	Full Match	NA
KYSLIKGNF	Full Match	NA
KFAEEFYSF	Full Match	NA
KFEENTYCF	Partial Match	KFEENTYCF + CYSTL(C8)
KFIDNTLYF	Full Match	NA
KFIDPIYQVW	Full Match	NA
KFIDTTSKF	Full Match	NA
KFISTSLLL	Full Match	NA
KFLDPITGTF	Full Match	NA
KFLDTALSF	Full Match	NA
KFLEQVHQL	Full Match	NA
KFLESTDSF	Full Match	NA
KFNPVSFTW	Full Match	NA
KFSNVTMLF	Full Match	NA
KFSTMPFLF	Full Match	NA
KFTPVASKF	Full Match	NA
KFVETHPEF	Full Match	NA
KFVTVQATF	Full Match	NA
KFYTDPSYF	Full Match	NA
KGAAIFFEF	Full Match	NA
KGGPQSLVIL	No	NA
KIIDFIYTA	Full Match	NA
KILDYEVTL	Full Match	NA
KILEDVVGV	Full Match	NA
KILPTLEAV	Full Match	NA
KILQELPSV	Full Match	NA
KIYEGQVEV	Full Match	NA
KLAAAISEV	Full Match	NA
KLAEVGRVYL	Full Match	NA
KLDADMPEV	Full Match	NA
KLFDAPLSI	Full Match	NA
KLFGMIITI	Full Match	NA
KLGSVPVTV	Full Match	NA
KLIDETQDMLL	Full Match	NA
KLIEVNEEL	Full Match	NA
KLIGQVHEV	Full Match	NA
KLIPQLPTL	Full Match	NA
KLLAATVLL	Full Match	NA
KLLDEVTYL	Full Match	NA
KLLDPEDISV	Full Match	NA
KLLDPEDVAVQL	Full Match	NA
KLLEEQGIFL	Full Match	NA
KLLEPVLLL	Full Match	NA
KLLGELHTL	Full Match	NA
KLLSENTNL	Full Match	NA
KLNEMSYEL	Full Match	NA
KLNPQQFEV	Full Match	NA
KLPDVYGVF	Full Match	NA
KLPSNLPQL	Full Match	NA
KLQDQIFNL	Full Match	NA
KLQELNYNL	Full Match	NA
KLQEQIFHL	Full Match	NA
KLSDLQTQL	Full Match	NA
KLSEIDVAL	Full Match	NA
KLSELEAAL	Full Match	NA
KLVDCIIEV	Full Match	NA
KLVELPYTV	Full Match	NA
KLWEGLTEL	Full Match	NA
KMKEIAEAY	Full Match	NA
KMLDNFYNF	Full Match	NA
KMWEEAISL	Full Match	NA
KPAPLTPAY	Full Match	NA
KPFDLVIPF	Full Match	NA
KPIPDVHLY	Full Match	NA
KPIVFVGTGQTY	Full Match	NA
KPNGLILQY	Full Match	NA
KPVDPIVGY	Full Match	NA
KPVEDILTY	Full Match	NA
KPVEGYDISF	Full Match	NA
KQLAVYEEF	Full Match	NA
KQPEDYFYL	Full Match	NA
KQTDLEITV	Full Match	NA
KSVDPTLAL	Full Match	NA
KTADVTSLF	Full Match	NA
KTYPLTQL	Full Match	NA
KVIEINPYL	Full Match	NA
KWFDNSNMTF	Full Match	NA
KWNPTAGVAF	Full Match	NA
KYAALFSQM	Full Match	NA
KYADKIYSI	Full Match	NA
KYADLSHNRL	Full Match	NA
KYAELRDTI	Full Match	NA
KYAHMINGF	Full Match	NA
KYALLLQEL	Full Match	NA
KYAMMFAEL	Full Match	NA
KYAPSGFYI	Full Match	NA
KYAQFCFSTF	No	NA
KYAQWEESL	Full Match	NA
KYDEGLYRF	Full Match	NA
KYDEIFYNL	Full Match	NA
KYDPNVYSI	Full Match	NA
KYDVLFALF	Full Match	NA
KYEELFPAF	Full Match	NA
KYELDFSHF	Full Match	NA
KYFALPHKI	Full Match	NA
KYFEKQFEL	Full Match	NA
KYFEVPSVL	Full Match	NA
KYFEVPSVLL	Full Match	NA
KYFGGVLEYF	Full Match	NA
KYFHPPAHL	Full Match	NA
KYFLKPEVL	Full Match	NA
KYFLWEEKF	Full Match	NA
KYFLWVVKF	Full Match	NA
KYFPEPELF	Full Match	NA
KYFSFPVFF	Full Match	NA
KYFSSMAEF	Full Match	NA
KYGALVNNF	Full Match	NA
KYGDIIFDF	Full Match	NA
KYGDILHVI	Full Match	NA
KYGFGYQL	Full Match	NA
KYGFYTHVF	Full Match	NA
KYGIQMPAF	Full Match	NA
KYGIQMPSF	Full Match	NA
KYGIVQEF	Full Match	NA
KYGIVQEFF	Full Match	NA
KYGKVWGF	Full Match	NA
KYGLFQHI	Full Match	NA
KYGLGFQII	Full Match	NA
KYGNFIDKL	Full Match	NA
KYGNLSNFL	Full Match	NA
KYGNLSNYL	Full Match	NA
KYGPIFTVF	Full Match	NA
KYGPIRQI	Full Match	NA
KYGPVFSF	Full Match	NA
KYGPVFTI	Full Match	NA
KYGPVVSLL	Full Match	NA
KYGQGFYLI	Full Match	NA
KYGRIVEVL	Full Match	NA
KYGSVIQLL	Full Match	NA
KYGSVTVW	Full Match	NA
KYGTLQEFSF	Full Match	NA
KYGVFEESL	Full Match	NA
KYGVVIASF	Full Match	NA
KYGVYEAIF	Full Match	NA
KYHGYPYSF	Full Match	NA
KYIADFSLF	Full Match	NA
KYIATDFTL	Full Match	NA
KYIDFDHVF	Full Match	NA
KYIDQKFVL	Full Match	NA
KYIDYIFNV	Full Match	NA
KYIDYLMTW	Full Match	NA
KYIEEQLLQRI	Full Match	NA
KYIEGVSDF	Full Match	NA
KYIENLDNITF	Full Match	NA
KYIESPVLF	Full Match	NA
KYIHSANVL	Full Match	NA
KYIIELNHM	Full Match	NA
KYIKEAVRL	Full Match	NA
KYILVVPLI	Full Match	NA
KYINEANLI	No	NA
KYINTDAKF	Full Match	NA
KYIPAFCEL	Full Match	NA
KYIPQVAVL	Full Match	NA
KYIQEAEML	Full Match	NA
KYIQKPGLL	Full Match	NA
KYIQRQETI	Full Match	NA
KYIQRQQTI	Full Match	NA
KYISGPHEL	Full Match	NA
KYISKPENL	Full Match	NA
KYISSLEIL	Full Match	NA
KYITDVVKL	Full Match	NA
KYITDWQNVF	Full Match	NA
KYITKSFNF	Full Match	NA
KYITQGQLL	Full Match	NA
KYITQGQLLQF	Full Match	NA
KYKDAANLL	Full Match	NA
KYKEAAHLL	Full Match	NA
KYKGIFNGF	Full Match	NA
KYLADLPTL	Full Match	NA
KYLATLETL	Full Match	NA
KYLDALNVF	Full Match	NA
KYLDEDTIYHL	Full Match	NA
KYLDEFLLNKI	Full Match	NA
KYLDELGFTVF	Full Match	NA
KYLDIPKML	Full Match	NA
KYLDNPNAL	Full Match	NA
KYLDTGGDVF	Full Match	NA
KYLEDMKTYF	Full Match	NA
KYLEDRGEVTF	Full Match	NA
KYLEESNFV	Full Match	NA
KYLEESTIRHF	Full Match	NA
KYLEETNSL	Full Match	NA
KYLEHPLLL	Full Match	NA
KYLEMIYSM	Full Match	NA
KYLEQQFNL	Full Match	NA
KYLESFLAF	Full Match	NA
KYLESVKPF	Full Match	NA
KYLGIINMF	Full Match	NA
KYLGLLENL	Full Match	NA
KYLGQLHYL	Full Match	NA
KYLGQLTSI	Full Match	NA
KYLINLETL	Full Match	NA
KYLLDSPSL	Full Match	NA
KYLLTPVNF	Full Match	NA
KYLLVPAYI	Full Match	NA
KYLNSVQYI	Full Match	NA
KYLNWDAVF	Full Match	NA
KYLPALDEF	Full Match	NA
KYLPCFTFL	Partial Match	KYLPCFTFL + METH(C5)
KYLPEWTAW	Full Match	NA
KYLPVGCVTF	Full Match	NA
KYLQAVGMF	Full Match	NA
KYLQCPLEF	No	NA
KYLQEVETL	Full Match	NA
KYLQILTSL	Full Match	NA
KYLQSTISF	Full Match	NA
KYLSDNVHL	Full Match	NA
KYLSGIAHF	Full Match	NA
KYLSIPAVF	Full Match	NA
KYLSIPAVFF	Full Match	NA
KYLSVQGQL	Full Match	NA
KYLSVQGQLF	Full Match	NA
KYLTAASYL	Full Match	NA
KYLTAEAFGF	Full Match	NA
KYLTEGLLQF	Full Match	NA
KYLVIGDLLF	Full Match	NA
KYLVLANML	Full Match	NA
KYLYVDKNF	Full Match	NA
KYMDIEFDF	Full Match	NA
KYMDINFDF	Full Match	NA
KYMDVQFDF	Full Match	NA
KYMEDYHQF	Full Match	NA
KYMETIEKL	Full Match	NA
KYMPNVKVAVF	Full Match	NA
KYMSVIAEL	Full Match	NA
KYMTDGMLL	Full Match	NA
KYNANFVTF	Full Match	NA
KYNDFGNSF	Full Match	NA
KYNDNFFGL	Full Match	NA
KYNDTFWKEF	Full Match	NA
KYNEFSVSL	Full Match	NA
KYNETFHFL	Full Match	NA
KYNLINEYF	Full Match	NA
KYNLVTHIL	Full Match	NA
KYNPTWHCI	Full Match	NA
KYNPVVIDF	Full Match	NA
KYPASTVQI	Full Match	NA
KYPDIISRI	Full Match	NA
KYPDIVQQF	Full Match	NA
KYPDLANFW	Full Match	NA
KYPDLIAEL	Full Match	NA
KYPDRVPV	Partial Match	KYPDRVPVI, KYPDRVPVL
KYPDRVPVI	Full Match	NA
KYPDVIQEL	Full Match	NA
KYPEIEEKL	Full Match	NA
KYPEIKSLM	Full Match	NA
KYPENFFLL	Full Match	NA
KYPENDLFRKL	Full Match	NA
KYPENFFL	Full Match	NA
KYPGHLAAITL	Full Match	NA
KYPGSYLTF	Full Match	NA
KYPHYFPLL	Full Match	NA
KYPHYFPVM	Full Match	NA
KYPKVWEGF	Full Match	NA
KYPLLISRI	Full Match	NA
KYPLLLDNI	Full Match	NA
KYPLLLESI	Full Match	NA
KYPLLLQSI	Full Match	NA
KYPLNLYLL	Full Match	NA
KYPNLLNQL	Full Match	NA
KYPNVDARL	Full Match	NA
KYPSDLPYM	Full Match	NA
KYPSPFFV	Full Match	NA
KYPSPFFVF	Full Match	NA
KYPVEWAKF	Full Match	NA
KYPVLFQRI	Full Match	NA
KYPVLVERI	Full Match	NA
KYQAVTATL	Full Match	NA
KYQDILNEI	Full Match	NA
KYQDSLQSI	Full Match	NA
KYQDVYVEL	Full Match	NA
KYQEEFEHF	Full Match	NA
KYQELQVLF	Full Match	NA
KYQEMTGQVW	Full Match	NA
KYQEVTNNL	Full Match	NA
KYQEVTNNLEF	Full Match	NA
KYQEYTNEL	Full Match	NA
KYQIINEEF	Full Match	NA
KYQKGFSLW	Full Match	NA
KYQPRIAVF	Full Match	NA
KYQYWAVVF	Full Match	NA
KYSDITIMF	Full Match	NA
KYSDVSGLL	Full Match	NA
KYSEIQQLL	Full Match	NA
KYSEVFEAI	Full Match	NA
KYSGVFSFL	Full Match	NA
KYSLVKNKI	Full Match	NA
KYSNDLYEL	Full Match	NA
KYSNMEQSLF	Full Match	NA
KYSPFVVSF	Full Match	NA
KYSSGFRNI	Full Match	NA
KYTDWTEFL	Full Match	NA
KYTEGVQSL	Full Match	NA
KYTEITATY	Full Match	NA
KYTEITATYF	Full Match	NA
KYTEKLEEI	Full Match	NA
KYTKIFNDF	Full Match	NA
KYTNNEAYF	Full Match	NA
KYTPPPHHI	Full Match	NA
KYTTLIAKL	Full Match	NA
KYVADFSQF	Full Match	NA
KYVAEFLEW	Full Match	NA
KYVDLTVSF	Full Match	NA
KYVENFGLI	Full Match	NA
KYVGAVQML	Full Match	NA
KYVGEVFNI	Full Match	NA
KYVKIFDNF	Full Match	NA
KYVPAIAHL	Full Match	NA
KYVPLVTGL	Full Match	NA
KYVSGEFRF	Full Match	NA
KYVSSVLSF	Full Match	NA
KYVTSAYQW	Full Match	NA
KYVTVYNLI	Full Match	NA
KYVYVVTEL	Full Match	NA
KYWDVPPPGF	Full Match	NA
KYWTEPEEF	Full Match	NA
KYWTEPEKF	Full Match	NA
KYYDAIACL	Partial Match	KYYDAIACL + CYSTL(C8), KYYDAIACL + METH(C8)
LAAGPGPSL	Full Match	NA
LAALPGVSL	Full Match	NA
LADDSVRSL	Full Match	NA
LADPVFRTL	Full Match	NA
LAFPTGCSL	Full Match	NA
LAIDSIHQL	Full Match	NA
LALFPGVAL	Full Match	NA
LAPTDVKEL	Full Match	NA
LATDFIQSL	Full Match	NA
LATRAIPEL	Full Match	NA
LATRALPEL	Full Match	NA
LAVHPSGVAL	Full Match	NA
LAVVGSVL	Full Match	NA
LFIATSQKF	Full Match	NA
LFLPYSHFL	Full Match	NA
LIHQALVEY	Full Match	NA
LLAAGFCPA	Full Match	NA
LLAERDLYL	Full Match	NA
LLAPRPVAV	Full Match	NA
LLAPVVKEI	Full Match	NA
LLDEEISRV	Full Match	NA
LLDPSVFHV	Full Match	NA
LLDRFLATV	Full Match	NA
LLDVPTAAV	Full Match	NA
LLDVQPHTV	Full Match	NA
LLDYLPEIL	Full Match	NA
LLGNVAEV	Full Match	NA
LLGPPPVGV	Full Match	NA
LLIENVASL	Full Match	NA
LLKQIQEAY	Full Match	NA
LLMVLSPRL	Full Match	NA
LLPGKTYSF	Full Match	NA
LLPGTVYRF	Full Match	NA
LLPNHSYVF	Full Match	NA
LLPPPPCPA	Full Match	NA
LLPPQPALA	Full Match	NA
LLPSRQFGF	Full Match	NA
LLSAEPVPA	Full Match	NA
LLWAGPVNA	Full Match	NA
LLWASPVNA	Full Match	NA
LLWEPAGAWLA	Full Match	NA
LPAAAQDVY	Full Match	NA
LPAAAQDVYY	Full Match	NA
LPAAGVGDMVM	Full Match	NA
LPADIQAQF	Full Match	NA
LPADITEDEF	Full Match	NA
LPADVQNYY	Full Match	NA
LPAEFFEVL	Full Match	NA
LPAEHQFSF	Full Match	NA
LPAEVLDSL	Full Match	NA
LPAFLDNHNY	Full Match	NA
LPAGIVAVL	Full Match	NA
LPAGSLISM	Full Match	NA
LPAHVAPQF	Full Match	NA
LPAKILVEF	Full Match	NA
LPAPGVPAW	Full Match	NA
LPAPPTQNM	Full Match	NA
LPAQGLIEF	Full Match	NA
LPAQLLELY	Full Match	NA
LPAQLLGLLM	Full Match	NA
LPAREATQF	Full Match	NA
LPASLISQIGY	Full Match	NA
LPASVHPQL	Full Match	NA
LPAVVVETF	Full Match	NA
LPDEIYHVY	Full Match	NA
LPDERTISL	Full Match	NA
LPDGTSLTQTF	Full Match	NA
LPDLNHSQVY	Full Match	NA
LPDLSGPHSY	Full Match	NA
LPDSGVVEY	Full Match	NA
LPDTLKVTY	Full Match	NA
LPEDKVRIAY	Full Match	NA
LPEGRALPVF	Full Match	NA
LPESTHVEF	Full Match	NA
LPFDCTQAL	Full Match	NA
LPFDFTWKM	Full Match	NA
LPFDKETGF	Full Match	NA
LPFDLRASF	Full Match	NA
LPFEGGLAY	Full Match	NA
LPFHTSTEMF	Full Match	NA
LPFLKSLEF	Full Match	NA
LPFLLPEDGY	Full Match	NA
LPFLPSPEF	Full Match	NA
LPFLPSTEDVY	Full Match	NA
LPFPDETHERY	Full Match	NA
LPFPESQLVEF	No	NA
LPFPIIQQY	Full Match	NA
LPFPKDASL	Full Match	NA
LPFSIPVHF	Full Match	NA
LPGEVLEY	Full Match	NA
LPGPGAEL	Full Match	NA
LPGPGSAL	Full Match	NA
LPHAVQETF	Full Match	NA
LPHEILEM	Full Match	NA
LPHFIKDDY	Full Match	NA
LPHGFCTVTY	Full Match	NA
LPHGLIESF	Full Match	NA
LPHLADLVSY	Full Match	NA
LPHLSAVEF	Full Match	NA
LPHQPLATY	Full Match	NA
LPHSATVTL	Full Match	NA
LPHSVAEQL	Full Match	NA
LPIDCSPAL	Full Match	NA
LPIDGANDLF	Full Match	NA
LPIENDVYKY	Full Match	NA
LPIESNPHSF	Full Match	NA
LPIGDVATQY	Full Match	NA
LPIGDVATQYF	Full Match	NA
LPIGIPYSISF	Full Match	NA
LPINDPLQTVY	Full Match	NA
LPIPGPVEEM	Full Match	NA
LPIPVDAKVGY	Full Match	NA
LPIRVHTI	Full Match	NA
LPKEDLIKF	Full Match	NA
LPKNDLITY	Full Match	NA
LPKTCDISF	Full Match	NA
LPLASIVSL	No	NA
LPLASLVSI	Full Match	NA
LPLDDQVAL	Full Match	NA
LPLEEAYRF	Full Match	NA
LPLEEHYRF	Full Match	NA
LPLEKVYSL	Full Match	NA
LPLERDAESF	Full Match	NA
LPLHVLPLY	Full Match	NA
LPLLAVCDY	No	NA
LPLLPNVSY	Full Match	NA
LPLLSPVTF	Full Match	NA
LPLNLDTKY	Full Match	NA
LPLNSVYVY	Full Match	NA
LPLPDPLKY	Full Match	NA
LPLPEVQCF	Full Match	NA
LPLPLPMAL	Full Match	NA
LPLPNFSSL	Full Match	NA
LPLSHLVMY	Full Match	NA
LPLTHFELY	Full Match	NA
LPMGVVVDY	Full Match	NA
LPNDVISSL	Full Match	NA
LPNHSYVF	Partial Match	LLPNHSYVF
LPNKAPPTY	Full Match	NA
LPNNLICLF	Full Match	NA
LPQDGLYYLY	Full Match	NA
LPQDVILKF	Full Match	NA
LPQEAFEKY	Full Match	NA
LPQELLQAY	Full Match	NA
LPQGPLGTSF	Full Match	NA
LPQHPDVEM	Full Match	NA
LPQHQVPAY	Full Match	NA
LPQHTIETY	Full Match	NA
LPQVQNTAM	Full Match	NA
LPRDYLATY	Full Match	NA
LPREGEQNF	Full Match	NA
LPRISPEEY	Full Match	NA
LPRTDYSF	Full Match	NA
LPSAATLRY	Full Match	NA
LPSDATVVL	Full Match	NA
LPSDKALVL	Full Match	NA
LPSDMAVAL	Full Match	NA
LPSDPISTL	Full Match	NA
LPSDVVTGY	Full Match	NA
LPSEIEVKY	Full Match	NA
LPSETIQTY	Full Match	NA
LPSPEFHDY	Full Match	NA
LPSPVTAQKY	Full Match	NA
LPSSEVVKF	Full Match	NA
LPSTTIVSM	Full Match	NA
LPTADIAQF	Full Match	NA
LPTDSATVL	Full Match	NA
LPTDTLQEL	Full Match	NA
LPTEAEWEY	Full Match	NA
LPTEEEWEF	Full Match	NA
LPTEKEVAL	Full Match	NA
LPTENELTF	Full Match	NA
LPTEPPYTAY	Full Match	NA
LPTETTVL	Full Match	NA
LPTFQSPEF	Full Match	NA
LPTGIPIVY	Full Match	NA
LPTNASIKF	No	NA
LPTNLTHIL	Full Match	NA
LPTPSDIFVSY	Full Match	NA
LPTSPLAMEY	No	NA
LPVATDFEF	Full Match	NA
LPVDDFNEL	Full Match	NA
LPVDFVECL	Full Match	NA
LPVDLPFSGY	Full Match	NA
LPVEEFNEL	Full Match	NA
LPVEPPPSY	Full Match	NA
LPVHVFEAL	Full Match	NA
LPVIIFTTF	Full Match	NA
LPVPVLETY	Full Match	NA
LPVSEQQERAF	Full Match	NA
LPVVDFNEM	Full Match	NA
LPVVPKATY	Full Match	NA
LPVVSSLADVY	Full Match	NA
LPWSADRAIQQF	Full Match	NA
LPWVGKELY	Full Match	NA
LPYAEGFAY	Full Match	NA
LPYDLRASF	Full Match	NA
LPYEAGQRFLEF	Full Match	NA
LPYIKQEEF	Full Match	NA
LPYKATENDIY	Full Match	NA
LPYLGAICY	No	NA
LPYNQQHLY	Full Match	NA
LPYRATENDIY	Full Match	NA
LPYTVVIHY	Full Match	NA
LQPERYELW	Full Match	NA
LSLEGKPL	Full Match	NA
LSPQGASL	Partial Match	LLSPQGASL
LSRTGVEL	Full Match	NA
LSSPVTKSF	Full Match	NA
LSYLRESSL	Full Match	NA
LTDPDIHVL	Full Match	NA
LTQVGSIL	Full Match	NA
LTRELPSF	Full Match	NA
LTTEVHPEL	Full Match	NA
LTVGNNKTL	Full Match	NA
LVLAPTREL	Full Match	NA
LVPTRELAL	Full Match	NA
LWGPGLPNF	Full Match	NA
LYADVGGKQF	Full Match	NA
LYAHTIAGF	Full Match	NA
LYAKIAEAF	Full Match	NA
LYANMFERL	Full Match	NA
LYANFLDHF	Full Match	NA
LYARLFDFL	Full Match	NA
LYCGKTLLF	Full Match	NA
LYDIILKNF	Full Match	NA
LYDIVFKHF	Full Match	NA
LYDPVISKL	Full Match	NA
LYEADFVLF	Full Match	NA
LYEEINQVF	Full Match	NA
LYEGNTYEF	Full Match	NA
LYEHNFAFF	Full Match	NA
LYEKDIQLF	Full Match	NA
LYELHVFTF	Full Match	NA
LYENCFHIL	Partial Match	LYENCFHIL + METH(C5)
LYEQAFQLL	Full Match	NA
LYFDRKYLF	Full Match	NA
LYFENAMRF	Full Match	NA
LYFESVRTF	Full Match	NA
LYFHINQTL	Full Match	NA
LYFTGSAHF	Full Match	NA
LYGAPGVEF	Full Match	NA
LYGFLSDNF	No	NA
LYGKIAEAF	Full Match	NA
LYGKVQEI	Full Match	NA
LYGNIIDNL	Full Match	NA
LYGPSSVSF	Full Match	NA
LYGQVQVF	Full Match	NA
LYGRLQELF	Full Match	NA
LYGRNFNYL	Full Match	NA
LYHNNNQFF	Full Match	NA
LYIANVAHF	Full Match	NA
LYIDEAHSI	Full Match	NA
LYIGHLTTL	Full Match	NA
LYIGWDKHYGF	Full Match	NA
LYIIQNNSF	Full Match	NA
LYINKANIW	Full Match	NA
LYIPIFSTF	Full Match	NA
LYIPLPMFW	No	NA
LYIVEPLKF	Full Match	NA
LYIVHPTMF	Full Match	NA
LYKDVRDLL	Full Match	NA
LYKELGEYF	Full Match	NA
LYKFSADEF	Full Match	NA
LYLDEAHSI	Full Match	NA
LYLECSAKF	Partial Match	LYLECSAKF + CYSTL(C5), LYLECSAKF + METH(C5)
LYLEFLQKF	Full Match	NA
LYLENIDEF	Full Match	NA
LYLEPQGTLF	Full Match	NA
LYLGLFNRL	Full Match	NA
LYLGRAEEF	Full Match	NA
LYLKALEGF	Full Match	NA
LYLKEVTKF	Full Match	NA
LYLLNTTKL	Full Match	NA
LYLPSFFTY	Full Match	NA
LYLRQTETL	Full Match	NA
LYMDKFEEF	Full Match	NA
LYNDSFHEI	Full Match	NA
LYNPDVRYSF	Full Match	NA
LYNPKITSEL	Full Match	NA
LYNRTMVQL	Full Match	NA
LYPAAIVTI	Full Match	NA
LYPCIDSHL	Full Match	NA
LYPDHFHLL	Full Match	NA
[truncated: 3,144 more rows]
